# Supplementary material for: Four pyrrole derivatives used as building blocks in the synthesis of minor-groove binders
Source: Acta Crystallogr E Crystallogr Commun. 2017 Jan 27;73(Pt 2):254–9. doi: 10.1107/S2056989017001177 (PMC5290577; doi:10.1107/S2056989017001177)
Supplement: Supplementary file 1 [file e-73-00254-sup1.cif]

##############################################################################
#                                                                            #
# This CIF contains the data in a paper accepted for publication in          #
# Acta Crystallographica Section E. It conforms to the requirements of       #
# Notes for Authors for Acta Crystallographica Section E, and has been       #
# peer reviewed under the auspices of the IUCr Commission on Journals.       #
#                                                                            #
# Full details of the Crystallographic Information File format               #
# are given in the paper "The Crystallographic Information File (CIF):       #
# a New Standard Archive File for Crystallography" by S. R. Hall, F. H.      #
# Allen and I. D. Brown [Acta Cryst. (1991), A47, 655-685].                  #
#                                                                            #
# The current version of the core CIF dictionary is obtainable from          #
# ftp://ftp.iucr.org/pub/cif_core.dic.                                       #
#                                                                            #
# Software is freely available for graphical display of the structure(s)     #
# in this CIF. For information consult the CIF software page                 #
# http://www.iucr.org/resources/cif/software.                                #
#                                                                            #
# This file may be used for bona fide research purposes within the           #
# scientific community so long as proper attribution is given to the journal # 
# article from which it was obtained.                                        #
#                                                                            #
##############################################################################
data_I
_audit_creation_method     SHELXL97
_chemical_name_systematic
;
Ethyl 4-nitro-1<i>H</i>-pyrrole-2-carboxylate
;
_chemical_name_common     ?
_chemical_formula_moiety     'C7 H8 N2 O4'
_chemical_formula_sum     'C7 H8 N2 O4'
_chemical_formula_iupac     'C7 H8 N2 O4'
_chemical_formula_weight     184.15
_chemical_melting_point     ?
_space_group_crystal_system     monoclinic
_space_group_name_H-M_alt     'P 21/c'
_space_group_name_Hall     '-P 2ybc'
loop_
    _symmetry_equiv_pos_as_xyz
    'x, y, z'
    '-x, y+1/2, -z+1/2'
    '-x, -y, -z'
    'x, -y-1/2, z-1/2'
_cell_length_a     11.0318(13)
_cell_length_b     10.4108(13)
_cell_length_c     7.1659(8)
_cell_angle_alpha     90.00
_cell_angle_beta     96.734(10)
_cell_angle_gamma     90.00
_cell_volume     817.32(17)
_cell_formula_units_Z     4
_cell_measurement_reflns_used     1975
_cell_measurement_theta_min     3.2191
_cell_measurement_theta_max     28.3196
_cell_measurement_temperature     123(2)
_exptl_crystal_description     'plate'
_exptl_crystal_colour     colourless
_exptl_crystal_size_max     0.35
_exptl_crystal_size_mid     0.25
_exptl_crystal_size_min     0.02
_exptl_crystal_density_diffrn     1.497
_exptl_crystal_density_meas     ?
_exptl_crystal_density_method     'not measured'
_exptl_crystal_F_000     384
_exptl_absorpt_coefficient_mu     0.125
_exptl_absorpt_correction_type     multi-scan
_exptl_absorpt_process_details
;
(CrysAlis PRO; Oxford Diffraction, 2010)
;
_exptl_absorpt_correction_T_min     0.67898
_exptl_absorpt_correction_T_max     1.00000
_exptl_special_details     ?
_diffrn_ambient_temperature     123(2)
_diffrn_radiation_type     MoK\a
_diffrn_radiation_wavelength     0.71073
_diffrn_radiation_source     'fine-focus sealed tube'
_diffrn_radiation_monochromator     graphite
_diffrn_measurement_device_type     'Oxford Diffraction Xcalibur E'
_diffrn_measurement_method     'omega scans'
_diffrn_detector_area_resol_mean     ?
_diffrn_reflns_number     4995
_diffrn_reflns_av_R_equivalents     0.0380
_diffrn_reflns_av_sigmaI/netI     0.0398
_diffrn_reflns_theta_min     3.47
_diffrn_reflns_theta_max     26.00
_diffrn_reflns_theta_full     26.00
_diffrn_measured_fraction_theta_max     0.999
_diffrn_measured_fraction_theta_full     0.999
_diffrn_reflns_limit_h_min     -13
_diffrn_reflns_limit_h_max     13
_diffrn_reflns_limit_k_min     -11
_diffrn_reflns_limit_k_max     12
_diffrn_reflns_limit_l_min     -8
_diffrn_reflns_limit_l_max     8
_diffrn_standards_number     0
_diffrn_standards_interval_count     0
_diffrn_standards_interval_time     0
_diffrn_standards_decay_%     0
_refine_special_details
;
 Refinement of F^2^ against ALL reflections.  The weighted R-factor wR and
 goodness of fit S are based on F^2^, conventional R-factors R are based
 on F, with F set to zero for negative F^2^. The threshold expression of
 F^2^ > 2\s(F^2^) is used only for calculating R-factors(gt) etc. and is
 not relevant to the choice of reflections for refinement.  R-factors based
 on F^2^ are statistically about twice as large as those based on F, and R-
 factors based on ALL data will be even larger.
;
_reflns_number_total     1604
_reflns_number_gt     1240
_reflns_threshold_expression     I>2\s(I)
_refine_ls_structure_factor_coef     Fsqd
_refine_ls_matrix_type     full
_refine_ls_R_factor_all     0.0928
_refine_ls_R_factor_gt     0.0733
_refine_ls_wR_factor_gt     0.1946
_refine_ls_wR_factor_ref     0.2098
_refine_ls_goodness_of_fit_ref     1.169
_refine_ls_restrained_S_all     1.169
_refine_ls_number_reflns     1604
_refine_ls_number_parameters     123
_refine_ls_number_restraints     0
_refine_ls_hydrogen_treatment     mixed
_refine_ls_weighting_scheme     calc
_refine_ls_weighting_details
         'calc w=1/[\s^2^(Fo^2^)+(0.1052P)^2^+0.5276P] where P=(Fo^2^+2Fc^2^)/3'
_atom_sites_solution_hydrogens     geom
_atom_sites_solution_primary     direct
_atom_sites_solution_secondary     difmap
_refine_ls_shift/su_max     0.001
_refine_ls_shift/su_mean     0.000
_refine_diff_density_max     0.732
_refine_diff_density_min     -0.300
_refine_ls_extinction_method     none
_refine_ls_extinction_coef     ?
loop_
    _atom_type_symbol
    _atom_type_description
    _atom_type_scat_dispersion_real
    _atom_type_scat_dispersion_imag
    _atom_type_scat_source
    'O' 'O' 0.0106 0.0060
                         'International Tables Vol C Tables 4.2.6.8 and 6.1.1.4'
    'N' 'N' 0.0061 0.0033
                         'International Tables Vol C Tables 4.2.6.8 and 6.1.1.4'
    'C' 'C' 0.0033 0.0016
                         'International Tables Vol C Tables 4.2.6.8 and 6.1.1.4'
    'H' 'H' 0.0000 0.0000
                         'International Tables Vol C Tables 4.2.6.8 and 6.1.1.4'
_computing_data_collection
;
CrysAlis PRO (Agilent, 2014)
;
_computing_cell_refinement
;
CrysAlis PRO (Agilent, 2014)
;
_computing_data_reduction
;
CrysAlis PRO (Agilent, 2014)
;
_computing_structure_solution
;
SIR92 (Altomare <i>et al.</i>,  1994)
;
_computing_structure_refinement
;
SHELXL97 (Sheldrick, 2008)
;
_computing_molecular_graphics
;
Mercury (Macrae <i>et al.</i>,  2008)
;
_computing_publication_material
;
SHELXL97 (Sheldrick, 2008)
;
loop_
    _atom_site_type_symbol
    _atom_site_label
    _atom_site_fract_x
    _atom_site_fract_y
    _atom_site_fract_z
    _atom_site_U_iso_or_equiv
    _atom_site_adp_type
    _atom_site_calc_flag
    _atom_site_refinement_flags
    _atom_site_occupancy
    _atom_site_symmetry_multiplicity
    _atom_site_disorder_assembly
    _atom_site_disorder_group
    O O1 0.6535(2) 0.5757(2) 0.6758(3) 0.0334(7) Uani d . 1 1 . .
    O O2 0.8216(2) 0.5067(2) 0.8325(3) 0.0321(6) Uani d . 1 1 . .
    O O3 0.6242(2) -0.0697(2) 0.6309(3) 0.0284(6) Uani d . 1 1 . .
    O O4 0.79942(18) -0.0218(2) 0.8128(3) 0.0225(6) Uani d . 1 1 . .
    N N1 0.7216(2) 0.4878(3) 0.7390(3) 0.0254(7) Uani d . 1 1 . .
    N N2 0.5700(2) 0.1948(3) 0.6026(3) 0.0211(6) Uani d . 1 1 . .
    C C1 0.5726(3) 0.3226(3) 0.6068(4) 0.0203(7) Uani d . 1 1 . .
    H H1 0.5102 0.3788 0.5530 0.024 Uiso calc R 1 1 . .
    C C2 0.6831(3) 0.3584(3) 0.7041(4) 0.0189(7) Uani d . 1 1 . .
    C C3 0.7498(3) 0.2472(3) 0.7609(4) 0.0181(7) Uani d . 1 1 . .
    H H3 0.8287 0.2428 0.8300 0.022 Uiso calc R 1 1 . .
    C C4 0.6769(2) 0.1465(3) 0.6954(4) 0.0179(7) Uani d . 1 1 . .
    C C5 0.6964(3) 0.0084(3) 0.7088(4) 0.0192(7) Uani d . 1 1 . .
    C C6 0.8251(3) -0.1596(3) 0.8261(5) 0.0290(8) Uani d . 1 1 . .
    H H6A 0.8214 -0.1978 0.6991 0.035 Uiso calc R 1 1 . .
    H H6B 0.7645 -0.2034 0.8954 0.035 Uiso calc R 1 1 . .
    C C7 0.9511(3) -0.1739(4) 0.9291(5) 0.0325(9) Uani d . 1 1 . .
    H H7A 1.0100 -0.1298 0.8592 0.049 Uiso calc R 1 1 . .
    H H7B 0.9720 -0.2653 0.9406 0.049 Uiso calc R 1 1 . .
    H H7C 0.9533 -0.1360 1.0546 0.049 Uiso calc R 1 1 . .
    H H1N 0.513(4) 0.143(4) 0.546(6) 0.055(13) Uiso d . 1 1 . .
loop_
    _atom_site_aniso_label
    _atom_site_aniso_U_11
    _atom_site_aniso_U_22
    _atom_site_aniso_U_33
    _atom_site_aniso_U_12
    _atom_site_aniso_U_13
    _atom_site_aniso_U_23
    O1 0.0340(14) 0.0233(14) 0.0415(14) 0.0062(10) -0.0014(10) 0.0016(10)
    O2 0.0239(12) 0.0294(14) 0.0408(13) -0.0063(10) -0.0050(10) -0.0058(10)
    O3 0.0227(12) 0.0247(13) 0.0359(13) -0.0045(10) -0.0039(9) -0.0034(10)
    O4 0.0213(11) 0.0189(12) 0.0253(11) 0.0015(9) -0.0053(8) 0.0002(9)
    N1 0.0263(14) 0.0236(15) 0.0270(14) 0.0008(12) 0.0057(11) 0.0002(11)
    N2 0.0139(12) 0.0293(16) 0.0189(12) -0.0021(11) -0.0031(9) -0.0010(11)
    C1 0.0167(14) 0.0271(18) 0.0164(14) 0.0020(13) -0.0010(11) 0.0031(12)
    C2 0.0165(14) 0.0216(17) 0.0182(14) 0.0004(12) -0.0002(11) -0.0002(12)
    C3 0.0134(14) 0.0238(17) 0.0166(13) 0.0028(11) -0.0007(11) 0.0024(11)
    C4 0.0136(13) 0.0249(17) 0.0144(13) 0.0017(12) -0.0019(10) 0.0029(12)
    C5 0.0181(14) 0.0230(17) 0.0165(13) -0.0004(13) 0.0015(11) 0.0020(12)
    C6 0.0251(17) 0.0252(18) 0.0348(18) 0.0019(14) -0.0047(13) -0.0023(14)
    C7 0.0238(17) 0.033(2) 0.0397(19) 0.0033(15) -0.0013(14) 0.0006(15)
_geom_special_details
;
 All s.u.'s (except the s.u. in the dihedral angle between two l.s. planes)
 are estimated using the full covariance matrix.  The cell s.u.'s are taken
 into account individually in the estimation of s.u.'s in distances, angles
 and torsion angles; correlations between s.u.'s in cell parameters are only
 used when they are defined by crystal symmetry.  An approximate (isotropic)
 treatment of cell s.u.'s is used for estimating s.u.'s involving l.s. planes.
;
loop_
    _geom_bond_atom_site_label_1
    _geom_bond_atom_site_label_2
    _geom_bond_site_symmetry_2
    _geom_bond_distance
    _geom_bond_publ_flag
    O1 N1 . 1.236(3) ?
    O2 N1 . 1.237(3) ?
    O3 C5 . 1.225(4) ?
    O4 C5 . 1.322(3) ?
    O4 C6 . 1.464(4) ?
    N1 C2 . 1.426(4) ?
    N2 C1 . 1.331(5) ?
    N2 C4 . 1.380(4) ?
    N2 H1N . 0.90(4) ?
    C1 C2 . 1.383(4) ?
    C1 H1 . 0.9500 ?
    C2 C3 . 1.406(4) ?
    C3 C4 . 1.371(4) ?
    C3 H3 . 0.9500 ?
    C4 C5 . 1.455(4) ?
    C6 C7 . 1.502(4) ?
    C6 H6A . 0.9900 ?
    C6 H6B . 0.9900 ?
    C7 H7A . 0.9800 ?
    C7 H7B . 0.9800 ?
    C7 H7C . 0.9800 ?
loop_
    _geom_angle_atom_site_label_1
    _geom_angle_atom_site_label_2
    _geom_angle_atom_site_label_3
    _geom_angle_site_symmetry_1
    _geom_angle_site_symmetry_3
    _geom_angle
    _geom_angle_publ_flag
    C5 O4 C6 . . 114.6(2) ?
    O1 N1 O2 . . 123.1(3) ?
    O1 N1 C2 . . 118.7(3) ?
    O2 N1 C2 . . 118.2(3) ?
    C1 N2 C4 . . 109.8(2) ?
    C1 N2 H1N . . 129(3) ?
    C4 N2 H1N . . 121(3) ?
    N2 C1 C2 . . 107.2(3) ?
    N2 C1 H1 . . 126.4 ?
    C2 C1 H1 . . 126.4 ?
    C1 C2 C3 . . 109.0(3) ?
    C1 C2 N1 . . 124.7(3) ?
    C3 C2 N1 . . 126.3(3) ?
    C4 C3 C2 . . 105.3(3) ?
    C4 C3 H3 . . 127.3 ?
    C2 C3 H3 . . 127.3 ?
    C3 C4 N2 . . 108.7(3) ?
    C3 C4 C5 . . 131.1(3) ?
    N2 C4 C5 . . 120.3(3) ?
    O3 C5 O4 . . 124.7(3) ?
    O3 C5 C4 . . 122.8(3) ?
    O4 C5 C4 . . 112.5(2) ?
    O4 C6 C7 . . 106.9(3) ?
    O4 C6 H6A . . 110.3 ?
    C7 C6 H6A . . 110.3 ?
    O4 C6 H6B . . 110.3 ?
    C7 C6 H6B . . 110.3 ?
    H6A C6 H6B . . 108.6 ?
    C6 C7 H7A . . 109.5 ?
    C6 C7 H7B . . 109.5 ?
    H7A C7 H7B . . 109.5 ?
    C6 C7 H7C . . 109.5 ?
    H7A C7 H7C . . 109.5 ?
    H7B C7 H7C . . 109.5 ?
loop_
    _geom_torsion_atom_site_label_1
    _geom_torsion_atom_site_label_2
    _geom_torsion_atom_site_label_3
    _geom_torsion_atom_site_label_4
    _geom_torsion_site_symmetry_1
    _geom_torsion_site_symmetry_2
    _geom_torsion_site_symmetry_3
    _geom_torsion_site_symmetry_4
    _geom_torsion
    _geom_torsion_publ_flag
    C4 N2 C1 C2 . . . . 0.0(3) ?
    N2 C1 C2 C3 . . . . 0.0(3) ?
    N2 C1 C2 N1 . . . . 179.8(3) ?
    O1 N1 C2 C1 . . . . -1.5(4) ?
    O2 N1 C2 C1 . . . . 178.1(3) ?
    O1 N1 C2 C3 . . . . 178.3(3) ?
    O2 N1 C2 C3 . . . . -2.1(4) ?
    C1 C2 C3 C4 . . . . 0.1(3) ?
    N1 C2 C3 C4 . . . . -179.8(3) ?
    C2 C3 C4 N2 . . . . -0.1(3) ?
    C2 C3 C4 C5 . . . . 179.4(3) ?
    C1 N2 C4 C3 . . . . 0.0(3) ?
    C1 N2 C4 C5 . . . . -179.5(2) ?
    C6 O4 C5 O3 . . . . 1.7(4) ?
    C6 O4 C5 C4 . . . . -178.3(2) ?
    C3 C4 C5 O3 . . . . -175.0(3) ?
    N2 C4 C5 O3 . . . . 4.4(4) ?
    C3 C4 C5 O4 . . . . 4.9(4) ?
    N2 C4 C5 O4 . . . . -175.7(2) ?
    C5 O4 C6 C7 . . . . 173.4(3) ?
loop_
    _geom_hbond_atom_site_label_D
    _geom_hbond_atom_site_label_H
    _geom_hbond_atom_site_label_A
    _geom_hbond_site_symmetry_A
    _geom_hbond_distance_DH
    _geom_hbond_distance_HA
    _geom_hbond_distance_DA
    _geom_hbond_angle_DHA
    N2 H1N O3 3_656 0.90(4) 2.00(5) 2.872(3) 163(4)
    C1 H1 O1 3_666 0.95 2.34 3.203(4) 151
_iucr_refine_instructions_details
;
TITL khal_aik2888 in P 21/c
CELL  0.71073  11.0318  10.4108   7.1659   90.000   96.734   90.000
ZERR     4.00   0.0013   0.0013   0.0008    0.000    0.010    0.000
LATT   1
SYMM  - X, 1/2 + Y, 1/2 - Z
SFAC  O    N    C    H
UNIT  16   8    28   32
MERG   2
OMIT    -3.00  52.00
EQIV $1 -x+1, -y, -z+1
HTAB N2 O3_$1
FMAP   2
PLAN   25
ACTA    52.00
HTAB    2.00000
BOND   $H
CONF
L.S.   4
TEMP  -150.00
WGHT    0.105200    0.527600
FVAR       3.92523
O1    1    0.653490    0.575712    0.675762    11.00000    0.03398    0.02326 =
         0.04154    0.00156   -0.00136    0.00615
O2    1    0.821552    0.506682    0.832497    11.00000    0.02389    0.02940 =
         0.04076   -0.00578   -0.00502   -0.00629
O3    1    0.624246   -0.069655    0.630942    11.00000    0.02271    0.02473 =
         0.03591   -0.00339   -0.00385   -0.00447
O4    1    0.799423   -0.021751    0.812788    11.00000    0.02130    0.01892 =
         0.02531    0.00019   -0.00530    0.00152
N1    2    0.721568    0.487783    0.739032    11.00000    0.02634    0.02357 =
         0.02703    0.00021    0.00572    0.00076
N2    2    0.569958    0.194835    0.602551    11.00000    0.01388    0.02932 =
         0.01888   -0.00098   -0.00307   -0.00212
C1    3    0.572603    0.322594    0.606767    11.00000    0.01666    0.02710 =
         0.01637    0.00312   -0.00102    0.00201
AFIX  43
H1    4    0.510183    0.378764    0.552968    11.00000   -1.20000
AFIX   0
C2    3    0.683147    0.358375    0.704058    11.00000    0.01650    0.02162 =
         0.01818   -0.00020   -0.00021    0.00044
C3    3    0.749849    0.247185    0.760913    11.00000    0.01338    0.02383 =
         0.01657    0.00237   -0.00074    0.00280
AFIX  43
H3    4    0.828683    0.242802    0.829991    11.00000   -1.20000
AFIX   0
C4    3    0.676887    0.146456    0.695427    11.00000    0.01357    0.02493 =
         0.01443    0.00289   -0.00190    0.00169
C5    3    0.696419    0.008360    0.708765    11.00000    0.01808    0.02302 =
         0.01652    0.00201    0.00153   -0.00038
C6    3    0.825129   -0.159589    0.826082    11.00000    0.02513    0.02517 =
         0.03477   -0.00232   -0.00469    0.00190
AFIX  23
H6A   4    0.821432   -0.197833    0.699052    11.00000   -1.20000
H6B   4    0.764531   -0.203438    0.895423    11.00000   -1.20000
AFIX   0
C7    3    0.951079   -0.173940    0.929062    11.00000    0.02385    0.03291 =
         0.03969    0.00059   -0.00128    0.00327
AFIX 137
H7A   4    1.010019   -0.129847    0.859208    11.00000   -1.50000
H7B   4    0.972042   -0.265298    0.940551    11.00000   -1.50000
H7C   4    0.953334   -0.136036    1.054604    11.00000   -1.50000
AFIX   0
H1N   4    0.512511    0.142500    0.546083    11.00000    0.05480
HKLF 4
REM  khal_aik2888 in P 21/c
REM R1 =  0.0733 for   1240 Fo > 4sig(Fo)  and  0.0928 for all   1604 data
REM    123 parameters refined using      0 restraints
END
WGHT      0.1048      0.5314
REM Highest difference peak  0.732,  deepest hole -0.300,  1-sigma level  0.092
Q1    1   0.9502 -0.3372  0.9212  11.00000  0.05    0.73
Q2    1   0.8275  0.6583  0.8192  11.00000  0.05    0.67
Q3    1   0.6139  0.5618  0.5812  11.00000  0.05    0.53
Q4    1   0.6648 -0.0793  0.7155  11.00000  0.05    0.50
Q5    1   0.7949  0.5067  0.7929  11.00000  0.05    0.40
Q6    1   0.7429 -0.0038  0.7801  11.00000  0.05    0.39
Q7    1   0.6457  0.3383  0.6544  11.00000  0.05    0.37
Q8    1   0.8219  0.0058  0.8581  11.00000  0.05    0.35
Q9    1   0.5838  0.3140  0.6851  11.00000  0.05    0.31
Q10   1   0.7320  0.3151  0.7281  11.00000  0.05    0.31
Q11   1   0.6968  0.5008  0.5947  11.00000  0.05    0.30
Q12   1   0.8187 -0.0172  0.6686  11.00000  0.05    0.29
Q13   1   0.5831  0.1844  0.7201  11.00000  0.05    0.28
Q14   1   0.8088  0.5199  0.9709  11.00000  0.05    0.28
Q15   1   0.6337  0.5676  0.8271  11.00000  0.05    0.28
Q16   1   0.6968  0.1625  0.7665  11.00000  0.05    0.27
Q17   1   0.6508  0.1583  0.6517  11.00000  0.05    0.26
Q18   1   0.6994  0.4183  0.6911  11.00000  0.05    0.24
Q19   1   0.7708  0.2417  0.8138  11.00000  0.05    0.23
Q20   1   0.7402  0.2577  0.6768  11.00000  0.05    0.23
Q21   1   0.5424  0.1674  0.5771  11.00000  0.05    0.23
Q22   1   0.6835  0.1390  0.5435  11.00000  0.05    0.22
Q23   1   0.6840  0.0936  0.7470  11.00000  0.05    0.21
Q24   1   0.6990  0.0791  0.6995  11.00000  0.05    0.21
Q25   1   0.9427 -0.3221  1.0659  11.00000  0.05    0.18
;
data_II
_audit_creation_method     SHELXL97
_chemical_name_systematic
;
Ethyl 4-nitro-1-(4-pentynyl)-1<i>H</i>-pyrrole-2-carboxylate
;
_chemical_name_common     ?
_chemical_formula_moiety     'C12 H14 N2 O4'
_chemical_formula_sum     'C12 H14 N2 O4'
_chemical_formula_iupac     'C12 H14 N2 O4'
_chemical_formula_weight     250.25
_chemical_melting_point     ?
_symmetry_cell_setting     monoclinic
_symmetry_space_group_name_H-M     'P 21/c'
_symmetry_space_group_name_Hall     '-P 2ybc'
loop_
    _symmetry_equiv_pos_as_xyz
    'x, y, z'
    '-x, y+1/2, -z+1/2'
    '-x, -y, -z'
    'x, -y-1/2, z-1/2'
_cell_length_a     7.8839(4)
_cell_length_b     16.1443(7)
_cell_length_c     10.2058(5)
_cell_angle_alpha     90.00
_cell_angle_beta     104.472(5)
_cell_angle_gamma     90.00
_cell_volume     1257.78(10)
_cell_formula_units_Z     4
_cell_measurement_reflns_used     2521
_cell_measurement_theta_min     3.1895
_cell_measurement_theta_max     29.3060
_cell_measurement_temperature     123(2)
_exptl_crystal_description     rod
_exptl_crystal_colour     colourless
_exptl_crystal_size_max     0.38
_exptl_crystal_size_mid     0.14
_exptl_crystal_size_min     0.06
_exptl_crystal_density_diffrn     1.322
_exptl_crystal_density_meas     ?
_exptl_crystal_density_method     'not measured'
_exptl_crystal_F_000     528
_exptl_absorpt_coefficient_mu     0.100
_exptl_absorpt_correction_type     multi-scan
_exptl_absorpt_process_details
;
(CrysAlis PRO; Oxford Diffraction, 2010)
;
_exptl_absorpt_correction_T_min     0.91786
_exptl_absorpt_correction_T_max     1.00000
_exptl_special_details     ?
_diffrn_ambient_temperature     123(2)
_diffrn_radiation_type     MoK\a
_diffrn_radiation_wavelength     0.71073
_diffrn_radiation_source     'fine-focus sealed tube'
_diffrn_radiation_monochromator     graphite
_diffrn_measurement_device_type     'Oxford Diffraction Xcalibur E'
_diffrn_measurement_method     'omega scans'
_diffrn_detector_area_resol_mean     ?
_diffrn_reflns_number     6098
_diffrn_reflns_av_R_equivalents     0.0249
_diffrn_reflns_av_sigmaI/netI     0.0424
_diffrn_reflns_theta_min     3.20
_diffrn_reflns_theta_max     26.99
_diffrn_reflns_theta_full     26.99
_diffrn_measured_fraction_theta_max     0.999
_diffrn_measured_fraction_theta_full     0.999
_diffrn_reflns_limit_h_min     -10
_diffrn_reflns_limit_h_max     9
_diffrn_reflns_limit_k_min     -20
_diffrn_reflns_limit_k_max     17
_diffrn_reflns_limit_l_min     -13
_diffrn_reflns_limit_l_max     12
_diffrn_standards_number     0
_diffrn_standards_interval_count     0
_diffrn_standards_interval_time     0
_diffrn_standards_decay_%     0
_refine_special_details
;
 Refinement of F^2^ against ALL reflections.  The weighted R-factor wR and
 goodness of fit S are based on F^2^, conventional R-factors R are based
 on F, with F set to zero for negative F^2^. The threshold expression of
 F^2^ > 2\s(F^2^) is used only for calculating R-factors(gt) etc. and is
 not relevant to the choice of reflections for refinement.  R-factors based
 on F^2^ are statistically about twice as large as those based on F, and R-
 factors based on ALL data will be even larger.
;
_reflns_number_total     2745
_reflns_number_gt     2133
_reflns_threshold_expression     I>2\s(I)
_refine_ls_structure_factor_coef     Fsqd
_refine_ls_matrix_type     full
_refine_ls_R_factor_all     0.0588
_refine_ls_R_factor_gt     0.0413
_refine_ls_wR_factor_gt     0.0885
_refine_ls_wR_factor_ref     0.0995
_refine_ls_goodness_of_fit_ref     1.031
_refine_ls_restrained_S_all     1.031
_refine_ls_number_reflns     2745
_refine_ls_number_parameters     164
_refine_ls_number_restraints     0
_refine_ls_hydrogen_treatment     constr
_refine_ls_weighting_scheme     calc
_refine_ls_weighting_details
         'calc w=1/[\s^2^(Fo^2^)+(0.0359P)^2^+0.3332P] where P=(Fo^2^+2Fc^2^)/3'
_atom_sites_solution_hydrogens     geom
_atom_sites_solution_primary     direct
_atom_sites_solution_secondary     difmap
_refine_ls_shift/su_max     0.000
_refine_ls_shift/su_mean     0.000
_refine_diff_density_max     0.223
_refine_diff_density_min     -0.242
_refine_ls_extinction_method     none
_refine_ls_extinction_coef     ?
loop_
    _atom_type_symbol
    _atom_type_description
    _atom_type_scat_dispersion_real
    _atom_type_scat_dispersion_imag
    _atom_type_scat_source
    'O' 'O' 0.0106 0.0060
                         'International Tables Vol C Tables 4.2.6.8 and 6.1.1.4'
    'N' 'N' 0.0061 0.0033
                         'International Tables Vol C Tables 4.2.6.8 and 6.1.1.4'
    'C' 'C' 0.0033 0.0016
                         'International Tables Vol C Tables 4.2.6.8 and 6.1.1.4'
    'H' 'H' 0.0000 0.0000
                         'International Tables Vol C Tables 4.2.6.8 and 6.1.1.4'
_computing_data_collection
;
CrysAlis PRO (Agilent, 2014)
;
_computing_cell_refinement
;
CrysAlis PRO (Agilent, 2014)
;
_computing_data_reduction
;
CrysAlis PRO (Agilent, 2014)
;
_computing_structure_solution
;
SIR92 (Altomare <i>et al.</i>,  1994)
;
_computing_structure_refinement
;
SHELXL97 (Sheldrick, 2008)
;
_computing_molecular_graphics
;
Mercury (Macrae <i>et al.</i>,  2008)
;
_computing_publication_material
;
SHELXL97 (Sheldrick, 2008)
;
loop_
    _atom_site_type_symbol
    _atom_site_label
    _atom_site_fract_x
    _atom_site_fract_y
    _atom_site_fract_z
    _atom_site_U_iso_or_equiv
    _atom_site_adp_type
    _atom_site_calc_flag
    _atom_site_refinement_flags
    _atom_site_occupancy
    _atom_site_symmetry_multiplicity
    _atom_site_disorder_assembly
    _atom_site_disorder_group
    O O1 0.67236(15) -0.08852(7) 0.29527(11) 0.0320(3) Uani d . 1 1 . .
    O O2 0.66323(13) -0.10194(6) 0.51291(11) 0.0242(3) Uani d . 1 1 . .
    O O3 0.8949(2) 0.18072(8) 0.77978(13) 0.0489(4) Uani d . 1 1 . .
    O O4 1.00887(15) 0.25558(7) 0.64857(12) 0.0325(3) Uani d . 1 1 . .
    N N1 0.84828(15) 0.07104(8) 0.37170(12) 0.0192(3) Uani d . 1 1 . .
    N N2 0.93141(17) 0.19300(8) 0.67172(14) 0.0261(3) Uani d . 1 1 . .
    C C1 0.77664(17) 0.01969(9) 0.45352(15) 0.0190(3) Uani d . 1 1 . .
    C C2 0.79676(18) 0.05720(9) 0.57710(15) 0.0204(3) Uani d . 1 1 . .
    H H2 0.7608 0.0365 0.6530 0.024 Uiso calc R 1 1 . .
    C C3 0.88142(18) 0.13247(9) 0.56798(15) 0.0203(3) Uani d . 1 1 . .
    C C4 0.91140(18) 0.13959(9) 0.44135(15) 0.0201(3) Uani d . 1 1 . .
    H H4 0.9667 0.1848 0.4091 0.024 Uiso calc R 1 1 . .
    C C5 0.69928(18) -0.06124(9) 0.40866(15) 0.0210(3) Uani d . 1 1 . .
    C C6 0.5915(2) -0.18454(9) 0.48267(17) 0.0276(4) Uani d . 1 1 . .
    H H6A 0.6748 -0.2201 0.4501 0.033 Uiso calc R 1 1 . .
    H H6B 0.4800 -0.1822 0.4117 0.033 Uiso calc R 1 1 . .
    C C7 0.5610(2) -0.21857(11) 0.61188(19) 0.0391(5) Uani d . 1 1 . .
    H H7A 0.6723 -0.2205 0.6811 0.059 Uiso calc R 1 1 . .
    H H7B 0.5123 -0.2746 0.5959 0.059 Uiso calc R 1 1 . .
    H H7C 0.4785 -0.1828 0.6430 0.059 Uiso calc R 1 1 . .
    C C8 0.86099(19) 0.05609(10) 0.23232(15) 0.0222(3) Uani d . 1 1 . .
    H H8A 0.8812 -0.0037 0.2205 0.027 Uiso calc R 1 1 . .
    H H8B 0.9626 0.0869 0.2164 0.027 Uiso calc R 1 1 . .
    C C9 0.69648(19) 0.08289(10) 0.12910(15) 0.0237(3) Uani d . 1 1 . .
    H H9A 0.6743 0.1423 0.1423 0.028 Uiso calc R 1 1 . .
    H H9B 0.5953 0.0509 0.1431 0.028 Uiso calc R 1 1 . .
    C C10 0.7135(2) 0.06919(10) -0.01578(16) 0.0285(4) Uani d . 1 1 . .
    H H10A 0.6022 0.0852 -0.0801 0.034 Uiso calc R 1 1 . .
    H H10B 0.8069 0.1057 -0.0323 0.034 Uiso calc R 1 1 . .
    C C11 0.75444(19) -0.01676(11) -0.04200(16) 0.0285(4) Uani d . 1 1 . .
    C C12 0.7889(2) -0.08626(12) -0.0585(2) 0.0377(4) Uani d . 1 1 . .
    H H12 0.8167 -0.1424 -0.0718 0.045 Uiso calc R 1 1 . .
loop_
    _atom_site_aniso_label
    _atom_site_aniso_U_11
    _atom_site_aniso_U_22
    _atom_site_aniso_U_33
    _atom_site_aniso_U_12
    _atom_site_aniso_U_13
    _atom_site_aniso_U_23
    O1 0.0447(7) 0.0269(6) 0.0227(6) -0.0082(5) 0.0050(5) -0.0042(5)
    O2 0.0289(5) 0.0186(5) 0.0261(6) -0.0061(4) 0.0089(5) -0.0016(5)
    O3 0.0915(11) 0.0352(8) 0.0284(7) -0.0224(7) 0.0306(7) -0.0113(6)
    O4 0.0432(7) 0.0192(6) 0.0359(7) -0.0106(5) 0.0112(5) -0.0032(5)
    N1 0.0202(6) 0.0199(6) 0.0171(7) 0.0005(5) 0.0038(5) 0.0017(5)
    N2 0.0341(7) 0.0188(7) 0.0256(8) -0.0030(6) 0.0078(6) -0.0017(6)
    C1 0.0194(7) 0.0173(7) 0.0197(8) 0.0006(6) 0.0037(6) 0.0021(6)
    C2 0.0224(7) 0.0180(7) 0.0212(8) 0.0011(6) 0.0064(6) 0.0017(6)
    C3 0.0215(7) 0.0177(7) 0.0208(8) 0.0011(6) 0.0033(6) 0.0007(6)
    C4 0.0195(7) 0.0162(7) 0.0237(8) -0.0013(6) 0.0040(6) 0.0017(6)
    C5 0.0200(7) 0.0201(8) 0.0223(8) 0.0023(6) 0.0040(6) 0.0006(6)
    C6 0.0293(8) 0.0173(8) 0.0356(10) -0.0048(6) 0.0072(7) -0.0019(7)
    C7 0.0462(10) 0.0295(10) 0.0397(11) -0.0126(8) 0.0073(8) 0.0070(8)
    C8 0.0244(7) 0.0247(8) 0.0184(8) 0.0011(6) 0.0069(6) -0.0003(6)
    C9 0.0266(7) 0.0234(8) 0.0200(8) 0.0036(6) 0.0036(6) 0.0004(6)
    C10 0.0357(9) 0.0288(9) 0.0192(8) 0.0015(7) 0.0035(7) 0.0010(7)
    C11 0.0243(8) 0.0374(10) 0.0238(9) -0.0022(7) 0.0058(6) -0.0050(7)
    C12 0.0326(9) 0.0337(10) 0.0506(12) -0.0030(8) 0.0173(8) -0.0146(9)
_geom_special_details
;
 All s.u.'s (except the s.u. in the dihedral angle between two l.s. planes)
 are estimated using the full covariance matrix.  The cell s.u.'s are taken
 into account individually in the estimation of s.u.'s in distances, angles
 and torsion angles; correlations between s.u.'s in cell parameters are only
 used when they are defined by crystal symmetry.  An approximate (isotropic)
 treatment of cell s.u.'s is used for estimating s.u.'s involving l.s. planes.
;
loop_
    _geom_bond_atom_site_label_1
    _geom_bond_atom_site_label_2
    _geom_bond_site_symmetry_2
    _geom_bond_distance
    _geom_bond_publ_flag
    O1 C5 . 1.2064(18) ?
    O2 C5 . 1.3399(18) ?
    O2 C6 . 1.4512(18) ?
    O3 N2 . 1.2235(17) ?
    O4 N2 . 1.2336(16) ?
    N1 C4 . 1.3420(19) ?
    N1 C1 . 1.3926(18) ?
    N1 C8 . 1.4707(18) ?
    N2 C3 . 1.4221(19) ?
    C1 C2 . 1.372(2) ?
    C1 C5 . 1.466(2) ?
    C2 C3 . 1.401(2) ?
    C2 H2 . 0.9500 ?
    C3 C4 . 1.376(2) ?
    C4 H4 . 0.9500 ?
    C6 C7 . 1.502(2) ?
    C6 H6A . 0.9900 ?
    C6 H6B . 0.9900 ?
    C7 H7A . 0.9800 ?
    C7 H7B . 0.9800 ?
    C7 H7C . 0.9800 ?
    C8 C9 . 1.515(2) ?
    C8 H8A . 0.9900 ?
    C8 H8B . 0.9900 ?
    C9 C10 . 1.534(2) ?
    C9 H9A . 0.9900 ?
    C9 H9B . 0.9900 ?
    C10 C11 . 1.464(2) ?
    C10 H10A . 0.9900 ?
    C10 H10B . 0.9900 ?
    C11 C12 . 1.177(2) ?
    C12 H12 . 0.9500 ?
loop_
    _geom_angle_atom_site_label_1
    _geom_angle_atom_site_label_2
    _geom_angle_atom_site_label_3
    _geom_angle_site_symmetry_1
    _geom_angle_site_symmetry_3
    _geom_angle
    _geom_angle_publ_flag
    C5 O2 C6 . . 115.49(12) ?
    C4 N1 C1 . . 109.00(12) ?
    C4 N1 C8 . . 122.81(12) ?
    C1 N1 C8 . . 128.18(12) ?
    O3 N2 O4 . . 122.99(13) ?
    O3 N2 C3 . . 118.42(13) ?
    O4 N2 C3 . . 118.59(13) ?
    C2 C1 N1 . . 108.50(13) ?
    C2 C1 C5 . . 128.60(13) ?
    N1 C1 C5 . . 122.87(13) ?
    C1 C2 C3 . . 105.63(13) ?
    C1 C2 H2 . . 127.2 ?
    C3 C2 H2 . . 127.2 ?
    C4 C3 C2 . . 109.36(13) ?
    C4 C3 N2 . . 124.15(13) ?
    C2 C3 N2 . . 126.49(14) ?
    N1 C4 C3 . . 107.50(12) ?
    N1 C4 H4 . . 126.2 ?
    C3 C4 H4 . . 126.2 ?
    O1 C5 O2 . . 124.15(14) ?
    O1 C5 C1 . . 125.78(14) ?
    O2 C5 C1 . . 110.08(13) ?
    O2 C6 C7 . . 106.78(13) ?
    O2 C6 H6A . . 110.4 ?
    C7 C6 H6A . . 110.4 ?
    O2 C6 H6B . . 110.4 ?
    C7 C6 H6B . . 110.4 ?
    H6A C6 H6B . . 108.6 ?
    C6 C7 H7A . . 109.5 ?
    C6 C7 H7B . . 109.5 ?
    H7A C7 H7B . . 109.5 ?
    C6 C7 H7C . . 109.5 ?
    H7A C7 H7C . . 109.5 ?
    H7B C7 H7C . . 109.5 ?
    N1 C8 C9 . . 111.85(11) ?
    N1 C8 H8A . . 109.2 ?
    C9 C8 H8A . . 109.2 ?
    N1 C8 H8B . . 109.2 ?
    C9 C8 H8B . . 109.2 ?
    H8A C8 H8B . . 107.9 ?
    C8 C9 C10 . . 111.30(12) ?
    C8 C9 H9A . . 109.4 ?
    C10 C9 H9A . . 109.4 ?
    C8 C9 H9B . . 109.4 ?
    C10 C9 H9B . . 109.4 ?
    H9A C9 H9B . . 108.0 ?
    C11 C10 C9 . . 112.91(13) ?
    C11 C10 H10A . . 109.0 ?
    C9 C10 H10A . . 109.0 ?
    C11 C10 H10B . . 109.0 ?
    C9 C10 H10B . . 109.0 ?
    H10A C10 H10B . . 107.8 ?
    C12 C11 C10 . . 177.77(19) ?
    C11 C12 H12 . . 180.0 ?
loop_
    _geom_torsion_atom_site_label_1
    _geom_torsion_atom_site_label_2
    _geom_torsion_atom_site_label_3
    _geom_torsion_atom_site_label_4
    _geom_torsion_site_symmetry_1
    _geom_torsion_site_symmetry_2
    _geom_torsion_site_symmetry_3
    _geom_torsion_site_symmetry_4
    _geom_torsion
    _geom_torsion_publ_flag
    C4 N1 C1 C2 . . . . -0.32(16) ?
    C8 N1 C1 C2 . . . . 178.42(13) ?
    C4 N1 C1 C5 . . . . -178.80(13) ?
    C8 N1 C1 C5 . . . . -0.1(2) ?
    N1 C1 C2 C3 . . . . 0.25(15) ?
    C5 C1 C2 C3 . . . . 178.61(14) ?
    C1 C2 C3 C4 . . . . -0.09(16) ?
    C1 C2 C3 N2 . . . . -179.65(14) ?
    O3 N2 C3 C4 . . . . 178.63(15) ?
    O4 N2 C3 C4 . . . . -1.1(2) ?
    O3 N2 C3 C2 . . . . -1.9(2) ?
    O4 N2 C3 C2 . . . . 178.43(14) ?
    C1 N1 C4 C3 . . . . 0.26(16) ?
    C8 N1 C4 C3 . . . . -178.56(12) ?
    C2 C3 C4 N1 . . . . -0.11(16) ?
    N2 C3 C4 N1 . . . . 179.47(13) ?
    C6 O2 C5 O1 . . . . 1.6(2) ?
    C6 O2 C5 C1 . . . . -177.89(11) ?
    C2 C1 C5 O1 . . . . 173.80(15) ?
    N1 C1 C5 O1 . . . . -8.1(2) ?
    C2 C1 C5 O2 . . . . -6.8(2) ?
    N1 C1 C5 O2 . . . . 171.39(12) ?
    C5 O2 C6 C7 . . . . -179.97(13) ?
    C4 N1 C8 C9 . . . . -95.21(16) ?
    C1 N1 C8 C9 . . . . 86.21(17) ?
    N1 C8 C9 C10 . . . . 178.43(12) ?
    C8 C9 C10 C11 . . . . 56.43(18) ?
    C9 C10 C11 C12 . . . . -16(4) ?
loop_
    _geom_hbond_atom_site_label_D
    _geom_hbond_atom_site_label_H
    _geom_hbond_atom_site_label_A
    _geom_hbond_site_symmetry_A
    _geom_hbond_distance_DH
    _geom_hbond_distance_HA
    _geom_hbond_distance_DA
    _geom_hbond_angle_DHA
    C4 H4 O3 4_565 0.95 2.53 3.323(2) 141
    C10 H10B O3 1_554 0.99 2.51 3.337(2) 141
    C12 H12 O4 2_745 0.95 2.40 3.262(2) 151
_iucr_refine_instructions_details
;
TITL khal_2893 in P 21/c
CELL  0.71073   7.8839  16.1443  10.2058   90.000  104.472   90.000
ZERR     4.00   0.0004   0.0007   0.0005    0.000    0.005    0.000
LATT   1
SYMM  - X, 1/2 + Y, 1/2 - Z
SFAC  O    N    C    H
UNIT  16   8    48   56
MERG   2
OMIT    -3.00  54.00
FMAP   2
PLAN   25
ACTA    54.00
HTAB    2.00000
BOND   $H
CONF
L.S.   8
TEMP  -150.00
WGHT    0.035900    0.333200
FVAR       6.69147
O1    1    0.672356   -0.088521    0.295272    11.00000    0.04468    0.02692 =
         0.02268   -0.00423    0.00498   -0.00816
O2    1    0.663228   -0.101936    0.512909    11.00000    0.02894    0.01857 =
         0.02608   -0.00163    0.00893   -0.00611
O3    1    0.894902    0.180724    0.779780    11.00000    0.09152    0.03517 =
         0.02841   -0.01134    0.03060   -0.02237
O4    1    1.008868    0.255584    0.648572    11.00000    0.04316    0.01920 =
         0.03588   -0.00324    0.01116   -0.01064
N1    2    0.848283    0.071042    0.371696    11.00000    0.02023    0.01989 =
         0.01710    0.00174    0.00383    0.00051
N2    2    0.931407    0.192996    0.671718    11.00000    0.03413    0.01879 =
         0.02557   -0.00172    0.00783   -0.00298
C1    3    0.776639    0.019691    0.453517    11.00000    0.01945    0.01733 =
         0.01974    0.00206    0.00371    0.00056
C2    3    0.796760    0.057205    0.577103    11.00000    0.02240    0.01795 =
         0.02120    0.00168    0.00636    0.00106
AFIX  43
H2    4    0.760784    0.036458    0.653004    11.00000   -1.20000
AFIX   0
C3    3    0.881415    0.132472    0.567982    11.00000    0.02145    0.01773 =
         0.02077    0.00069    0.00327    0.00106
C4    3    0.911402    0.139592    0.441347    11.00000    0.01951    0.01618 =
         0.02374    0.00171    0.00397   -0.00133
AFIX  43
H4    4    0.966696    0.184784    0.409086    11.00000   -1.20000
AFIX   0
C5    3    0.699279   -0.061243    0.408663    11.00000    0.01999    0.02007 =
         0.02233    0.00059    0.00403    0.00228
C6    3    0.591504   -0.184537    0.482670    11.00000    0.02932    0.01728 =
         0.03563   -0.00194    0.00724   -0.00479
AFIX  23
H6A   4    0.674797   -0.220074    0.450087    11.00000   -1.20000
H6B   4    0.480002   -0.182198    0.411747    11.00000   -1.20000
AFIX   0
C7    3    0.561000   -0.218565    0.611878    11.00000    0.04623    0.02949 =
         0.03972    0.00696    0.00732   -0.01257
AFIX 137
H7A   4    0.672339   -0.220534    0.681073    11.00000   -1.50000
H7B   4    0.512268   -0.274570    0.595890    11.00000   -1.50000
H7C   4    0.478495   -0.182789    0.642954    11.00000   -1.50000
AFIX   0
C8    3    0.860987    0.056092    0.232318    11.00000    0.02440    0.02470 =
         0.01839   -0.00029    0.00693    0.00111
AFIX  23
H8A   4    0.881230   -0.003659    0.220515    11.00000   -1.20000
H8B   4    0.962584    0.086889    0.216414    11.00000   -1.20000
AFIX   0
C9    3    0.696481    0.082891    0.129100    11.00000    0.02658    0.02336 =
         0.01997    0.00041    0.00361    0.00362
AFIX  23
H9A   4    0.674306    0.142293    0.142279    11.00000   -1.20000
H9B   4    0.595266    0.050947    0.143098    11.00000   -1.20000
AFIX   0
C10   3    0.713453    0.069187   -0.015784    11.00000    0.03572    0.02884 =
         0.01916    0.00105    0.00349    0.00146
AFIX  23
H10A  4    0.602161    0.085198   -0.080147    11.00000   -1.20000
H10B  4    0.806878    0.105700   -0.032251    11.00000   -1.20000
AFIX   0
C11   3    0.754443   -0.016756   -0.041997    11.00000    0.02429    0.03737 =
         0.02385   -0.00501    0.00581   -0.00221
C12   3    0.788908   -0.086261   -0.058494    11.00000    0.03256    0.03373 =
         0.05059   -0.01464    0.01730   -0.00301
AFIX 163
H12   4    0.816738   -0.142384   -0.071814    11.00000   -1.20000
HKLF 4
REM  khal_2893 in P 21/c
REM R1 =  0.0413 for   2133 Fo > 4sig(Fo)  and  0.0588 for all   2745 data
REM    164 parameters refined using      0 restraints
END
WGHT      0.0352      0.3374
REM Highest difference peak  0.223,  deepest hole -0.242,  1-sigma level  0.044
Q1    1   0.7930  0.0468  0.4050  11.00000  0.05    0.22
Q2    1   0.7417  0.0410  0.5022  11.00000  0.05    0.20
Q3    1   0.8337  0.1016  0.5828  11.00000  0.05    0.20
Q4    1   0.7810  0.0665  0.1743  11.00000  0.05    0.20
Q5    1   0.8521 -0.0434 -0.0372  11.00000  0.05    0.19
Q6    1   0.8752  0.0894  0.5984  11.00000  0.05    0.18
Q7    1   0.7692 -0.0221  0.4378  11.00000  0.05    0.17
Q8    1   0.9264  0.1531  0.6133  11.00000  0.05    0.17
Q9    1   0.6938  0.0719  0.0575  11.00000  0.05    0.16
Q10   1   0.7016 -0.0504 -0.0986  11.00000  0.05    0.16
Q11   1   0.8387  0.0211  0.5198  11.00000  0.05    0.15
Q12   1   0.5231 -0.0136  0.4014  11.00000  0.05    0.15
Q13   1   0.9893  0.1723  0.3764  11.00000  0.05    0.15
Q14   1   0.8211  0.1191  0.3844  11.00000  0.05    0.15
Q15   1   0.7507 -0.0639  0.0041  11.00000  0.05    0.14
Q16   1   0.8551  0.1602  0.4994  11.00000  0.05    0.14
Q17   1   0.5040  0.0385  0.2058  11.00000  0.05    0.14
Q18   1   0.9859  0.0035  0.2580  11.00000  0.05    0.14
Q19   1   0.7535 -0.0408  0.2802  11.00000  0.05    0.14
Q20   1   0.7786 -0.1969  0.0014  11.00000  0.05    0.14
Q21   1   0.5000  0.0000  0.5000  10.50000  0.05    0.13
Q22   1   0.9471  0.0913  0.2461  11.00000  0.05    0.13
Q23   1   0.7782  0.0549  0.6036  11.00000  0.05    0.13
Q24   1   0.5621  0.0472  0.7138  11.00000  0.05    0.13
Q25   1   0.9395  0.1150  0.5290  11.00000  0.05    0.13
;
data_III
_audit_creation_method     SHELXL97
_chemical_name_systematic
;\
<i>N</i>-[3-(Dimethylamino)propyl]-1-isopentyl-4-nitro-1<i>H</i>-pyrrole-2-\
carboxamide
;
_chemical_name_common     ?
_chemical_formula_moiety     'C15 H26 N4 O3'
_chemical_formula_sum     'C15 H26 N4 O3'
_chemical_formula_iupac     'C15 H26 N4 O3'
_chemical_formula_weight     310.40
_chemical_melting_point     ?
_symmetry_cell_setting     monoclinic
_symmetry_space_group_name_H-M     'P 21/c'
_symmetry_space_group_name_Hall     '-P 2ybc'
loop_
    _symmetry_equiv_pos_as_xyz
    'x, y, z'
    '-x, y+1/2, -z+1/2'
    '-x, -y, -z'
    'x, -y-1/2, z-1/2'
_cell_length_a     17.5744(7)
_cell_length_b     11.3718(6)
_cell_length_c     8.7299(4)
_cell_angle_alpha     90.00
_cell_angle_beta     92.076(4)
_cell_angle_gamma     90.00
_cell_volume     1743.55(14)
_cell_formula_units_Z     4
_cell_measurement_reflns_used     2708
_cell_measurement_theta_min     3.1887
_cell_measurement_theta_max     28.8103
_cell_measurement_temperature     123(2)
_exptl_crystal_description     'plate'
_exptl_crystal_colour     colourless
_exptl_crystal_size_max     0.40
_exptl_crystal_size_mid     0.30
_exptl_crystal_size_min     0.04
_exptl_crystal_density_diffrn     1.182
_exptl_crystal_density_meas     ?
_exptl_crystal_density_method     'not measured'
_exptl_crystal_F_000     672
_exptl_absorpt_coefficient_mu     0.084
_exptl_absorpt_correction_type     multi-scan
_exptl_absorpt_process_details
;
(CrysAlis PRO; Oxford Diffraction, 2010)
;
_exptl_absorpt_correction_T_min     0.99471
_exptl_absorpt_correction_T_max     1.00000
_exptl_special_details     ?
_diffrn_ambient_temperature     123(2)
_diffrn_radiation_type     MoK\a
_diffrn_radiation_wavelength     0.71073
_diffrn_radiation_source     'fine-focus sealed tube'
_diffrn_radiation_monochromator     graphite
_diffrn_measurement_device_type     'Oxford Diffraction Xcalibur E'
_diffrn_measurement_method     'omega scans'
_diffrn_detector_area_resol_mean     ?
_diffrn_reflns_number     8252
_diffrn_reflns_av_R_equivalents     0.0296
_diffrn_reflns_av_sigmaI/netI     0.0453
_diffrn_reflns_theta_min     3.19
_diffrn_reflns_theta_max     27.50
_diffrn_reflns_theta_full     27.00
_diffrn_measured_fraction_theta_max     0.993
_diffrn_measured_fraction_theta_full     0.998
_diffrn_reflns_limit_h_min     -22
_diffrn_reflns_limit_h_max     22
_diffrn_reflns_limit_k_min     -13
_diffrn_reflns_limit_k_max     14
_diffrn_reflns_limit_l_min     -11
_diffrn_reflns_limit_l_max     10
_diffrn_standards_number     0
_diffrn_standards_interval_count     0
_diffrn_standards_interval_time     0
_diffrn_standards_decay_%     0
_refine_special_details
;
 Refinement of F^2^ against ALL reflections.  The weighted R-factor wR and
 goodness of fit S are based on F^2^, conventional R-factors R are based
 on F, with F set to zero for negative F^2^. The threshold expression of
 F^2^ > 2\s(F^2^) is used only for calculating R-factors(gt) etc. and is
 not relevant to the choice of reflections for refinement.  R-factors based
 on F^2^ are statistically about twice as large as those based on F, and R-
 factors based on ALL data will be even larger.
;
_reflns_number_total     3971
_reflns_number_gt     2873
_reflns_threshold_expression     I>2\s(I)
_refine_ls_structure_factor_coef     Fsqd
_refine_ls_matrix_type     full
_refine_ls_R_factor_all     0.0778
_refine_ls_R_factor_gt     0.0531
_refine_ls_wR_factor_gt     0.1266
_refine_ls_wR_factor_ref     0.1447
_refine_ls_goodness_of_fit_ref     1.026
_refine_ls_restrained_S_all     1.027
_refine_ls_number_reflns     3971
_refine_ls_number_parameters     206
_refine_ls_number_restraints     1
_refine_ls_hydrogen_treatment     mixed
_refine_ls_weighting_scheme     calc
_refine_ls_weighting_details
         'calc w=1/[\s^2^(Fo^2^)+(0.0606P)^2^+0.6893P] where P=(Fo^2^+2Fc^2^)/3'
_atom_sites_solution_hydrogens     geom
_atom_sites_solution_primary     direct
_atom_sites_solution_secondary     difmap
_refine_ls_shift/su_max     0.000
_refine_ls_shift/su_mean     0.000
_refine_diff_density_max     0.330
_refine_diff_density_min     -0.268
_refine_ls_extinction_method     none
_refine_ls_extinction_coef     ?
loop_
    _atom_type_symbol
    _atom_type_description
    _atom_type_scat_dispersion_real
    _atom_type_scat_dispersion_imag
    _atom_type_scat_source
    'O' 'O' 0.0106 0.0060
                         'International Tables Vol C Tables 4.2.6.8 and 6.1.1.4'
    'N' 'N' 0.0061 0.0033
                         'International Tables Vol C Tables 4.2.6.8 and 6.1.1.4'
    'C' 'C' 0.0033 0.0016
                         'International Tables Vol C Tables 4.2.6.8 and 6.1.1.4'
    'H' 'H' 0.0000 0.0000
                         'International Tables Vol C Tables 4.2.6.8 and 6.1.1.4'
_computing_data_collection
;
CrysAlis PRO (Agilent, 2014)
;
_computing_cell_refinement
;
CrysAlis PRO (Agilent, 2014)
;
_computing_data_reduction
;
CrysAlis PRO (Agilent, 2014)
;
_computing_structure_solution
;
SIR92 (Altomare <i>et al.</i>,  1994)
;
_computing_structure_refinement
;
SHELXL97 (Sheldrick, 2008)
;
_computing_molecular_graphics
;
Mercury (Macrae <i>et al.</i>,  2008)
;
_computing_publication_material
;
SHELXL97 (Sheldrick, 2008)
;
loop_
    _atom_site_type_symbol
    _atom_site_label
    _atom_site_fract_x
    _atom_site_fract_y
    _atom_site_fract_z
    _atom_site_U_iso_or_equiv
    _atom_site_adp_type
    _atom_site_calc_flag
    _atom_site_refinement_flags
    _atom_site_occupancy
    _atom_site_symmetry_multiplicity
    _atom_site_disorder_assembly
    _atom_site_disorder_group
    O O1 0.43676(7) 1.01567(12) 0.38580(15) 0.0292(3) Uani d . 1 1 . .
    O O2 0.43689(8) 0.82473(12) 0.37406(17) 0.0343(4) Uani d . 1 1 . .
    O O3 0.67675(7) 0.84955(11) -0.16325(14) 0.0257(3) Uani d . 1 1 . .
    N N1 0.60351(8) 0.99423(12) 0.07012(16) 0.0183(3) Uani d . 1 1 . .
    N N2 0.46097(8) 0.92217(13) 0.33535(17) 0.0226(3) Uani d . 1 1 . .
    N N3 0.67714(8) 0.70166(13) 0.01195(17) 0.0200(3) Uani d D 1 1 . .
    H H1N 0.6676(11) 0.6851(17) 0.1111(12) 0.024 Uiso d D 1 1 . .
    N N4 0.91585(10) 0.56415(18) 0.0944(2) 0.0422(5) Uani d . 1 1 . .
    C C1 0.55171(9) 1.02695(15) 0.1723(2) 0.0195(4) Uani d . 1 1 . .
    H H1 0.5396 1.1052 0.2008 0.023 Uiso calc R 1 1 . .
    C C2 0.51972(9) 0.92543(15) 0.22736(19) 0.0187(4) Uani d . 1 1 . .
    C C3 0.55292(9) 0.82769(15) 0.15765(19) 0.0191(4) Uani d . 1 1 . .
    H H3 0.5412 0.7472 0.1738 0.023 Uiso calc R 1 1 . .
    C C4 0.60561(9) 0.87244(15) 0.06166(19) 0.0174(4) Uani d . 1 1 . .
    C C5 0.65546(10) 1.07684(15) -0.0027(2) 0.0213(4) Uani d . 1 1 . .
    H H5A 0.6340 1.1573 0.0008 0.026 Uiso calc R 1 1 . .
    H H5B 0.6606 1.0549 -0.1116 0.026 Uiso calc R 1 1 . .
    C C6 0.73347(10) 1.07512(17) 0.0790(2) 0.0244(4) Uani d . 1 1 . .
    H H6A 0.7536 0.9939 0.0775 0.029 Uiso calc R 1 1 . .
    H H6B 0.7276 1.0976 0.1875 0.029 Uiso calc R 1 1 . .
    C C7 0.79112(11) 1.15716(18) 0.0085(2) 0.0308(5) Uani d . 1 1 . .
    H H7 0.7960 1.1345 -0.1014 0.037 Uiso calc R 1 1 . .
    C C8 0.76633(14) 1.2851(2) 0.0139(3) 0.0456(6) Uani d . 1 1 . .
    H H8A 0.7200 1.2957 -0.0504 0.068 Uiso calc R 1 1 . .
    H H8B 0.8069 1.3352 -0.0242 0.068 Uiso calc R 1 1 . .
    H H8C 0.7562 1.3068 0.1198 0.068 Uiso calc R 1 1 . .
    C C9 0.86909(13) 1.1411(3) 0.0907(3) 0.0517(7) Uani d . 1 1 . .
    H H9A 0.9071 1.1890 0.0398 0.078 Uiso calc R 1 1 . .
    H H9B 0.8839 1.0581 0.0869 0.078 Uiso calc R 1 1 . .
    H H9C 0.8661 1.1659 0.1978 0.078 Uiso calc R 1 1 . .
    C C10 0.65675(9) 0.80817(15) -0.04016(19) 0.0185(4) Uani d . 1 1 . .
    C C11 0.71803(10) 0.61821(16) -0.0811(2) 0.0233(4) Uani d . 1 1 . .
    H H11A 0.7028 0.6309 -0.1901 0.028 Uiso calc R 1 1 . .
    H H11B 0.7023 0.5376 -0.0534 0.028 Uiso calc R 1 1 . .
    C C12 0.80398(11) 0.62648(19) -0.0639(2) 0.0303(5) Uani d . 1 1 . .
    H H12A 0.8268 0.5728 -0.1389 0.036 Uiso calc R 1 1 . .
    H H12B 0.8198 0.7076 -0.0891 0.036 Uiso calc R 1 1 . .
    C C13 0.83521(11) 0.59597(19) 0.0947(2) 0.0318(5) Uani d . 1 1 . .
    H H13A 0.8286 0.6642 0.1634 0.038 Uiso calc R 1 1 . .
    H H13B 0.8059 0.5294 0.1355 0.038 Uiso calc R 1 1 . .
    C C14 0.94033(15) 0.5120(3) 0.2399(3) 0.0619(8) Uani d . 1 1 . .
    H H14A 0.9326 0.5684 0.3228 0.093 Uiso calc R 1 1 . .
    H H14B 0.9944 0.4916 0.2373 0.093 Uiso calc R 1 1 . .
    H H14C 0.9105 0.4408 0.2578 0.093 Uiso calc R 1 1 . .
    C C15 0.96397(14) 0.6629(3) 0.0604(4) 0.0631(8) Uani d . 1 1 . .
    H H15A 0.9505 0.6927 -0.0424 0.095 Uiso calc R 1 1 . .
    H H15B 1.0174 0.6378 0.0645 0.095 Uiso calc R 1 1 . .
    H H15C 0.9567 0.7253 0.1359 0.095 Uiso calc R 1 1 . .
loop_
    _atom_site_aniso_label
    _atom_site_aniso_U_11
    _atom_site_aniso_U_22
    _atom_site_aniso_U_33
    _atom_site_aniso_U_12
    _atom_site_aniso_U_13
    _atom_site_aniso_U_23
    O1 0.0269(7) 0.0263(7) 0.0346(8) 0.0097(6) 0.0057(6) -0.0033(6)
    O2 0.0338(7) 0.0252(8) 0.0452(9) -0.0027(6) 0.0168(6) 0.0024(6)
    O3 0.0375(7) 0.0232(7) 0.0167(6) -0.0023(6) 0.0043(5) 0.0010(5)
    N1 0.0191(7) 0.0147(7) 0.0207(7) -0.0002(6) -0.0014(5) 0.0014(6)
    N2 0.0192(7) 0.0228(8) 0.0260(8) 0.0025(6) 0.0024(6) 0.0007(6)
    N3 0.0244(7) 0.0187(7) 0.0173(7) 0.0031(6) 0.0043(6) 0.0003(6)
    N4 0.0286(9) 0.0492(12) 0.0484(12) -0.0016(8) -0.0035(8) 0.0092(9)
    C1 0.0184(8) 0.0180(9) 0.0219(9) 0.0033(7) -0.0015(6) -0.0014(7)
    C2 0.0158(7) 0.0198(9) 0.0205(8) 0.0023(7) -0.0003(6) 0.0008(7)
    C3 0.0183(8) 0.0174(9) 0.0213(9) 0.0002(7) -0.0013(6) 0.0004(7)
    C4 0.0191(8) 0.0158(8) 0.0171(8) -0.0001(7) -0.0022(6) 0.0004(6)
    C5 0.0265(9) 0.0162(8) 0.0211(9) -0.0021(7) 0.0011(7) 0.0033(7)
    C6 0.0256(9) 0.0240(10) 0.0235(9) -0.0056(8) -0.0015(7) 0.0044(8)
    C7 0.0317(10) 0.0356(11) 0.0253(10) -0.0127(9) 0.0031(8) 0.0041(9)
    C8 0.0592(15) 0.0333(12) 0.0448(14) -0.0203(11) 0.0108(11) 0.0026(10)
    C9 0.0332(12) 0.0749(19) 0.0469(14) -0.0221(12) -0.0010(10) 0.0124(13)
    C10 0.0171(8) 0.0205(9) 0.0177(8) -0.0029(7) -0.0020(6) -0.0020(7)
    C11 0.0260(9) 0.0221(9) 0.0219(9) 0.0049(7) 0.0019(7) -0.0042(7)
    C12 0.0287(10) 0.0318(11) 0.0307(11) 0.0028(8) 0.0056(8) -0.0027(8)
    C13 0.0281(10) 0.0359(11) 0.0314(11) -0.0020(9) 0.0011(8) -0.0004(9)
    C14 0.0435(14) 0.076(2) 0.0645(18) -0.0022(14) -0.0170(13) 0.0193(15)
    C15 0.0366(13) 0.074(2) 0.079(2) -0.0156(13) -0.0038(13) 0.0177(16)
_geom_special_details
;
 All s.u.'s (except the s.u. in the dihedral angle between two l.s. planes)
 are estimated using the full covariance matrix.  The cell s.u.'s are taken
 into account individually in the estimation of s.u.'s in distances, angles
 and torsion angles; correlations between s.u.'s in cell parameters are only
 used when they are defined by crystal symmetry.  An approximate (isotropic)
 treatment of cell s.u.'s is used for estimating s.u.'s involving l.s. planes.
;
loop_
    _geom_bond_atom_site_label_1
    _geom_bond_atom_site_label_2
    _geom_bond_site_symmetry_2
    _geom_bond_distance
    _geom_bond_publ_flag
    O1 N2 . 1.2325(19) ?
    O2 N2 . 1.2375(19) ?
    O3 C10 . 1.236(2) ?
    N1 C1 . 1.350(2) ?
    N1 C4 . 1.388(2) ?
    N1 C5 . 1.471(2) ?
    N2 C2 . 1.424(2) ?
    N3 C10 . 1.338(2) ?
    N3 C11 . 1.456(2) ?
    N3 H1N . 0.908(9) ?
    N4 C15 . 1.443(3) ?
    N4 C14 . 1.453(3) ?
    N4 C13 . 1.463(3) ?
    C1 C2 . 1.378(2) ?
    C1 H1 . 0.9500 ?
    C2 C3 . 1.404(2) ?
    C3 C4 . 1.369(2) ?
    C3 H3 . 0.9500 ?
    C4 C10 . 1.480(2) ?
    C5 C6 . 1.523(2) ?
    C5 H5A . 0.9900 ?
    C5 H5B . 0.9900 ?
    C6 C7 . 1.524(2) ?
    C6 H6A . 0.9900 ?
    C6 H6B . 0.9900 ?
    C7 C8 . 1.520(3) ?
    C7 C9 . 1.535(3) ?
    C7 H7 . 1.0000 ?
    C8 H8A . 0.9800 ?
    C8 H8B . 0.9800 ?
    C8 H8C . 0.9800 ?
    C9 H9A . 0.9800 ?
    C9 H9B . 0.9800 ?
    C9 H9C . 0.9800 ?
    C11 C12 . 1.515(3) ?
    C11 H11A . 0.9900 ?
    C11 H11B . 0.9900 ?
    C12 C13 . 1.511(3) ?
    C12 H12A . 0.9900 ?
    C12 H12B . 0.9900 ?
    C13 H13A . 0.9900 ?
    C13 H13B . 0.9900 ?
    C14 H14A . 0.9800 ?
    C14 H14B . 0.9800 ?
    C14 H14C . 0.9800 ?
    C15 H15A . 0.9800 ?
    C15 H15B . 0.9800 ?
    C15 H15C . 0.9800 ?
loop_
    _geom_angle_atom_site_label_1
    _geom_angle_atom_site_label_2
    _geom_angle_atom_site_label_3
    _geom_angle_site_symmetry_1
    _geom_angle_site_symmetry_3
    _geom_angle
    _geom_angle_publ_flag
    C1 N1 C4 . . 109.28(14) ?
    C1 N1 C5 . . 123.63(14) ?
    C4 N1 C5 . . 126.63(14) ?
    O1 N2 O2 . . 123.30(15) ?
    O1 N2 C2 . . 118.82(15) ?
    O2 N2 C2 . . 117.88(15) ?
    C10 N3 C11 . . 122.14(15) ?
    C10 N3 H1N . . 117.1(13) ?
    C11 N3 H1N . . 120.6(13) ?
    C15 N4 C14 . . 109.9(2) ?
    C15 N4 C13 . . 112.51(19) ?
    C14 N4 C13 . . 110.86(19) ?
    N1 C1 C2 . . 107.04(15) ?
    N1 C1 H1 . . 126.5 ?
    C2 C1 H1 . . 126.5 ?
    C1 C2 C3 . . 109.31(15) ?
    C1 C2 N2 . . 124.59(15) ?
    C3 C2 N2 . . 126.09(15) ?
    C4 C3 C2 . . 105.77(15) ?
    C4 C3 H3 . . 127.1 ?
    C2 C3 H3 . . 127.1 ?
    C3 C4 N1 . . 108.58(15) ?
    C3 C4 C10 . . 128.54(16) ?
    N1 C4 C10 . . 122.87(15) ?
    N1 C5 C6 . . 110.60(14) ?
    N1 C5 H5A . . 109.5 ?
    C6 C5 H5A . . 109.5 ?
    N1 C5 H5B . . 109.5 ?
    C6 C5 H5B . . 109.5 ?
    H5A C5 H5B . . 108.1 ?
    C5 C6 C7 . . 113.79(15) ?
    C5 C6 H6A . . 108.8 ?
    C7 C6 H6A . . 108.8 ?
    C5 C6 H6B . . 108.8 ?
    C7 C6 H6B . . 108.8 ?
    H6A C6 H6B . . 107.7 ?
    C8 C7 C6 . . 112.21(17) ?
    C8 C7 C9 . . 110.58(19) ?
    C6 C7 C9 . . 109.48(17) ?
    C8 C7 H7 . . 108.1 ?
    C6 C7 H7 . . 108.1 ?
    C9 C7 H7 . . 108.1 ?
    C7 C8 H8A . . 109.5 ?
    C7 C8 H8B . . 109.5 ?
    H8A C8 H8B . . 109.5 ?
    C7 C8 H8C . . 109.5 ?
    H8A C8 H8C . . 109.5 ?
    H8B C8 H8C . . 109.5 ?
    C7 C9 H9A . . 109.5 ?
    C7 C9 H9B . . 109.5 ?
    H9A C9 H9B . . 109.5 ?
    C7 C9 H9C . . 109.5 ?
    H9A C9 H9C . . 109.5 ?
    H9B C9 H9C . . 109.5 ?
    O3 C10 N3 . . 124.00(16) ?
    O3 C10 C4 . . 122.17(16) ?
    N3 C10 C4 . . 113.82(15) ?
    N3 C11 C12 . . 114.51(15) ?
    N3 C11 H11A . . 108.6 ?
    C12 C11 H11A . . 108.6 ?
    N3 C11 H11B . . 108.6 ?
    C12 C11 H11B . . 108.6 ?
    H11A C11 H11B . . 107.6 ?
    C13 C12 C11 . . 113.83(16) ?
    C13 C12 H12A . . 108.8 ?
    C11 C12 H12A . . 108.8 ?
    C13 C12 H12B . . 108.8 ?
    C11 C12 H12B . . 108.8 ?
    H12A C12 H12B . . 107.7 ?
    N4 C13 C12 . . 112.04(17) ?
    N4 C13 H13A . . 109.2 ?
    C12 C13 H13A . . 109.2 ?
    N4 C13 H13B . . 109.2 ?
    C12 C13 H13B . . 109.2 ?
    H13A C13 H13B . . 107.9 ?
    N4 C14 H14A . . 109.5 ?
    N4 C14 H14B . . 109.5 ?
    H14A C14 H14B . . 109.5 ?
    N4 C14 H14C . . 109.5 ?
    H14A C14 H14C . . 109.5 ?
    H14B C14 H14C . . 109.5 ?
    N4 C15 H15A . . 109.5 ?
    N4 C15 H15B . . 109.5 ?
    H15A C15 H15B . . 109.5 ?
    N4 C15 H15C . . 109.5 ?
    H15A C15 H15C . . 109.5 ?
    H15B C15 H15C . . 109.5 ?
loop_
    _geom_torsion_atom_site_label_1
    _geom_torsion_atom_site_label_2
    _geom_torsion_atom_site_label_3
    _geom_torsion_atom_site_label_4
    _geom_torsion_site_symmetry_1
    _geom_torsion_site_symmetry_2
    _geom_torsion_site_symmetry_3
    _geom_torsion_site_symmetry_4
    _geom_torsion
    _geom_torsion_publ_flag
    C4 N1 C1 C2 . . . . -0.96(18) ?
    C5 N1 C1 C2 . . . . -173.61(14) ?
    N1 C1 C2 C3 . . . . 0.21(18) ?
    N1 C1 C2 N2 . . . . -178.42(15) ?
    O1 N2 C2 C1 . . . . -0.8(2) ?
    O2 N2 C2 C1 . . . . 179.34(15) ?
    O1 N2 C2 C3 . . . . -179.22(15) ?
    O2 N2 C2 C3 . . . . 0.9(3) ?
    C1 C2 C3 C4 . . . . 0.63(18) ?
    N2 C2 C3 C4 . . . . 179.23(15) ?
    C2 C3 C4 N1 . . . . -1.20(18) ?
    C2 C3 C4 C10 . . . . -179.77(15) ?
    C1 N1 C4 C3 . . . . 1.39(18) ?
    C5 N1 C4 C3 . . . . 173.75(15) ?
    C1 N1 C4 C10 . . . . -179.95(14) ?
    C5 N1 C4 C10 . . . . -7.6(2) ?
    C1 N1 C5 C6 . . . . 98.60(19) ?
    C4 N1 C5 C6 . . . . -72.7(2) ?
    N1 C5 C6 C7 . . . . 179.02(15) ?
    C5 C6 C7 C8 . . . . 61.5(2) ?
    C5 C6 C7 C9 . . . . -175.33(18) ?
    C11 N3 C10 O3 . . . . -7.4(3) ?
    C11 N3 C10 C4 . . . . 171.01(14) ?
    C3 C4 C10 O3 . . . . 148.08(18) ?
    N1 C4 C10 O3 . . . . -30.3(2) ?
    C3 C4 C10 N3 . . . . -30.4(2) ?
    N1 C4 C10 N3 . . . . 151.23(15) ?
    C10 N3 C11 C12 . . . . 90.8(2) ?
    N3 C11 C12 C13 . . . . 64.5(2) ?
    C15 N4 C13 C12 . . . . 68.4(3) ?
    C14 N4 C13 C12 . . . . -168.0(2) ?
    C11 C12 C13 N4 . . . . 159.69(17) ?
loop_
    _geom_hbond_atom_site_label_D
    _geom_hbond_atom_site_label_H
    _geom_hbond_atom_site_label_A
    _geom_hbond_site_symmetry_A
    _geom_hbond_distance_DH
    _geom_hbond_distance_HA
    _geom_hbond_distance_DA
    _geom_hbond_angle_DHA
    N3 H1N O3 4_576 0.908(9) 2.009(11) 2.895(2) 165(2)
    C5 H5A O2 2_655 0.99 2.54 3.460(2) 154
_iucr_refine_instructions_details
;
TITL aik 13 46 in P 21/c
CELL  0.71073  17.5744  11.3718   8.7299   90.000   92.076   90.000
ZERR     4.00   0.0007   0.0006   0.0004    0.000    0.004    0.000
LATT   1
SYMM  - X, 1/2 + Y, 1/2 - Z
SFAC  O    N    C    H
UNIT  12   16   60   104
MERG   2
OMIT    -3.00  55.00
dfix .93 .01 N3 H1n
FMAP   2
PLAN   25
ACTA    54.00
eqiv $1 x, -y+1.5, z+0.5
htab n3 O3_$1
htab
BOND   $H
CONF
L.S.   4
TEMP  -150.00
WGHT    0.060600    0.689300
FVAR       4.76333
O1    1    0.436760    1.015673    0.385797    11.00000    0.02691    0.02625 =
         0.03465   -0.00329    0.00573    0.00972
O2    1    0.436885    0.824730    0.374060    11.00000    0.03376    0.02516 =
         0.04517    0.00235    0.01680   -0.00270
O3    1    0.676746    0.849548   -0.163247    11.00000    0.03748    0.02321 =
         0.01670    0.00097    0.00429   -0.00235
N1    2    0.603513    0.994229    0.070115    11.00000    0.01914    0.01474 =
         0.02071    0.00140   -0.00142   -0.00015
N2    2    0.460966    0.922167    0.335354    11.00000    0.01922    0.02278 =
         0.02600    0.00074    0.00243    0.00250
N3    2    0.677141    0.701658    0.011952    11.00000    0.02442    0.01869 =
         0.01726    0.00031    0.00434    0.00309
AFIX   2
H1N   4    0.667600    0.685135    0.111143    11.00000   -1.20000
AFIX   0
N4    2    0.915847    0.564152    0.094421    11.00000    0.02856    0.04923 =
         0.04844    0.00919   -0.00346   -0.00163
C1    3    0.551710    1.026955    0.172259    11.00000    0.01844    0.01800 =
         0.02186   -0.00141   -0.00148    0.00334
AFIX  43
H1    4    0.539582    1.105173    0.200789    11.00000   -1.20000
AFIX   0
C2    3    0.519725    0.925430    0.227360    11.00000    0.01581    0.01984 =
         0.02052    0.00081   -0.00031    0.00234
C3    3    0.552918    0.827689    0.157654    11.00000    0.01832    0.01744 =
         0.02126    0.00043   -0.00132    0.00022
AFIX  43
H3    4    0.541235    0.747167    0.173765    11.00000   -1.20000
AFIX   0
C4    3    0.605607    0.872436    0.061661    11.00000    0.01905    0.01576 =
         0.01710    0.00042   -0.00215   -0.00011
C5    3    0.655461    1.076841   -0.002717    11.00000    0.02646    0.01623 =
         0.02110    0.00325    0.00113   -0.00212
AFIX  23
H5A   4    0.634045    1.157277    0.000775    11.00000   -1.20000
H5B   4    0.660634    1.054917   -0.111594    11.00000   -1.20000
AFIX   0
C6    3    0.733474    1.075125    0.079023    11.00000    0.02560    0.02402 =
         0.02348    0.00439   -0.00152   -0.00555
AFIX  23
H6A   4    0.753644    0.993865    0.077466    11.00000   -1.20000
H6B   4    0.727634    1.097594    0.187527    11.00000   -1.20000
AFIX   0
C7    3    0.791121    1.157157    0.008467    11.00000    0.03166    0.03555 =
         0.02529    0.00409    0.00310   -0.01266
AFIX  13
H7    4    0.796018    1.134476   -0.101409    11.00000   -1.20000
AFIX   0
C8    3    0.766334    1.285072    0.013888    11.00000    0.05917    0.03331 =
         0.04483    0.00258    0.01077   -0.02032
AFIX 137
H8A   4    0.719979    1.295687   -0.050433    11.00000   -1.50000
H8B   4    0.806877    1.335189   -0.024230    11.00000   -1.50000
H8C   4    0.756162    1.306829    0.119823    11.00000   -1.50000
AFIX   0
C9    3    0.869093    1.141080    0.090683    11.00000    0.03319    0.07492 =
         0.04686    0.01236   -0.00098   -0.02211
AFIX 137
H9A   4    0.907074    1.188960    0.039849    11.00000   -1.50000
H9B   4    0.883937    1.058091    0.086921    11.00000   -1.50000
H9C   4    0.866059    1.165924    0.197780    11.00000   -1.50000
AFIX   0
C10   3    0.656748    0.808173   -0.040159    11.00000    0.01708    0.02049 =
         0.01774   -0.00196   -0.00204   -0.00285
C11   3    0.718031    0.618212   -0.081082    11.00000    0.02598    0.02206 =
         0.02194   -0.00424    0.00189    0.00488
AFIX  23
H11A  4    0.702816    0.630945   -0.190118    11.00000   -1.20000
H11B  4    0.702297    0.537599   -0.053393    11.00000   -1.20000
AFIX   0
C12   3    0.803981    0.626477   -0.063922    11.00000    0.02865    0.03182 =
         0.03072   -0.00273    0.00559    0.00278
AFIX  23
H12A  4    0.826773    0.572834   -0.138909    11.00000   -1.20000
H12B  4    0.819767    0.707563   -0.089137    11.00000   -1.20000
AFIX   0
C13   3    0.835212    0.595971    0.094663    11.00000    0.02805    0.03588 =
         0.03137   -0.00036    0.00111   -0.00196
AFIX  23
H13A  4    0.828648    0.664191    0.163387    11.00000   -1.20000
H13B  4    0.805854    0.529384    0.135515    11.00000   -1.20000
AFIX   0
C14   3    0.940332    0.511976    0.239911    11.00000    0.04352    0.07621 =
         0.06447    0.01930   -0.01697   -0.00217
AFIX 137
H14A  4    0.932576    0.568375    0.322778    11.00000   -1.50000
H14B  4    0.994444    0.491554    0.237295    11.00000   -1.50000
H14C  4    0.910493    0.440802    0.257799    11.00000   -1.50000
AFIX   0
C15   3    0.963972    0.662911    0.060373    11.00000    0.03657    0.07357 =
         0.07884    0.01772   -0.00379   -0.01560
AFIX 137
H15A  4    0.950510    0.692655   -0.042428    11.00000   -1.50000
H15B  4    1.017357    0.637836    0.064526    11.00000   -1.50000
H15C  4    0.956725    0.725299    0.135902    11.00000   -1.50000
HKLF 4
REM  aik 13 46 in P 21/c
REM R1 =  0.0531 for   2873 Fo > 4sig(Fo)  and  0.0778 for all   3971 data
REM    206 parameters refined using      1 restraints
END
WGHT      0.0606      0.6893
REM Highest difference peak  0.330,  deepest hole -0.268,  1-sigma level  0.050
Q1    1   0.7889  0.5941  0.0203  11.00000  0.05    0.33
Q2    1   0.8375  0.7011  0.0511  11.00000  0.05    0.30
Q3    1   0.4929  0.9231  0.2623  11.00000  0.05    0.28
Q4    1   0.5228  0.8789  0.1756  11.00000  0.05    0.28
Q5    1   0.6323  0.8412  0.0202  11.00000  0.05    0.27
Q6    1   0.5918  0.8479  0.1253  11.00000  0.05    0.25
Q7    1   0.5411  0.9771  0.2299  11.00000  0.05    0.24
Q8    1   0.9078  0.6037  0.2087  11.00000  0.05    0.23
Q9    1   0.9159  0.6450  0.1502  11.00000  0.05    0.23
Q10   1   0.6959  1.0754  0.0324  11.00000  0.05    0.23
Q11   1   0.6033  0.9273  0.0444  11.00000  0.05    0.22
Q12   1   0.5835  1.0224  0.1215  11.00000  0.05    0.20
Q13   1   0.7568  1.1158  0.0394  11.00000  0.05    0.19
Q14   1   0.6892  0.6572 -0.0406  11.00000  0.05    0.19
Q15   1   0.5126  0.9883  0.1564  11.00000  0.05    0.19
Q16   1   0.9540  0.7962  0.1493  11.00000  0.05    0.18
Q17   1   0.6773  0.7704 -0.0008  11.00000  0.05    0.18
Q18   1   0.7593  0.6340 -0.0706  11.00000  0.05    0.18
Q19   1   0.8940  0.6969  0.2034  11.00000  0.05    0.17
Q20   1   0.6524  0.7358 -0.0309  11.00000  0.05    0.17
Q21   1   0.8976  1.2436  0.0356  11.00000  0.05    0.17
Q22   1   0.8289  1.1609  0.0422  11.00000  0.05    0.17
Q23   1   1.0241  0.5964  0.0264  11.00000  0.05    0.17
Q24   1   0.8847  0.6201 -0.1841  11.00000  0.05    0.16
Q25   1   0.9196  0.8466  0.2338  11.00000  0.05    0.16
;
data_IV
_audit_creation_method     SHELXL97
_chemical_name_systematic
;\
1-(3-Azidopropyl)-4-(1-methyl-4-nitro-1<i>H</i>-pyrrole-2-carboxamido)-\
<i>N</i>-[2-(morpholin-4-yl)ethyl]-1<i>H</i>-pyrrole-2-carboxamide
;
_chemical_name_common     ?
_chemical_formula_moiety     'C20 H27 N9 O5'
_chemical_formula_sum     'C20 H27 N9 O5'
_chemical_formula_iupac     'C20 H27 N9 O5'
_chemical_formula_weight     473.51
_chemical_melting_point     ?
_symmetry_cell_setting     monoclinic
_symmetry_space_group_name_H-M     'P 21/c'
_symmetry_space_group_name_Hall     '-P 2ybc'
loop_
    _symmetry_equiv_pos_as_xyz
    'x, y, z'
    '-x, y+1/2, -z+1/2'
    '-x, -y, -z'
    'x, -y-1/2, z-1/2'
_cell_length_a     11.2809(4)
_cell_length_b     16.4528(6)
_cell_length_c     12.5130(5)
_cell_angle_alpha     90.00
_cell_angle_beta     106.542(4)
_cell_angle_gamma     90.00
_cell_volume     2226.32(14)
_cell_formula_units_Z     4
_cell_measurement_reflns_used     4332
_cell_measurement_theta_min     3.2712
_cell_measurement_theta_max     29.4796
_cell_measurement_temperature     123(2)
_exptl_crystal_description     plate
_exptl_crystal_colour     colourless
_exptl_crystal_size_max     0.30
_exptl_crystal_size_mid     0.28
_exptl_crystal_size_min     0.03
_exptl_crystal_density_diffrn     1.413
_exptl_crystal_density_meas     ?
_exptl_crystal_density_method     'not measured'
_exptl_crystal_F_000     1000
_exptl_absorpt_coefficient_mu     0.105
_exptl_absorpt_correction_type     multi-scan
_exptl_absorpt_process_details
;
(CrysAlis PRO; Oxford Diffraction, 2010)
;
_exptl_absorpt_correction_T_min     0.82839
_exptl_absorpt_correction_T_max     1.00000
_exptl_special_details     ?
_diffrn_ambient_temperature     123(2)
_diffrn_radiation_type     MoK\a
_diffrn_radiation_wavelength     0.71073
_diffrn_radiation_source     'fine-focus sealed tube'
_diffrn_radiation_monochromator     graphite
_diffrn_measurement_device_type     'Oxford Diffraction Xcalibur E'
_diffrn_measurement_method     'omega scans'
_diffrn_detector_area_resol_mean     ?
_diffrn_reflns_number     14949
_diffrn_reflns_av_R_equivalents     0.0375
_diffrn_reflns_av_sigmaI/netI     0.0546
_diffrn_reflns_theta_min     3.28
_diffrn_reflns_theta_max     27.00
_diffrn_reflns_theta_full     27.00
_diffrn_measured_fraction_theta_max     0.998
_diffrn_measured_fraction_theta_full     0.998
_diffrn_reflns_limit_h_min     -14
_diffrn_reflns_limit_h_max     14
_diffrn_reflns_limit_k_min     -21
_diffrn_reflns_limit_k_max     20
_diffrn_reflns_limit_l_min     -15
_diffrn_reflns_limit_l_max     15
_diffrn_standards_number     0
_diffrn_standards_interval_count     0
_diffrn_standards_interval_time     0
_diffrn_standards_decay_%     0
_refine_special_details
;
 Refinement of F^2^ against ALL reflections.  The weighted R-factor wR and
 goodness of fit S are based on F^2^, conventional R-factors R are based
 on F, with F set to zero for negative F^2^. The threshold expression of
 F^2^ > 2\s(F^2^) is used only for calculating R-factors(gt) etc. and is
 not relevant to the choice of reflections for refinement.  R-factors based
 on F^2^ are statistically about twice as large as those based on F, and R-
 factors based on ALL data will be even larger.
;
_reflns_number_total     4852
_reflns_number_gt     3295
_reflns_threshold_expression     I>2\s(I)
_refine_ls_structure_factor_coef     Fsqd
_refine_ls_matrix_type     full
_refine_ls_R_factor_all     0.0882
_refine_ls_R_factor_gt     0.0494
_refine_ls_wR_factor_gt     0.1090
_refine_ls_wR_factor_ref     0.1282
_refine_ls_goodness_of_fit_ref     1.027
_refine_ls_restrained_S_all     1.027
_refine_ls_number_reflns     4852
_refine_ls_number_parameters     316
_refine_ls_number_restraints     0
_refine_ls_hydrogen_treatment     mixed
_refine_ls_weighting_scheme     calc
_refine_ls_weighting_details
         'calc w=1/[\s^2^(Fo^2^)+(0.0544P)^2^+0.8101P] where P=(Fo^2^+2Fc^2^)/3'
_atom_sites_solution_hydrogens     geom
_atom_sites_solution_primary     direct
_atom_sites_solution_secondary     difmap
_refine_ls_shift/su_max     0.000
_refine_ls_shift/su_mean     0.000
_refine_diff_density_max     0.291
_refine_diff_density_min     -0.320
_refine_ls_extinction_method     none
_refine_ls_extinction_coef     ?
loop_
    _atom_type_symbol
    _atom_type_description
    _atom_type_scat_dispersion_real
    _atom_type_scat_dispersion_imag
    _atom_type_scat_source
    'O' 'O' 0.0106 0.0060
                         'International Tables Vol C Tables 4.2.6.8 and 6.1.1.4'
    'N' 'N' 0.0061 0.0033
                         'International Tables Vol C Tables 4.2.6.8 and 6.1.1.4'
    'C' 'C' 0.0033 0.0016
                         'International Tables Vol C Tables 4.2.6.8 and 6.1.1.4'
    'H' 'H' 0.0000 0.0000
                         'International Tables Vol C Tables 4.2.6.8 and 6.1.1.4'
_computing_data_collection
;
CrysAlis PRO (Agilent, 2014)
;
_computing_cell_refinement
;
CrysAlis PRO (Agilent, 2014)
;
_computing_data_reduction
;
CrysAlis PRO (Agilent, 2014)
;
_computing_structure_solution
;
SIR92 (Altomare <i>et al.</i>,  1994)
;
_computing_structure_refinement
;
SHELXL97 (Sheldrick, 2008)
;
_computing_molecular_graphics
;
Mercury (Macrae <i>et al.</i>,  2008)
;
_computing_publication_material
;
SHELXL97 (Sheldrick, 2008)
;
loop_
    _atom_site_type_symbol
    _atom_site_label
    _atom_site_fract_x
    _atom_site_fract_y
    _atom_site_fract_z
    _atom_site_U_iso_or_equiv
    _atom_site_adp_type
    _atom_site_calc_flag
    _atom_site_refinement_flags
    _atom_site_occupancy
    _atom_site_symmetry_multiplicity
    _atom_site_disorder_assembly
    _atom_site_disorder_group
    O O1 1.41300(15) 0.56045(11) 1.22578(13) 0.0398(4) Uani d . 1 1 . .
    O O2 0.98973(13) 0.34257(9) 0.69343(11) 0.0258(3) Uani d . 1 1 . .
    O O3 0.74904(13) -0.00393(9) 0.86469(11) 0.0283(4) Uani d . 1 1 . .
    O O4 0.97289(14) -0.07180(11) 1.39704(12) 0.0368(4) Uani d . 1 1 . .
    O O5 0.86665(15) -0.18352(10) 1.36804(12) 0.0340(4) Uani d . 1 1 . .
    N N1 1.30194(15) 0.45013(11) 1.04738(14) 0.0241(4) Uani d . 1 1 . .
    N N2 1.09195(16) 0.35509(11) 0.87526(14) 0.0246(4) Uani d . 1 1 . .
    N N3 0.84913(15) 0.20896(10) 0.74083(13) 0.0200(4) Uani d . 1 1 . .
    N N4 0.88041(15) 0.08236(11) 0.98173(14) 0.0198(4) Uani d . 1 1 . .
    N N5 0.76427(15) -0.11643(11) 1.04131(13) 0.0212(4) Uani d . 1 1 . .
    N N6 0.90337(16) -0.12010(12) 1.33493(14) 0.0261(4) Uani d . 1 1 . .
    N N7 0.53925(18) 0.24820(15) 0.46339(15) 0.0422(6) Uani d . 1 1 . .
    N N8 0.49433(18) 0.24723(13) 0.36178(16) 0.0379(5) Uani d . 1 1 . .
    N N9 0.4479(2) 0.24057(16) 0.26908(19) 0.0575(7) Uani d . 1 1 . .
    C C1 1.2953(2) 0.57601(15) 1.14934(18) 0.0345(6) Uani d . 1 1 . .
    H H1A 1.2826 0.6354 1.1404 0.041 Uiso calc R 1 1 . .
    H H1B 1.2299 0.5537 1.1795 0.041 Uiso calc R 1 1 . .
    C C2 1.2846(2) 0.53840(13) 1.03754(17) 0.0272(5) Uani d . 1 1 . .
    H H2A 1.2020 0.5506 0.9861 0.033 Uiso calc R 1 1 . .
    H H2B 1.3476 0.5623 1.0058 0.033 Uiso calc R 1 1 . .
    C C3 1.42227(19) 0.43408(15) 1.12873(18) 0.0312(5) Uani d . 1 1 . .
    H H3A 1.4892 0.4540 1.0987 0.037 Uiso calc R 1 1 . .
    H H3B 1.4331 0.3747 1.1406 0.037 Uiso calc R 1 1 . .
    C C4 1.4324(2) 0.47497(16) 1.23829(19) 0.0373(6) Uani d . 1 1 . .
    H H4A 1.3704 0.4513 1.2716 0.045 Uiso calc R 1 1 . .
    H H4B 1.5154 0.4645 1.2899 0.045 Uiso calc R 1 1 . .
    C C5 1.30008(19) 0.41485(14) 0.93966(17) 0.0271(5) Uani d . 1 1 . .
    H H5A 1.3284 0.3577 0.9515 0.032 Uiso calc R 1 1 . .
    H H5B 1.3598 0.4447 0.9097 0.032 Uiso calc R 1 1 . .
    C C6 1.1751(2) 0.41652(14) 0.85378(17) 0.0280(5) Uani d . 1 1 . .
    H H6A 1.1376 0.4709 0.8539 0.034 Uiso calc R 1 1 . .
    H H6B 1.1860 0.4073 0.7789 0.034 Uiso calc R 1 1 . .
    C C7 1.00628(18) 0.32014(12) 0.79114(15) 0.0194(4) Uani d . 1 1 . .
    C C8 0.93886(17) 0.25098(12) 0.81991(15) 0.0180(4) Uani d . 1 1 . .
    C C9 0.96041(17) 0.20919(12) 0.91950(15) 0.0187(4) Uani d . 1 1 . .
    H H9 1.0175 0.2240 0.9885 0.022 Uiso calc R 1 1 . .
    C C10 0.88249(17) 0.14092(12) 0.90005(15) 0.0178(4) Uani d . 1 1 . .
    C C11 0.81442(18) 0.14275(13) 0.78955(15) 0.0212(4) Uani d . 1 1 . .
    H H11 0.7534 0.1042 0.7535 0.025 Uiso calc R 1 1 . .
    C C12 0.81419(17) 0.01299(13) 0.95888(15) 0.0191(4) Uani d . 1 1 . .
    C C13 0.82387(17) -0.04175(12) 1.05467(16) 0.0196(4) Uani d . 1 1 . .
    C C14 0.88497(18) -0.03205(13) 1.16576(16) 0.0211(4) Uani d . 1 1 . .
    H H14 0.9339 0.0131 1.1995 0.025 Uiso calc R 1 1 . .
    C C15 0.86064(18) -0.10201(13) 1.21902(15) 0.0209(4) Uani d . 1 1 . .
    C C16 0.78689(18) -0.15307(13) 1.14111(16) 0.0226(4) Uani d . 1 1 . .
    H H16 0.7573 -0.2049 1.1552 0.027 Uiso calc R 1 1 . .
    C C17 0.6959(2) -0.15598(14) 0.93648(17) 0.0296(5) Uani d . 1 1 . .
    H H17A 0.6654 -0.2090 0.9529 0.044 Uiso calc R 1 1 . .
    H H17B 0.7509 -0.1636 0.8892 0.044 Uiso calc R 1 1 . .
    H H17C 0.6258 -0.1218 0.8975 0.044 Uiso calc R 1 1 . .
    C C18 0.78428(19) 0.23250(13) 0.62593(15) 0.0233(5) Uani d . 1 1 . .
    H H18A 0.7383 0.1850 0.5861 0.028 Uiso calc R 1 1 . .
    H H18B 0.8458 0.2488 0.5872 0.028 Uiso calc R 1 1 . .
    C C19 0.69467(19) 0.30212(14) 0.62105(16) 0.0266(5) Uani d . 1 1 . .
    H H19A 0.6400 0.2886 0.6679 0.032 Uiso calc R 1 1 . .
    H H19B 0.7419 0.3515 0.6524 0.032 Uiso calc R 1 1 . .
    C C20 0.6165(2) 0.31976(15) 0.50420(18) 0.0321(5) Uani d . 1 1 . .
    H H20A 0.5637 0.3679 0.5039 0.039 Uiso calc R 1 1 . .
    H H20B 0.6699 0.3312 0.4555 0.039 Uiso calc R 1 1 . .
    H H1N 1.094(2) 0.3458(14) 0.9407(19) 0.025(6) Uiso d . 1 1 . .
    H H2N 0.922(2) 0.0947(15) 1.051(2) 0.035(7) Uiso d . 1 1 . .
loop_
    _atom_site_aniso_label
    _atom_site_aniso_U_11
    _atom_site_aniso_U_22
    _atom_site_aniso_U_33
    _atom_site_aniso_U_12
    _atom_site_aniso_U_13
    _atom_site_aniso_U_23
    O1 0.0397(9) 0.0420(11) 0.0339(9) -0.0102(9) 0.0042(7) -0.0090(8)
    O2 0.0354(8) 0.0221(8) 0.0175(7) -0.0041(7) 0.0036(6) 0.0044(6)
    O3 0.0364(8) 0.0263(8) 0.0184(8) -0.0069(7) 0.0017(6) 0.0004(6)
    O4 0.0357(9) 0.0497(11) 0.0211(8) -0.0107(9) 0.0021(7) 0.0016(8)
    O5 0.0510(10) 0.0254(9) 0.0273(8) 0.0052(8) 0.0139(7) 0.0106(7)
    N1 0.0229(8) 0.0221(10) 0.0252(9) -0.0034(8) 0.0037(7) 0.0000(8)
    N2 0.0331(10) 0.0261(10) 0.0145(9) -0.0090(9) 0.0067(7) -0.0014(8)
    N3 0.0263(9) 0.0180(9) 0.0140(8) -0.0012(8) 0.0030(7) 0.0003(7)
    N4 0.0260(9) 0.0178(9) 0.0146(9) -0.0011(8) 0.0045(7) 0.0013(7)
    N5 0.0253(8) 0.0180(9) 0.0203(9) -0.0001(8) 0.0067(7) 0.0005(7)
    N6 0.0280(9) 0.0294(11) 0.0215(9) 0.0081(9) 0.0081(8) 0.0067(8)
    N7 0.0405(11) 0.0530(15) 0.0259(11) -0.0132(11) -0.0019(9) 0.0015(10)
    N8 0.0345(10) 0.0428(13) 0.0322(12) 0.0017(10) 0.0028(9) -0.0026(10)
    N9 0.0693(16) 0.0580(17) 0.0339(13) 0.0029(14) -0.0036(12) -0.0083(11)
    C1 0.0374(12) 0.0333(14) 0.0329(13) -0.0019(12) 0.0098(10) -0.0066(10)
    C2 0.0289(11) 0.0217(12) 0.0307(12) -0.0011(10) 0.0078(9) -0.0010(9)
    C3 0.0237(10) 0.0291(13) 0.0367(13) -0.0033(10) 0.0018(9) 0.0059(10)
    C4 0.0312(12) 0.0444(16) 0.0306(13) -0.0089(12) -0.0003(10) 0.0073(11)
    C5 0.0280(11) 0.0218(11) 0.0320(12) -0.0047(10) 0.0095(9) -0.0034(9)
    C6 0.0358(12) 0.0243(12) 0.0238(11) -0.0107(10) 0.0082(9) -0.0011(9)
    C7 0.0233(9) 0.0172(10) 0.0182(10) 0.0024(9) 0.0069(8) -0.0012(8)
    C8 0.0220(9) 0.0154(10) 0.0162(9) 0.0020(9) 0.0047(7) -0.0035(8)
    C9 0.0209(9) 0.0190(10) 0.0161(9) 0.0016(9) 0.0053(8) -0.0022(8)
    C10 0.0220(9) 0.0160(10) 0.0157(9) 0.0022(8) 0.0057(8) 0.0013(8)
    C11 0.0256(10) 0.0178(11) 0.0192(10) -0.0026(9) 0.0048(8) 0.0000(8)
    C12 0.0213(9) 0.0188(10) 0.0181(10) 0.0023(9) 0.0071(8) -0.0005(8)
    C13 0.0209(9) 0.0190(11) 0.0199(10) 0.0026(9) 0.0074(8) 0.0006(8)
    C14 0.0235(10) 0.0213(11) 0.0188(10) 0.0016(9) 0.0064(8) 0.0000(8)
    C15 0.0228(10) 0.0224(11) 0.0185(10) 0.0041(9) 0.0072(8) 0.0027(8)
    C16 0.0280(10) 0.0179(11) 0.0245(11) 0.0032(9) 0.0118(9) 0.0054(8)
    C17 0.0386(12) 0.0230(12) 0.0248(11) -0.0068(11) 0.0052(9) -0.0013(9)
    C18 0.0300(11) 0.0234(11) 0.0133(10) -0.0020(10) 0.0009(8) -0.0001(8)
    C19 0.0264(10) 0.0290(13) 0.0230(11) 0.0014(10) 0.0045(9) 0.0013(9)
    C20 0.0266(11) 0.0348(14) 0.0312(12) -0.0027(11) 0.0023(9) 0.0072(10)
_geom_special_details
;
 All s.u.'s (except the s.u. in the dihedral angle between two l.s. planes)
 are estimated using the full covariance matrix.  The cell s.u.'s are taken
 into account individually in the estimation of s.u.'s in distances, angles
 and torsion angles; correlations between s.u.'s in cell parameters are only
 used when they are defined by crystal symmetry.  An approximate (isotropic)
 treatment of cell s.u.'s is used for estimating s.u.'s involving l.s. planes.
;
loop_
    _geom_bond_atom_site_label_1
    _geom_bond_atom_site_label_2
    _geom_bond_site_symmetry_2
    _geom_bond_distance
    _geom_bond_publ_flag
    O1 C1 . 1.421(3) ?
    O1 C4 . 1.425(3) ?
    O2 C7 . 1.239(2) ?
    O3 C12 . 1.230(2) ?
    O4 N6 . 1.226(2) ?
    O5 N6 . 1.237(2) ?
    N1 C5 . 1.462(3) ?
    N1 C2 . 1.466(3) ?
    N1 C3 . 1.470(3) ?
    N2 C7 . 1.339(3) ?
    N2 C6 . 1.455(3) ?
    N2 H1N . 0.83(2) ?
    N3 C11 . 1.359(3) ?
    N3 C8 . 1.383(2) ?
    N3 C18 . 1.467(2) ?
    N4 C12 . 1.349(3) ?
    N4 C10 . 1.410(2) ?
    N4 H2N . 0.88(2) ?
    N5 C16 . 1.344(2) ?
    N5 C13 . 1.388(3) ?
    N5 C17 . 1.471(3) ?
    N6 C15 . 1.424(2) ?
    N7 N8 . 1.227(3) ?
    N7 C20 . 1.467(3) ?
    N8 N9 . 1.134(3) ?
    C1 C2 . 1.503(3) ?
    C1 H1A . 0.9900 ?
    C1 H1B . 0.9900 ?
    C2 H2A . 0.9900 ?
    C2 H2B . 0.9900 ?
    C3 C4 . 1.502(3) ?
    C3 H3A . 0.9900 ?
    C3 H3B . 0.9900 ?
    C4 H4A . 0.9900 ?
    C4 H4B . 0.9900 ?
    C5 C6 . 1.510(3) ?
    C5 H5A . 0.9900 ?
    C5 H5B . 0.9900 ?
    C6 H6A . 0.9900 ?
    C6 H6B . 0.9900 ?
    C7 C8 . 1.469(3) ?
    C8 C9 . 1.383(3) ?
    C9 C10 . 1.404(3) ?
    C9 H9 . 0.9500 ?
    C10 C11 . 1.378(3) ?
    C11 H11 . 0.9500 ?
    C12 C13 . 1.478(3) ?
    C13 C14 . 1.374(3) ?
    C14 C15 . 1.396(3) ?
    C14 H14 . 0.9500 ?
    C15 C16 . 1.374(3) ?
    C16 H16 . 0.9500 ?
    C17 H17A . 0.9800 ?
    C17 H17B . 0.9800 ?
    C17 H17C . 0.9800 ?
    C18 C19 . 1.517(3) ?
    C18 H18A . 0.9900 ?
    C18 H18B . 0.9900 ?
    C19 C20 . 1.505(3) ?
    C19 H19A . 0.9900 ?
    C19 H19B . 0.9900 ?
    C20 H20A . 0.9900 ?
    C20 H20B . 0.9900 ?
loop_
    _geom_angle_atom_site_label_1
    _geom_angle_atom_site_label_2
    _geom_angle_atom_site_label_3
    _geom_angle_site_symmetry_1
    _geom_angle_site_symmetry_3
    _geom_angle
    _geom_angle_publ_flag
    C1 O1 C4 . . 109.65(18) ?
    C5 N1 C2 . . 110.46(17) ?
    C5 N1 C3 . . 109.57(17) ?
    C2 N1 C3 . . 108.13(17) ?
    C7 N2 C6 . . 120.80(17) ?
    C7 N2 H1N . . 120.7(16) ?
    C6 N2 H1N . . 118.2(16) ?
    C11 N3 C8 . . 109.00(16) ?
    C11 N3 C18 . . 121.61(16) ?
    C8 N3 C18 . . 128.93(17) ?
    C12 N4 C10 . . 123.17(17) ?
    C12 N4 H2N . . 120.6(16) ?
    C10 N4 H2N . . 116.1(16) ?
    C16 N5 C13 . . 109.14(17) ?
    C16 N5 C17 . . 122.87(18) ?
    C13 N5 C17 . . 127.76(17) ?
    O4 N6 O5 . . 123.31(17) ?
    O4 N6 C15 . . 118.70(18) ?
    O5 N6 C15 . . 117.98(18) ?
    N8 N7 C20 . . 113.6(2) ?
    N9 N8 N7 . . 174.3(3) ?
    O1 C1 C2 . . 111.39(19) ?
    O1 C1 H1A . . 109.3 ?
    C2 C1 H1A . . 109.3 ?
    O1 C1 H1B . . 109.3 ?
    C2 C1 H1B . . 109.3 ?
    H1A C1 H1B . . 108.0 ?
    N1 C2 C1 . . 110.88(18) ?
    N1 C2 H2A . . 109.5 ?
    C1 C2 H2A . . 109.5 ?
    N1 C2 H2B . . 109.5 ?
    C1 C2 H2B . . 109.5 ?
    H2A C2 H2B . . 108.1 ?
    N1 C3 C4 . . 111.51(19) ?
    N1 C3 H3A . . 109.3 ?
    C4 C3 H3A . . 109.3 ?
    N1 C3 H3B . . 109.3 ?
    C4 C3 H3B . . 109.3 ?
    H3A C3 H3B . . 108.0 ?
    O1 C4 C3 . . 111.86(19) ?
    O1 C4 H4A . . 109.2 ?
    C3 C4 H4A . . 109.2 ?
    O1 C4 H4B . . 109.2 ?
    C3 C4 H4B . . 109.2 ?
    H4A C4 H4B . . 107.9 ?
    N1 C5 C6 . . 114.48(18) ?
    N1 C5 H5A . . 108.6 ?
    C6 C5 H5A . . 108.6 ?
    N1 C5 H5B . . 108.6 ?
    C6 C5 H5B . . 108.6 ?
    H5A C5 H5B . . 107.6 ?
    N2 C6 C5 . . 112.10(18) ?
    N2 C6 H6A . . 109.2 ?
    C5 C6 H6A . . 109.2 ?
    N2 C6 H6B . . 109.2 ?
    C5 C6 H6B . . 109.2 ?
    H6A C6 H6B . . 107.9 ?
    O2 C7 N2 . . 121.32(19) ?
    O2 C7 C8 . . 121.96(17) ?
    N2 C7 C8 . . 116.62(16) ?
    N3 C8 C9 . . 107.54(17) ?
    N3 C8 C7 . . 122.45(16) ?
    C9 C8 C7 . . 129.45(17) ?
    C8 C9 C10 . . 107.51(17) ?
    C8 C9 H9 . . 126.2 ?
    C10 C9 H9 . . 126.2 ?
    C11 C10 C9 . . 107.40(17) ?
    C11 C10 N4 . . 128.53(18) ?
    C9 C10 N4 . . 124.06(17) ?
    N3 C11 C10 . . 108.55(17) ?
    N3 C11 H11 . . 125.7 ?
    C10 C11 H11 . . 125.7 ?
    O3 C12 N4 . . 122.55(18) ?
    O3 C12 C13 . . 121.67(19) ?
    N4 C12 C13 . . 115.78(17) ?
    C14 C13 N5 . . 108.13(17) ?
    C14 C13 C12 . . 130.51(19) ?
    N5 C13 C12 . . 121.36(17) ?
    C13 C14 C15 . . 106.08(18) ?
    C13 C14 H14 . . 127.0 ?
    C15 C14 H14 . . 127.0 ?
    C16 C15 C14 . . 109.09(17) ?
    C16 C15 N6 . . 123.80(19) ?
    C14 C15 N6 . . 127.11(19) ?
    N5 C16 C15 . . 107.55(19) ?
    N5 C16 H16 . . 126.2 ?
    C15 C16 H16 . . 126.2 ?
    N5 C17 H17A . . 109.5 ?
    N5 C17 H17B . . 109.5 ?
    H17A C17 H17B . . 109.5 ?
    N5 C17 H17C . . 109.5 ?
    H17A C17 H17C . . 109.5 ?
    H17B C17 H17C . . 109.5 ?
    N3 C18 C19 . . 112.29(16) ?
    N3 C18 H18A . . 109.1 ?
    C19 C18 H18A . . 109.1 ?
    N3 C18 H18B . . 109.1 ?
    C19 C18 H18B . . 109.1 ?
    H18A C18 H18B . . 107.9 ?
    C20 C19 C18 . . 112.59(18) ?
    C20 C19 H19A . . 109.1 ?
    C18 C19 H19A . . 109.1 ?
    C20 C19 H19B . . 109.1 ?
    C18 C19 H19B . . 109.1 ?
    H19A C19 H19B . . 107.8 ?
    N7 C20 C19 . . 108.00(19) ?
    N7 C20 H20A . . 110.1 ?
    C19 C20 H20A . . 110.1 ?
    N7 C20 H20B . . 110.1 ?
    C19 C20 H20B . . 110.1 ?
    H20A C20 H20B . . 108.4 ?
loop_
    _geom_torsion_atom_site_label_1
    _geom_torsion_atom_site_label_2
    _geom_torsion_atom_site_label_3
    _geom_torsion_atom_site_label_4
    _geom_torsion_site_symmetry_1
    _geom_torsion_site_symmetry_2
    _geom_torsion_site_symmetry_3
    _geom_torsion_site_symmetry_4
    _geom_torsion
    _geom_torsion_publ_flag
    C20 N7 N8 N9 . . . . -177(3) ?
    C4 O1 C1 C2 . . . . -58.5(2) ?
    C5 N1 C2 C1 . . . . -175.98(17) ?
    C3 N1 C2 C1 . . . . -56.1(2) ?
    O1 C1 C2 N1 . . . . 59.5(2) ?
    C5 N1 C3 C4 . . . . 175.41(19) ?
    C2 N1 C3 C4 . . . . 55.0(2) ?
    C1 O1 C4 C3 . . . . 57.3(2) ?
    N1 C3 C4 O1 . . . . -56.8(3) ?
    C2 N1 C5 C6 . . . . -69.5(2) ?
    C3 N1 C5 C6 . . . . 171.44(18) ?
    C7 N2 C6 C5 . . . . -148.35(19) ?
    N1 C5 C6 N2 . . . . -75.6(2) ?
    C6 N2 C7 O2 . . . . -4.8(3) ?
    C6 N2 C7 C8 . . . . 171.58(18) ?
    C11 N3 C8 C9 . . . . 0.4(2) ?
    C18 N3 C8 C9 . . . . 172.56(18) ?
    C11 N3 C8 C7 . . . . 172.58(17) ?
    C18 N3 C8 C7 . . . . -15.3(3) ?
    O2 C7 C8 N3 . . . . -2.9(3) ?
    N2 C7 C8 N3 . . . . -179.27(18) ?
    O2 C7 C8 C9 . . . . 167.3(2) ?
    N2 C7 C8 C9 . . . . -9.0(3) ?
    N3 C8 C9 C10 . . . . 0.0(2) ?
    C7 C8 C9 C10 . . . . -171.38(19) ?
    C8 C9 C10 C11 . . . . -0.5(2) ?
    C8 C9 C10 N4 . . . . 178.35(17) ?
    C12 N4 C10 C11 . . . . 5.5(3) ?
    C12 N4 C10 C9 . . . . -173.06(18) ?
    C8 N3 C11 C10 . . . . -0.7(2) ?
    C18 N3 C11 C10 . . . . -173.55(17) ?
    C9 C10 C11 N3 . . . . 0.7(2) ?
    N4 C10 C11 N3 . . . . -178.01(18) ?
    C10 N4 C12 O3 . . . . -0.9(3) ?
    C10 N4 C12 C13 . . . . 179.47(17) ?
    C16 N5 C13 C14 . . . . 0.0(2) ?
    C17 N5 C13 C14 . . . . -174.61(18) ?
    C16 N5 C13 C12 . . . . -179.14(17) ?
    C17 N5 C13 C12 . . . . 6.2(3) ?
    O3 C12 C13 C14 . . . . -175.9(2) ?
    N4 C12 C13 C14 . . . . 3.7(3) ?
    O3 C12 C13 N5 . . . . 3.1(3) ?
    N4 C12 C13 N5 . . . . -177.36(17) ?
    N5 C13 C14 C15 . . . . -0.3(2) ?
    C12 C13 C14 C15 . . . . 178.8(2) ?
    C13 C14 C15 C16 . . . . 0.4(2) ?
    C13 C14 C15 N6 . . . . -179.62(18) ?
    O4 N6 C15 C16 . . . . 177.15(19) ?
    O5 N6 C15 C16 . . . . -3.9(3) ?
    O4 N6 C15 C14 . . . . -2.8(3) ?
    O5 N6 C15 C14 . . . . 176.11(19) ?
    C13 N5 C16 C15 . . . . 0.2(2) ?
    C17 N5 C16 C15 . . . . 175.17(17) ?
    C14 C15 C16 N5 . . . . -0.4(2) ?
    N6 C15 C16 N5 . . . . 179.63(17) ?
    C11 N3 C18 C19 . . . . 101.0(2) ?
    C8 N3 C18 C19 . . . . -70.2(3) ?
    N3 C18 C19 C20 . . . . -172.88(17) ?
    N8 N7 C20 C19 . . . . -163.3(2) ?
    C18 C19 C20 N7 . . . . 63.8(2) ?
loop_
    _geom_hbond_atom_site_label_D
    _geom_hbond_atom_site_label_H
    _geom_hbond_atom_site_label_A
    _geom_hbond_site_symmetry_A
    _geom_hbond_distance_DH
    _geom_hbond_distance_HA
    _geom_hbond_distance_DA
    _geom_hbond_angle_DHA
    N2 H1N O5 2_757 0.83(2) 2.36(2) 3.176(2) 171(2)
    N4 H2N O2 4_566 0.88(2) 2.02(2) 2.864(2) 162(2)
    C2 H2A O4 4_565 0.99 2.53 3.498(3) 165
    C6 H6B O3 2_756 0.99 2.58 3.354(3) 135
    C9 H9 O5 2_757 0.95 2.43 3.322(2) 156
    C14 H14 O2 4_566 0.95 2.46 3.317(3) 149
_iucr_refine_instructions_details
;
TITL khal_fs619 in P 21/c
CELL  0.71073  11.2809  16.4528  12.5130   90.000  106.542   90.000
ZERR     4.00   0.0004   0.0006   0.0005    0.000    0.004    0.000
LATT   1
SYMM  - X, 1/2 + Y, 1/2 - Z
SFAC  O    N    C    H
UNIT  20   36   80   108
MERG   2
OMIT    -3.00  54.00
eqiv $1 -x+2, y+0.5, -z+2.5
eqiv $2 x, -y+0.5, z+0.5
htab
htab   N2   O5_$1
htab N4 O2_$2
FMAP   2
PLAN   25
ACTA
BOND   $H
CONF
L.S.   4
TEMP  -150.00
WGHT    0.054400    0.810100
FVAR       3.73367
O1    1    1.413002    0.560453    1.225776    11.00000    0.03965    0.04199 =
         0.03392   -0.00904    0.00420   -0.01023
O2    1    0.989734    0.342574    0.693430    11.00000    0.03543    0.02207 =
         0.01749    0.00436    0.00363   -0.00405
O3    1    0.749041   -0.003928    0.864692    11.00000    0.03642    0.02628 =
         0.01844    0.00037    0.00165   -0.00687
O4    1    0.972886   -0.071803    1.397036    11.00000    0.03574    0.04975 =
         0.02109    0.00157    0.00208   -0.01070
O5    1    0.866648   -0.183516    1.368045    11.00000    0.05099    0.02542 =
         0.02726    0.01059    0.01391    0.00522
N1    2    1.301943    0.450134    1.047375    11.00000    0.02289    0.02213 =
         0.02522   -0.00001    0.00375   -0.00338
N2    2    1.091945    0.355089    0.875265    11.00000    0.03310    0.02612 =
         0.01450   -0.00137    0.00671   -0.00899
N3    2    0.849131    0.208959    0.740827    11.00000    0.02630    0.01805 =
         0.01400    0.00034    0.00296   -0.00116
N4    2    0.880409    0.082355    0.981726    11.00000    0.02603    0.01783 =
         0.01463    0.00134    0.00453   -0.00111
N5    2    0.764272   -0.116426    1.041307    11.00000    0.02531    0.01798 =
         0.02033    0.00048    0.00675   -0.00014
N6    2    0.903371   -0.120096    1.334932    11.00000    0.02804    0.02936 =
         0.02152    0.00666    0.00810    0.00807
N7    2    0.539249    0.248198    0.463385    11.00000    0.04049    0.05301 =
         0.02590    0.00145   -0.00192   -0.01316
N8    2    0.494329    0.247231    0.361785    11.00000    0.03445    0.04283 =
         0.03215   -0.00259    0.00280    0.00172
N9    2    0.447901    0.240571    0.269080    11.00000    0.06933    0.05800 =
         0.03387   -0.00829   -0.00358    0.00291
C1    3    1.295319    0.576009    1.149338    11.00000    0.03738    0.03325 =
         0.03289   -0.00660    0.00981   -0.00193
AFIX  23
H1A   4    1.282595    0.635443    1.140440    11.00000   -1.20000
H1B   4    1.229920    0.553726    1.179528    11.00000   -1.20000
AFIX   0
C2    3    1.284561    0.538402    1.037541    11.00000    0.02891    0.02169 =
         0.03065   -0.00102    0.00779   -0.00112
AFIX  23
H2A   4    1.201988    0.550555    0.986148    11.00000   -1.20000
H2B   4    1.347638    0.562321    1.005785    11.00000   -1.20000
AFIX   0
C3    3    1.422267    0.434080    1.128728    11.00000    0.02373    0.02910 =
         0.03671    0.00594    0.00182   -0.00333
AFIX  23
H3A   4    1.489172    0.453976    1.098657    11.00000   -1.20000
H3B   4    1.433064    0.374728    1.140582    11.00000   -1.20000
AFIX   0
C4    3    1.432363    0.474970    1.238289    11.00000    0.03123    0.04443 =
         0.03063    0.00726   -0.00033   -0.00893
AFIX  23
H4A   4    1.370404    0.451326    1.271639    11.00000   -1.20000
H4B   4    1.515437    0.464550    1.289904    11.00000   -1.20000
AFIX   0
C5    3    1.300084    0.414847    0.939664    11.00000    0.02804    0.02175 =
         0.03198   -0.00345    0.00950   -0.00471
AFIX  23
H5A   4    1.328382    0.357727    0.951499    11.00000   -1.20000
H5B   4    1.359837    0.444692    0.909691    11.00000   -1.20000
AFIX   0
C6    3    1.175141    0.416516    0.853780    11.00000    0.03583    0.02432 =
         0.02382   -0.00113    0.00823   -0.01068
AFIX  23
H6A   4    1.137589    0.470892    0.853869    11.00000   -1.20000
H6B   4    1.185997    0.407330    0.778941    11.00000   -1.20000
AFIX   0
C7    3    1.006279    0.320137    0.791144    11.00000    0.02330    0.01724 =
         0.01825   -0.00121    0.00693    0.00240
C8    3    0.938862    0.250982    0.819908    11.00000    0.02203    0.01538 =
         0.01622   -0.00353    0.00465    0.00197
C9    3    0.960406    0.209188    0.919496    11.00000    0.02088    0.01900 =
         0.01614   -0.00219    0.00526    0.00160
AFIX  43
H9    4    1.017505    0.223968    0.988479    11.00000   -1.20000
AFIX   0
C10   3    0.882492    0.140922    0.900054    11.00000    0.02198    0.01602 =
         0.01572    0.00126    0.00570    0.00218
C11   3    0.814418    0.142746    0.789547    11.00000    0.02556    0.01780 =
         0.01916    0.00000    0.00478   -0.00264
AFIX  43
H11   4    0.753445    0.104195    0.753450    11.00000   -1.20000
AFIX   0
C12   3    0.814185    0.012990    0.958881    11.00000    0.02128    0.01884 =
         0.01807   -0.00051    0.00714    0.00225
C13   3    0.823866   -0.041752    1.054669    11.00000    0.02089    0.01897 =
         0.01989    0.00062    0.00739    0.00261
C14   3    0.884969   -0.032047    1.165759    11.00000    0.02352    0.02132 =
         0.01880    0.00005    0.00638    0.00159
AFIX  43
H14   4    0.933877    0.013131    1.199500    11.00000   -1.20000
AFIX   0
C15   3    0.860644   -0.102007    1.219022    11.00000    0.02275    0.02236 =
         0.01854    0.00270    0.00721    0.00412
C16   3    0.786890   -0.153066    1.141106    11.00000    0.02796    0.01790 =
         0.02452    0.00540    0.01177    0.00320
AFIX  43
H16   4    0.757255   -0.204859    1.155192    11.00000   -1.20000
AFIX   0
C17   3    0.695900   -0.155985    0.936483    11.00000    0.03864    0.02304 =
         0.02478   -0.00132    0.00516   -0.00677
AFIX 137
H17A  4    0.665424   -0.208975    0.952860    11.00000   -1.50000
H17B  4    0.750934   -0.163564    0.889190    11.00000   -1.50000
H17C  4    0.625780   -0.121775    0.897548    11.00000   -1.50000
AFIX   0
C18   3    0.784285    0.232503    0.625932    11.00000    0.03000    0.02339 =
         0.01328   -0.00014    0.00095   -0.00202
AFIX  23
H18A  4    0.738327    0.185016    0.586144    11.00000   -1.20000
H18B  4    0.845796    0.248779    0.587170    11.00000   -1.20000
AFIX   0
C19   3    0.694672    0.302119    0.621049    11.00000    0.02640    0.02897 =
         0.02296    0.00134    0.00449    0.00143
AFIX  23
H19A  4    0.639964    0.288583    0.667896    11.00000   -1.20000
H19B  4    0.741906    0.351548    0.652390    11.00000   -1.20000
AFIX   0
C20   3    0.616479    0.319759    0.504196    11.00000    0.02662    0.03482 =
         0.03119    0.00717    0.00234   -0.00265
AFIX  23
H20A  4    0.563712    0.367893    0.503861    11.00000   -1.20000
H20B  4    0.669929    0.331204    0.455470    11.00000   -1.20000
AFIX   0
H1N   4    1.094260    0.345754    0.940682    11.00000    0.02512
H2N   4    0.921735    0.094667    1.050615    11.00000    0.03532
HKLF 4
REM  khal_fs619 in P 21/c
REM R1 =  0.0494 for   3295 Fo > 4sig(Fo)  and  0.0882 for all   4852 data
REM    316 parameters refined using      0 restraints
END
WGHT      0.0544      0.8100
REM Highest difference peak  0.291,  deepest hole -0.320,  1-sigma level  0.054
Q1    1   0.5207  0.4100  0.4748  11.00000  0.05    0.29
Q2    1   0.9364  0.2489  0.8777  11.00000  0.05    0.24
Q3    1   0.8789 -0.1112  1.2663  11.00000  0.05    0.22
Q4    1   0.9053  0.1890  0.9174  11.00000  0.05    0.22
Q5    1   0.5164  0.3454  0.4445  11.00000  0.05    0.19
Q6    1   0.5406  0.4858  0.4980  11.00000  0.05    0.19
Q7    1   0.7802 -0.0675  1.0480  11.00000  0.05    0.19
Q8    1   0.8450 -0.0330  1.0007  11.00000  0.05    0.19
Q9    1   0.9498  0.2954  0.8125  11.00000  0.05    0.19
Q10   1   0.8204 -0.0091  1.0186  11.00000  0.05    0.19
Q11   1   0.8600 -0.1345  1.1847  11.00000  0.05    0.19
Q12   1   0.8933  0.2341  0.7844  11.00000  0.05    0.18
Q13   1   1.1229  0.4116  0.7429  11.00000  0.05    0.18
Q14   1   0.8276  0.1580  0.8559  11.00000  0.05    0.18
Q15   1   0.8225 -0.0304  1.1139  11.00000  0.05    0.18
Q16   1   1.1771  0.3458  0.7214  11.00000  0.05    0.18
Q17   1   1.3551  0.4486  1.0866  11.00000  0.05    0.18
Q18   1   1.2018  0.4428  1.0352  11.00000  0.05    0.17
Q19   1   1.0260 -0.1066  1.4601  11.00000  0.05    0.17
Q20   1   0.7973 -0.1112  1.1992  11.00000  0.05    0.17
Q21   1   0.6000  0.1914  0.5157  11.00000  0.05    0.17
Q22   1   0.6599  0.2923  0.5597  11.00000  0.05    0.17
Q23   1   0.6267  0.2712  0.4744  11.00000  0.05    0.17
Q24   1   0.5549 -0.2451  0.9484  11.00000  0.05    0.17
Q25   1   0.8962 -0.0775  1.2038  11.00000  0.05    0.16
;
data_global
_journal_data_validation_number     ?
_journal_date_recd_electronic     2017-01-08
_journal_date_accepted     2017-01-23
_journal_name_full     'Acta Crystallographica, Section E'
_journal_year     2017
_journal_volume     73
_journal_issue      2
_journal_page_first     254
_journal_page_last     259
_journal_paper_category     GO
_journal_paper_doi     10.1107/S2056989017001177
_journal_coeditor_code     SU5346
_publ_contact_author_name     'Kennedy, Alan R.'
_publ_contact_author_address
;
Westchem, Department of Pure & Applied Chemistry
University of Strathclyde
295 Cathedral Street
Glasgow G1 1XL
Scotland
;
_publ_contact_author_email     'a.r.kennedy@strath.ac.uk'
_publ_contact_author_fax     ?
_publ_contact_author_phone     '0141 548 2016'
_publ_section_title
;
Four pyrrole derivatives used as building blocks in the synthesis of
minor-groove binders
;
loop_
    _publ_author_name
    _publ_author_address
    'Kennedy, Alan R.'
;
Westchem, Department of Pure & Applied Chemistry
University of Strathclyde
295 Cathedral Street
Glasgow G1 1XL
Scotland
;
    'Khalaf, Abedawn I.'
;
Westchem, Department of Pure & Applied Chemistry
University of Strathclyde
295 Cathedral Street
Glasgow G1 1XL
Scotland
;
    'Scott, Fraser J.'
;
School of Chemistry
University of Lincoln
Brayford Pool
Lincoln LN6 7TS
England
;
    'Suckling, Colin J.'
;
Westchem, Department of Pure & Applied Chemistry
University of Strathclyde
295 Cathedral Street
Glasgow G1 1XL
Scotland
;
_publ_section_synopsis
;\
The title nitropyrrole-based compounds are intermediates used in the synthesis
of modified DNA minor-groove binders. They are ethyl
4-nitro-1<i>H</i>-pyrrole-2-carboxylate, its derivative ethyl
4-nitro-1-(4-pentynyl)-1<i>H</i>-pyrrole-2-carboxylate,
<i>N</i>-[3-(dimethylamino)propyl]-1-isopentyl-4-nitro-1<i>H</i>-pyrrole-2-\
carboxamide and
1-(3-azidopropyl)-4-(1-methyl-4-nitro-1<i>H</i>-pyrrole-2-carboxamido)-\
<i>N</i>-[2-(morpholin-4-yl)ethyl]-1<i>H</i>-pyrrole-2-carboxamide.
;
