# Supplementary material for: Four pyrrole derivatives used as building blocks in the synthesis of minor-groove binders
Source: Acta Crystallogr E Crystallogr Commun. 2017 Jan 27;73(Pt 2):254–9. doi: 10.1107/S2056989017001177 (PMC5290577; doi:10.1107/S2056989017001177)
Supplement: Supplementary file 2 [file e-73-00254-Isup2.hkl]

#
# h,k,l, Fc-squared, Fo-squared, sigma(Fo-squared) and status flag
#
data_I
_shelx_title ' khal_aik2888 in P 21/c'
_shelx_refln_list_code          4
_shelx_F_calc_maximum      247.47
_exptl_crystal_F_000       384.00
_reflns_d_resolution_high  0.8107
 
loop_
 _symmetry_equiv_pos_as_xyz
 'x, y, z'
 '-x, y+1/2, -z+1/2'
 '-x, -y, -z'
 'x, -y-1/2, z-1/2'
 
_cell_length_a    11.0318
_cell_length_b    10.4108
_cell_length_c     7.1659
_cell_angle_alpha  90.000
_cell_angle_beta   96.734
_cell_angle_gamma  90.000
 
_shelx_F_squared_multiplier     1.000
 
loop_
 _refln_index_h
 _refln_index_k
 _refln_index_l
 _refln_F_squared_calc
 _refln_F_squared_meas
 _refln_F_squared_sigma
 _refln_observed_status
   2   0   0     9229.40    10588.94    292.07 o
   3   0   0     1306.99     1644.26     38.82 o
   4   0   0       57.62       78.72      4.33 o
   5   0   0      938.59     1101.05     23.53 o
   6   0   0      764.59      936.58     28.90 o
   7   0   0        1.39        5.08      2.96 o
   8   0   0     1700.93     1993.05     41.63 o
   9   0   0       28.66       38.94      6.50 o
  10   0   0        0.08       -3.72      4.06 o
  11   0   0        5.88        1.81      3.68 o
  12   0   0       43.16       35.52      7.48 o
  13   0   0      100.72      101.89     12.67 o
   2   1   0     3978.42     4467.02     26.83 o
   3   1   0       57.45       75.89      4.25 o
   4   1   0      129.52      147.60      5.05 o
   5   1   0      819.20      960.78     17.74 o
   6   1   0     1866.88     2329.96     36.44 o
   7   1   0       48.26       57.94      4.66 o
   8   1   0        0.48       -2.00      2.47 o
   9   1   0      179.78      202.34      9.57 o
  10   1   0      570.24      595.61     17.35 o
  11   1   0      180.08      198.81     10.69 o
  12   1   0        0.63        4.32      4.00 o
  13   1   0       47.53       42.09      5.96 o
   0   2   0     1691.83     2254.51     27.58 o
   1   2   0        2.53        1.57      1.00 o
   2   2   0     5204.64     6073.65     38.58 o
   3   2   0       59.95       53.11      3.59 o
   4   2   0      249.89      346.78      7.64 o
   5   2   0       12.22       23.00      3.71 o
   6   2   0     1358.11     1670.75     46.69 o
   7   2   0      301.57      377.72     12.95 o
   8   2   0        8.31       10.52      3.06 o
   9   2   0      205.80      223.86      9.96 o
  10   2   0      447.53      512.30     18.59 o
  11   2   0      263.72      272.76     14.15 o
  12   2   0      282.08      293.72     15.60 o
  13   2   0        4.18        7.34      3.55 o
   1   3   0     2744.72     3608.44     27.22 o
   2   3   0     1034.68     1308.08     17.30 o
   3   3   0      284.78      374.76      9.30 o
   4   3   0      581.52      710.26     13.77 o
   5   3   0      111.22       98.96      7.28 o
   6   3   0      733.42      850.80     22.99 o
   7   3   0      157.34      171.04     11.25 o
   8   3   0       60.22       64.12      7.22 o
   9   3   0      130.19      140.33     11.39 o
  10   3   0       31.26       33.66      5.04 o
  11   3   0       51.52       50.13      6.79 o
  12   3   0      111.13      127.97     10.45 o
  13   3   0        4.94        9.20      4.38 o
   0   4   0     1028.22     1115.91     23.04 o
   1   4   0      362.27      446.50      9.80 o
   2   4   0     2636.72     3234.85     34.74 o
   3   4   0     1386.46     1796.08     31.52 o
   4   4   0      893.43     1087.82     34.44 o
   5   4   0      264.20      345.83     12.81 o
   6   4   0      238.46      314.30      9.30 o
   7   4   0       79.51      104.46      6.28 o
   8   4   0        0.00       -3.76      5.79 o
   9   4   0      163.92      157.04     19.96 o
  10   4   0       46.25       57.39      7.98 o
  11   4   0      200.09      221.78     16.44 o
  12   4   0       29.85       33.63      5.44 o
   1   5   0      678.29      834.22     39.26 o
   2   5   0     2327.74     3239.66     37.26 o
   3   5   0      366.95      453.36     12.13 o
   4   5   0        1.63        1.52      2.74 o
   5   5   0      785.20      923.78     18.67 o
   6   5   0       86.05      104.27      6.36 o
   7   5   0      105.88      104.86      6.69 o
   8   5   0      302.52      389.39     13.26 o
   9   5   0      142.80      152.79      8.70 o
  10   5   0      153.62      186.43     14.50 o
  11   5   0       26.07       31.83      7.25 o
  12   5   0        1.15        0.31      4.11 o
   0   6   0     2340.30     3081.27     71.67 o
   1   6   0      213.30      223.70     20.73 o
   2   6   0      237.50      271.61     13.16 o
   3   6   0      530.72      678.73     27.19 o
   4   6   0      212.01      219.62     12.39 o
   5   6   0        1.28       -0.08      2.58 o
   6   6   0      103.43      107.50      9.44 o
   7   6   0      487.99      505.62     30.63 o
   8   6   0     1972.89     2154.19     62.80 o
   9   6   0       39.61       60.96      9.33 o
  10   6   0      221.21      204.71     27.13 o
  11   6   0       24.05       26.21      7.36 o
   1   7   0      151.03      170.74     11.69 o
   2   7   0      954.36     1190.28     54.09 o
   3   7   0      259.08      290.38     37.17 o
   4   7   0       43.94       47.98      6.23 o
   5   7   0        2.34       -0.79      4.73 o
   6   7   0      528.83      591.12     34.82 o
   7   7   0       18.17       12.01      5.68 o
   8   7   0       17.87       18.22      5.68 o
   9   7   0       41.63       42.51      7.97 o
  10   7   0      102.27       95.81     12.35 o
  11   7   0       18.30       30.45      7.43 o
   0   8   0       40.22       37.38      8.25 o
   1   8   0      263.17      289.81     49.58 o
   2   8   0     1165.53     1278.39     73.60 o
   3   8   0       66.54       71.60      8.16 o
   4   8   0      535.29      635.63     33.58 o
   5   8   0      263.90      259.39     20.89 o
   6   8   0      137.26      148.86     11.76 o
   7   8   0       35.28       37.97      6.36 o
   8   8   0       25.93       18.10      5.42 o
   9   8   0       15.05       10.35      4.29 o
  10   8   0      100.02      123.02     12.91 o
   1   9   0      261.02      229.65     15.24 o
   2   9   0      474.52      530.24     31.00 o
   3   9   0       66.42       77.38      8.63 o
   4   9   0     1301.66     1358.06    105.91 o
   5   9   0      100.62      123.12     11.46 o
   6   9   0       24.15       28.06      7.13 o
   7   9   0        1.59        5.57      3.99 o
   8   9   0       11.91       14.46      9.09 o
   9   9   0      134.90      144.14     14.14 o
   0  10   0        0.93        6.84      7.36 o
   1  10   0        0.81        2.79      4.16 o
   2  10   0        8.25        1.30      3.76 o
   3  10   0       60.04       64.95      9.30 o
   4  10   0        3.23        6.53      4.46 o
   5  10   0        7.14        6.60      4.68 o
   6  10   0       16.75       22.64      6.52 o
   7  10   0       62.43       75.11     10.02 o
   8  10   0       48.02       51.45     10.73 o
   1  11   0        3.96        7.24      3.86 o
   2  11   0      126.75      103.05     12.12 o
   3  11   0      146.58      183.87     16.08 o
   4  11   0       37.25       40.77      8.24 o
   5  11   0       25.38       20.92      6.32 o
   6  11   0        0.90        0.75      5.33 o
   0  12   0      458.58      670.01     44.33 o
   1  12   0        0.01       -4.09      3.75 o
   2  12   0       94.86      117.41     13.66 o
   3  12   0       11.66        4.06      4.75 o
   4  12   0        0.31       -1.36     11.45 o
 -13   1   1       98.90       84.05      8.73 o
 -12   1   1       62.96       63.57      7.84 o
 -11   1   1       67.94       70.31      7.53 o
 -10   1   1        2.98        4.69      2.90 o
  -9   1   1        5.36        6.39      2.98 o
  -8   1   1      134.44      136.34      7.52 o
  -7   1   1       34.51       31.05      3.83 o
  -6   1   1      318.06      281.64     23.56 o
  -5   1   1        3.05        7.45      2.69 o
  -4   1   1        0.39        3.16      1.25 o
  -3   1   1       89.52       52.08      3.40 o
  -2   1   1       85.27       44.90      1.77 o
  -1   1   1      412.98      232.90      3.73 o
   0   1   1       21.16        5.68      0.92 o
   1   1   1      229.80      164.90      5.70 o
   2   1   1        0.20        1.87      0.92 o
   3   1   1       31.99       25.26      1.89 o
   4   1   1      851.92      800.84     20.47 o
   5   1   1       40.00       47.93      4.74 o
   6   1   1      315.36      340.13     10.21 o
   7   1   1       13.28       16.28      2.65 o
   8   1   1        0.09        4.61      3.31 o
   9   1   1      192.08      198.13      9.56 o
  10   1   1       55.02       51.69      5.69 o
  11   1   1      262.66      241.02     12.23 o
  12   1   1       73.06       71.91      6.94 o
  13   1   1        0.59        3.74      3.92 o
 -13   2   1        5.08        3.14      4.22 o
 -12   2   1       39.65       38.62      6.03 o
 -11   2   1       64.05       43.71      5.99 o
 -10   2   1        7.74       10.37      3.20 o
  -9   2   1      166.91      138.31      9.68 o
  -8   2   1        0.65        2.05      3.75 o
  -7   2   1      145.59      122.29      9.33 o
  -6   2   1       48.74       43.18      5.44 o
  -5   2   1      115.76      106.33     14.50 o
  -4   2   1       24.72       24.51      2.62 o
  -3   2   1      366.79      248.26      7.08 o
  -2   2   1      437.82      323.17      6.43 o
  -1   2   1       10.93        7.50      1.71 o
   0   2   1      768.31      483.50      9.43 o
   1   2   1      808.60      496.28     12.62 o
   2   2   1      194.13      149.42      3.71 o
   3   2   1      280.38      275.18      6.77 o
   4   2   1      122.16      114.60      7.17 o
   5   2   1      529.86      534.25     15.71 o
   6   2   1        0.11        1.44      2.20 o
   7   2   1      283.48      264.68     11.38 o
   8   2   1        5.23        5.33      2.56 o
   9   2   1      208.37      190.37      9.42 o
  10   2   1       85.54       87.32      7.03 o
  11   2   1        7.04       -1.29      3.18 o
  12   2   1       21.16       27.06      4.92 o
  13   2   1       12.94       17.74      4.99 o
 -13   3   1       48.83       49.47      7.41 o
 -12   3   1       85.66       80.05      8.17 o
 -11   3   1      193.64      160.65     11.67 o
 -10   3   1      266.92      248.41     16.18 o
  -9   3   1       22.50       23.51      6.00 o
  -8   3   1       56.31       45.51      6.86 o
  -7   3   1       48.16       43.04      5.80 o
  -6   3   1        6.55        3.67      2.59 o
  -5   3   1        2.30        1.72      0.83 o
  -4   3   1      111.94      100.21      3.63 o
  -3   3   1        2.66        4.85      1.14 o
  -2   3   1      659.55      533.92      9.04 o
  -1   3   1     1675.49     1163.04     17.83 o
   0   3   1      908.01      675.66     12.86 o
   1   3   1        0.33        1.57      1.76 o
   2   3   1      261.59      207.26      4.04 o
   3   3   1        6.55        8.09      1.10 o
   4   3   1       27.10       21.47      1.51 o
   5   3   1       53.18       43.56      3.13 o
   6   3   1       70.53       70.01      7.76 o
   7   3   1       46.36       41.12      6.09 o
   8   3   1      376.82      330.13     16.92 o
   9   3   1      391.50      354.86     18.65 o
  10   3   1      106.07       94.94      8.61 o
  11   3   1      152.98      142.64     10.92 o
  12   3   1       85.25       72.46      8.54 o
 -12   4   1       60.36       56.95      7.48 o
 -11   4   1        5.76        5.71     11.50 o
 -10   4   1        1.59        2.60      3.22 o
  -9   4   1        2.38        0.61      3.09 o
  -8   4   1      252.86      221.96      6.86 o
  -7   4   1        0.86        2.62      0.91 o
  -6   4   1       27.51       27.86      1.80 o
  -5   4   1      186.87      166.92      9.05 o
  -4   4   1       11.12        6.51      2.38 o
  -3   4   1      182.24      128.43      4.98 o
  -2   4   1        0.43        0.21      1.03 o
  -1   4   1        1.95       -0.09      1.32 o
   0   4   1       24.87       10.15      1.75 o
   1   4   1      394.93      295.96      7.40 o
   2   4   1        1.21        2.10      0.91 o
   3   4   1      370.86      351.11     21.54 o
   4   4   1       20.81       22.50      3.50 o
   5   4   1        0.80        3.08      1.23 o
   6   4   1      521.33      393.45     19.72 o
   7   4   1        1.50        1.97      0.94 o
   8   4   1        0.50        0.98      2.79 o
   9   4   1       14.25       16.68      4.56 o
  10   4   1      131.06      121.87     11.89 o
  11   4   1        0.97        0.90      5.37 o
  12   4   1       24.38       22.44      5.35 o
 -12   5   1       91.41       77.95     10.67 o
 -11   5   1        0.39        5.78      4.23 o
 -10   5   1      151.54      151.09     19.93 o
  -9   5   1      127.37      110.37     10.48 o
  -8   5   1       48.80       50.60      7.58 o
  -7   5   1       18.58       13.86      4.66 o
  -6   5   1        8.95       16.88      4.67 o
  -5   5   1       12.11        5.10      2.82 o
  -4   5   1       60.30       49.10      5.57 o
  -3   5   1       16.86       13.87      1.36 o
  -2   5   1       15.53       17.41      4.15 o
  -1   5   1      267.13      235.39     11.87 o
   0   5   1        4.65        4.79      3.40 o
   1   5   1        6.32        6.62      2.58 o
   2   5   1       65.06       44.41      7.93 o
   3   5   1       10.39        4.84      2.12 o
   4   5   1       21.16       20.00      3.45 o
   5   5   1       17.89       14.19      3.10 o
   6   5   1       90.88       85.53      6.36 o
   7   5   1      357.71      335.22     13.05 o
   8   5   1      245.44      249.83     11.95 o
   9   5   1        6.18       13.48      3.87 o
  10   5   1      163.76      152.71     16.93 o
  11   5   1        5.97       -3.23      6.25 o
  12   5   1        3.00       11.01      5.02 o
 -12   6   1       34.83       30.94      7.39 o
 -11   6   1       10.19       13.80      5.14 o
 -10   6   1        2.51        3.95      4.29 o
  -9   6   1        0.68        1.81      3.92 o
  -8   6   1       25.01       26.29      5.94 o
  -7   6   1       99.68       95.91      9.65 o
  -6   6   1        2.67        6.01      3.81 o
  -5   6   1        0.43       -0.45      2.61 o
  -4   6   1       34.00       45.36      4.24 o
  -3   6   1        9.83       11.46      1.38 o
  -2   6   1       51.13       46.54      4.73 o
  -1   6   1        0.64        2.83      3.44 o
   0   6   1       17.60       16.09      4.29 o
   1   6   1       42.85       52.88      6.17 o
   2   6   1       46.09       55.47      7.72 o
   3   6   1        8.67        7.06      0.87 o
   4   6   1        0.19        2.80      3.44 o
   5   6   1      154.24      143.74     11.17 o
   6   6   1       26.98       31.86      5.30 o
   7   6   1       15.75       26.85      4.28 o
   8   6   1        3.64        9.26      3.49 o
   9   6   1       27.96       27.77      4.46 o
  10   6   1       52.52       44.91      8.14 o
  11   6   1        0.56       -1.57      4.69 o
 -11   7   1        0.04       -2.13      4.70 o
 -10   7   1       79.90       60.50      9.09 o
  -9   7   1       24.95       18.77      5.28 o
  -8   7   1       99.86       86.21     10.00 o
  -7   7   1      148.31      133.25     11.46 o
  -6   7   1       20.46       26.98      6.03 o
  -5   7   1        0.12        3.16      3.77 o
  -4   7   1       41.39       41.10      3.08 o
  -3   7   1        9.70       11.22      1.91 o
  -2   7   1       63.42       50.00      5.61 o
  -1   7   1       23.97       20.89      4.23 o
   0   7   1       57.00       52.49      6.73 o
   1   7   1        9.55        6.59      3.16 o
   2   7   1       50.23       48.57      7.60 o
   3   7   1       14.04       10.53      1.25 o
   4   7   1      104.64      115.78     16.19 o
   5   7   1      290.90      268.95     15.73 o
   6   7   1      111.11       80.42      9.74 o
   7   7   1       96.42       89.65      7.54 o
   8   7   1      170.13      156.57     10.06 o
   9   7   1        0.12        1.55      4.22 o
  10   7   1       53.55       50.45      9.55 o
  11   7   1        0.80       -3.63      4.83 o
 -10   8   1        9.72       16.08      5.62 o
  -9   8   1        4.06       10.44      6.68 o
  -8   8   1       48.34       33.62      7.14 o
  -7   8   1       10.50        6.70      3.38 o
  -6   8   1       37.33       35.86      6.66 o
  -5   8   1       57.70       65.28      8.75 o
  -4   8   1        2.77        2.93      3.54 o
  -3   8   1       11.49       14.78      3.14 o
  -2   8   1      265.10      243.43     15.08 o
  -1   8   1        3.65       -6.52      4.35 o
   0   8   1      395.56      376.54     18.65 o
   1   8   1       26.25       27.71      5.95 o
   2   8   1        0.91        4.31      3.49 o
   3   8   1       57.26       38.44      7.82 o
   4   8   1       26.69       32.34      7.30 o
   5   8   1       26.02       22.65      6.00 o
   6   8   1       53.82       48.80      7.75 o
   7   8   1       13.51        9.53      4.61 o
   8   8   1       31.26       26.35      6.03 o
   9   8   1        0.28        1.93      9.93 o
  10   8   1       16.49       16.79      6.08 o
  -9   9   1        0.37       20.17      6.45 o
  -8   9   1        5.03       14.05      4.96 o
  -7   9   1       30.65       30.79      9.75 o
  -6   9   1       35.31       28.10      6.93 o
  -5   9   1        2.88        7.31      4.88 o
  -4   9   1        9.30       15.16      5.31 o
  -3   9   1       10.70        6.71      5.27 o
  -2   9   1       90.99       99.79     10.99 o
  -1   9   1      120.39      113.97     10.67 o
   0   9   1       82.24       86.55     10.00 o
   1   9   1        3.32       -0.41      3.92 o
   2   9   1       42.21       42.49     10.70 o
   3   9   1        5.24        9.56      6.85 o
   4   9   1       22.82       21.66      6.71 o
   5   9   1       31.76       34.81      7.68 o
   6   9   1        9.25        9.73      5.50 o
   7   9   1        0.26        7.73      4.52 o
   8   9   1      227.00      206.01     17.12 o
   9   9   1       13.87        7.82      7.62 o
  -8  10   1        0.03        5.38      4.92 o
  -7  10   1        3.64       10.34      4.77 o
  -6  10   1       10.50       15.51      4.88 o
  -5  10   1        6.84        7.96      4.53 o
  -4  10   1      105.32       95.72     11.18 o
  -3  10   1        2.03        2.41      8.09 o
  -2  10   1        9.39       10.75      5.71 o
  -1  10   1        1.82        1.80      3.39 o
   0  10   1        3.80        3.45      3.68 o
   1  10   1        0.07        1.98      3.79 o
   2  10   1      165.37      154.71     16.81 o
   3  10   1        5.23        2.66      3.85 o
   4  10   1        6.28        6.99      4.99 o
   5  10   1       14.64       14.25      4.52 o
   6  10   1        7.52        2.79      4.35 o
   7  10   1       80.48       79.15     11.74 o
   8  10   1        2.00        4.58      4.27 o
  -6  11   1       10.14       12.25      9.47 o
  -5  11   1        1.64        7.08      5.04 o
  -4  11   1       26.83       34.74      8.10 o
  -3  11   1       19.62       19.34      6.29 o
  -2  11   1        6.72       11.59      5.13 o
  -1  11   1       11.87        9.58      4.71 o
   0  11   1        1.79       -7.39      9.06 o
   1  11   1       18.96       22.51      5.39 o
   2  11   1       21.18       16.34      6.95 o
   3  11   1        2.52       -4.79      4.24 o
   4  11   1       19.81       30.67      7.27 o
   5  11   1        2.42        0.25      4.52 o
   6  11   1        2.56       -0.60      9.61 o
  -4  12   1       21.62       29.70      7.23 o
  -3  12   1        4.26        0.81      7.28 o
  -2  12   1        6.95       18.54      6.92 o
  -1  12   1        0.17       16.71      5.47 o
   0  12   1        8.69        6.95     11.78 o
   1  12   1       12.89       12.61      7.28 o
   2  12   1       22.52       26.77      7.86 o
   3  12   1        2.43       10.79      5.68 o
   4  12   1       21.57       11.03      8.16 o
 -13   0   2        8.45        3.82      6.01 o
 -12   0   2       16.95       15.26      6.02 o
 -11   0   2        4.38       -0.90      6.25 o
 -10   0   2      748.91      816.34     28.76 o
  -9   0   2        0.01       -1.91      9.09 o
  -8   0   2      352.34      392.34     17.13 o
  -7   0   2      168.65      183.41     11.12 o
  -6   0   2       15.82       16.79      3.41 o
  -5   0   2      382.54      457.19     13.98 o
  -4   0   2     1729.55     1918.13     28.68 o
  -3   0   2     5156.47     5273.91     54.33 o
  -2   0   2    61241.03    62484.81    365.26 o
  -1   0   2       73.04       93.31      3.02 o
   0   0   2    12792.63    13324.60     83.99 o
   1   0   2     1125.84     1473.61     57.08 o
   2   0   2      320.62      421.11     12.26 o
   3   0   2      980.45     1103.05     16.84 o
   4   0   2      677.61      785.17     20.62 o
   5   0   2       19.35       22.83      3.73 o
   6   0   2     2408.31     2735.36     45.63 o
   7   0   2      238.61      279.83     14.12 o
   8   0   2       47.43       57.69      7.31 o
   9   0   2        0.38        8.09      4.60 o
  10   0   2      120.72      103.44      9.95 o
  11   0   2      139.95      147.94     13.71 o
  12   0   2       50.29       62.97      9.37 o
 -13   1   2      166.72      178.65     12.48 o
 -12   1   2      249.14      262.23     15.41 o
 -11   1   2       39.42       33.05      5.29 o
 -10   1   2       38.23       31.29      4.93 o
  -9   1   2        2.94        7.54      2.93 o
  -8   1   2      824.70      910.42     21.32 o
  -7   1   2      362.49      394.75     12.71 o
  -6   1   2       21.05       19.02      7.67 o
  -5   1   2       38.99       53.84      4.32 o
  -4   1   2      653.40      714.65     14.14 o
  -3   1   2       93.31      106.77      2.99 o
  -2   1   2      552.70      574.36      5.29 o
  -1   1   2      958.67      949.00      8.01 o
   0   1   2     3285.32     3287.75     22.59 o
   1   1   2      139.40      161.31      2.50 o
   2   1   2      192.65      192.61      4.24 o
   3   1   2      798.90      856.43     14.77 o
   4   1   2     1743.67     2032.86     23.29 o
   5   1   2      364.91      431.06     10.58 o
   6   1   2      104.71      136.34      6.43 o
   7   1   2      326.72      334.42     10.99 o
   8   1   2      777.63      693.80     17.03 o
   9   1   2      119.30      111.66      7.24 o
  10   1   2       29.55       26.26      4.04 o
  11   1   2      113.49       92.27      8.45 o
  12   1   2        3.97       10.93      3.75 o
 -13   2   2       47.17       44.44      6.39 o
 -12   2   2      382.63      408.23     18.64 o
 -11   2   2      109.70      108.37      9.44 o
 -10   2   2        6.05       10.91      4.77 o
  -9   2   2      166.57      170.74      9.92 o
  -8   2   2      364.30      369.27     16.06 o
  -7   2   2       69.41       69.29      6.59 o
  -6   2   2      195.18      208.59     10.65 o
  -5   2   2       88.67      107.80      4.28 o
  -4   2   2     2868.52     3016.30     22.22 o
  -3   2   2       53.05       51.50      2.08 o
  -2   2   2     1535.16     1591.95      9.89 o
  -1   2   2       74.13       77.85      2.14 o
   0   2   2     3001.43     3059.05     15.21 o
   1   2   2       15.81       22.51      1.22 o
   2   2   2       32.23       50.28      1.71 o
   3   2   2       16.76       16.86      2.66 o
   4   2   2     2240.92     2546.82     38.78 o
   5   2   2      190.57      222.78      7.24 o
   6   2   2       20.80       24.57      3.59 o
   7   2   2      243.35      243.53     11.45 o
   8   2   2      298.91      332.60     11.86 o
   9   2   2      648.48      615.86     17.41 o
  10   2   2      372.37      352.98     13.91 o
  11   2   2        0.07        2.36      3.07 o
  12   2   2        3.70        4.62      3.39 o
 -13   3   2       18.08       12.53      4.30 o
 -12   3   2       35.28       35.52      6.29 o
 -11   3   2       87.54       95.26      8.58 o
 -10   3   2       19.49       25.96      6.06 o
  -9   3   2      112.95      117.67     10.21 o
  -8   3   2      243.54      252.89     10.11 o
  -7   3   2        0.06       -0.28      1.19 o
  -6   3   2      403.01      425.01      9.29 o
  -5   3   2      100.38      117.47      4.43 o
  -4   3   2      380.27      401.87      7.67 o
  -3   3   2     1203.32     1297.58     16.34 o
  -2   3   2      103.07      111.36      3.16 o
  -1   3   2     2309.97     2609.71     18.70 o
   0   3   2      720.78      815.86      9.22 o
   1   3   2      141.05      168.16      3.59 o
   2   3   2      360.80      418.91      5.76 o
   3   3   2      339.20      319.48      6.75 o
   4   3   2     1087.40     1135.38     24.25 o
   5   3   2      130.78      142.98      5.11 o
   6   3   2       74.51       75.28      4.57 o
   7   3   2      142.75      133.09      6.23 o
   8   3   2       11.54       10.53      2.18 o
   9   3   2       93.46      102.25      5.78 o
  10   3   2      139.04      141.95     10.53 o
  11   3   2        0.03        2.95      3.83 o
  12   3   2        2.27       -0.72      3.55 o
 -12   4   2       47.26       48.38      6.81 o
 -11   4   2       88.59       84.11      9.90 o
 -10   4   2        0.01       -2.58      3.36 o
  -9   4   2       67.97       66.09      5.31 o
  -8   4   2      135.92      164.51      7.68 o
  -7   4   2       42.26       42.62      3.04 o
  -6   4   2      671.98      728.53     20.09 o
  -5   4   2      310.37      341.09      7.65 o
  -4   4   2     1403.05     1554.18     15.99 o
  -3   4   2      126.99      126.08      4.42 o
  -2   4   2      775.83      772.01     20.69 o
  -1   4   2      497.02      528.52      8.96 o
   0   4   2     1210.78     1360.51     18.01 o
   1   4   2     1582.96     1802.67     35.82 o
   2   4   2      615.84      678.38     14.99 o
   3   4   2      512.80      651.22     11.90 o
   4   4   2      218.72      280.44      9.83 o
   5   4   2       56.53       68.15      3.46 o
   6   4   2        3.53        5.96      1.24 o
   7   4   2      228.38      221.85      8.18 o
   8   4   2       21.04       17.15      4.92 o
   9   4   2      314.96      291.63     17.38 o
  10   4   2       15.50       10.60      5.06 o
  11   4   2       56.61       58.57      8.10 o
  12   4   2        9.81       21.29      4.82 o
 -12   5   2       94.59       91.47     10.84 o
 -11   5   2       53.39       51.85      8.40 o
 -10   5   2      254.00      277.15     16.58 o
  -9   5   2       52.31       45.56      6.54 o
  -8   5   2       67.59       65.92      4.65 o
  -7   5   2      343.42      356.74     10.53 o
  -6   5   2        3.10        0.90      2.81 o
  -5   5   2      306.32      308.82     16.28 o
  -4   5   2     1081.76     1226.68     22.32 o
  -3   5   2      189.12      197.81      5.80 o
  -2   5   2      158.60      195.83      6.03 o
  -1   5   2      735.59      811.28     19.73 o
   0   5   2     1821.27     2226.15     38.35 o
   1   5   2      179.26      196.34     10.54 o
   2   5   2       43.20       49.22      2.80 o
   3   5   2      954.42     1057.40     25.06 o
   4   5   2       38.94       46.23      5.11 o
   5   5   2      172.93      160.98      8.93 o
   6   5   2      211.04      258.52     15.62 o
   7   5   2      267.55      229.35     13.38 o
   8   5   2      164.53      168.83      9.94 o
   9   5   2       86.87      107.65      8.70 o
  10   5   2        3.65        3.34      3.25 o
  11   5   2        2.23        8.00      4.71 o
 -11   6   2        2.61       -2.83      3.60 o
 -10   6   2     1176.65     1173.36     35.69 o
  -9   6   2      183.83      202.01     13.86 o
  -8   6   2      170.95      178.62     12.79 o
  -7   6   2        6.96       25.09      6.65 o
  -6   6   2      172.41      190.73     11.64 o
  -5   6   2      197.72      212.93     11.26 o
  -4   6   2       99.21       84.01      3.35 o
  -3   6   2       30.81       27.16      2.38 o
  -2   6   2     1467.96     1723.08     21.36 o
  -1   6   2      298.95      283.97     13.57 o
   0   6   2      278.42      304.00     13.98 o
   1   6   2      501.57      497.64     25.77 o
   2   6   2       70.62       61.54      3.60 o
   3   6   2       15.85       20.68      1.90 o
   4   6   2       27.15       22.92      4.08 o
   5   6   2      706.03      642.02     22.24 o
   6   6   2     2065.97     2003.95     69.97 o
   7   6   2      252.94      287.46     17.78 o
   8   6   2      415.25      361.64     15.11 o
   9   6   2       21.57       27.66      5.88 o
  10   6   2        2.74        9.57      5.52 o
  11   6   2       43.65       67.91     13.44 o
 -11   7   2       24.41       29.62      6.34 o
 -10   7   2        0.15        2.14      8.84 o
  -9   7   2        1.97       -2.60      4.26 o
  -8   7   2      373.95      385.10     26.86 o
  -7   7   2        0.36        1.95      4.75 o
  -6   7   2        8.22        6.48      4.23 o
  -5   7   2      195.63      193.11     11.68 o
  -4   7   2      370.72      377.99     13.66 o
  -3   7   2      176.59      196.05     10.16 o
  -2   7   2       25.94       31.94      3.78 o
  -1   7   2       40.15       35.59      6.96 o
   0   7   2     1018.86     1030.86     29.27 o
   1   7   2      143.07      135.96     10.17 o
   2   7   2       89.57       89.10      4.56 o
   3   7   2        2.19        1.87      1.34 o
   4   7   2      400.80      427.99     19.79 o
   5   7   2       99.63      108.17      7.68 o
   6   7   2       88.65       87.43      9.48 o
   7   7   2       42.73       32.00      5.52 o
   8   7   2      165.85      141.47      9.81 o
   9   7   2        8.88        6.07      3.47 o
  10   7   2        1.94        7.49      5.32 o
 -10   8   2       16.02       15.44      4.98 o
  -9   8   2        5.84        3.65      6.78 o
  -8   8   2       72.78       68.58      8.15 o
  -7   8   2      164.62      149.92     11.38 o
  -6   8   2      162.49      164.89     11.85 o
  -5   8   2        0.34        5.64      4.09 o
  -4   8   2     1170.83     1356.16     25.39 o
  -3   8   2      100.75      121.00      8.17 o
  -2   8   2       44.68       38.77      4.63 o
  -1   8   2      229.28      229.44     14.47 o
   0   8   2      724.36      670.74     25.06 o
   1   8   2      241.85      224.30     15.30 o
   2   8   2      774.06      782.51     23.64 o
   3   8   2      262.41      261.97     17.47 o
   4   8   2      132.15      118.59     10.82 o
   5   8   2       91.07       86.46     10.21 o
   6   8   2       32.56       29.23      7.14 o
   7   8   2       17.09        6.61      3.83 o
   8   8   2       69.37       66.36      7.10 o
   9   8   2       10.31        8.00      5.09 o
  -9   9   2        4.50        4.32      6.77 o
  -8   9   2        0.64       -1.80      7.48 o
  -7   9   2      136.05      148.07     12.33 o
  -6   9   2      836.91      820.60     30.28 o
  -5   9   2        1.92        2.29      6.47 o
  -4   9   2      511.07      533.72     42.03 o
  -3   9   2      172.88      201.46     11.21 o
  -2   9   2        2.52        4.92      2.84 o
  -1   9   2      223.51      192.70     14.36 o
   0   9   2      247.72      217.85     15.42 o
   1   9   2      187.75      163.62     16.59 o
   2   9   2     1264.78     1195.08     96.44 o
   3   9   2       16.29       18.91      7.28 o
   4   9   2      102.05      108.51     11.19 o
   5   9   2        0.02       13.79      8.71 o
   6   9   2       42.30       67.60     10.05 o
   7   9   2      172.04      181.60     15.58 o
   8   9   2        0.05        8.36      5.39 o
  -8  10   2        6.94       17.09      9.14 o
  -7  10   2        0.01        0.23      3.72 o
  -6  10   2       16.98       22.83      6.18 o
  -5  10   2       50.62       55.53      7.69 o
  -4  10   2        8.40        8.11      3.73 o
  -3  10   2        0.95       -4.62      6.81 o
  -2  10   2        0.01        3.99      5.05 o
  -1  10   2        0.11        3.69      4.22 o
   0  10   2       12.00       -4.27      4.88 o
   1  10   2       30.13       28.13      5.29 o
   2  10   2        2.59       -1.37      5.31 o
   3  10   2       21.76       14.57      6.08 o
   4  10   2       21.39       27.39      7.38 o
   5  10   2       63.10       71.68     10.00 o
   6  10   2       28.87       20.33      6.85 o
   7  10   2       17.23       25.81      7.68 o
  -6  11   2       10.52        5.15      8.04 o
  -5  11   2      117.70      118.27     11.67 o
  -4  11   2       66.84       58.24      9.04 o
  -3  11   2        0.15        2.49      7.18 o
  -2  11   2        0.17        7.46      5.96 o
  -1  11   2       16.17       10.77      4.40 o
   0  11   2      122.87       80.69     10.29 o
   1  11   2      100.64       99.76     12.22 o
   2  11   2       56.44       53.29      9.55 o
   3  11   2       21.23       21.69      6.57 o
   4  11   2        0.73        1.46      6.34 o
   5  11   2        3.66       -0.39      4.33 o
  -4  12   2       53.47       61.24     13.36 o
  -3  12   2        3.78       15.14      8.04 o
  -2  12   2      378.60      505.37     39.12 o
  -1  12   2        6.00        6.79      5.68 o
   0  12   2      115.92      139.75     14.06 o
   1  12   2        5.06        9.00      8.71 o
   2  12   2        0.29       -3.64      4.22 o
   3  12   2        0.25        4.08      5.57 o
 -13   1   3       18.37       14.73      5.34 o
 -12   1   3        6.10        1.21      5.42 o
 -11   1   3        1.74        2.61      3.26 o
 -10   1   3       41.87       42.77      8.04 o
  -9   1   3        4.30        8.31      4.05 o
  -8   1   3       69.36       78.65     15.11 o
  -7   1   3        0.03        0.99      1.59 o
  -6   1   3        0.00        0.57      1.25 o
  -5   1   3        2.03       16.93      1.99 o
  -4   1   3       12.07        8.35      1.63 o
  -3   1   3       59.98       67.37      3.72 o
  -2   1   3       50.70       45.82      2.66 o
  -1   1   3       79.85       46.61      6.71 o
   0   1   3        3.69        1.80      0.80 o
   1   1   3      163.40      143.05      4.04 o
   2   1   3      523.52      485.43     12.61 o
   3   1   3       15.90       18.66      1.95 o
   4   1   3      369.32      365.05      8.44 o
   5   1   3       31.29       26.37      2.72 o
   6   1   3        6.31        3.53      1.80 o
   7   1   3      285.74      295.61      9.43 o
   8   1   3       16.86       15.87      3.29 o
   9   1   3      412.19      404.36     14.47 o
  10   1   3       70.14       72.37      6.69 o
  11   1   3        1.07        2.45      2.82 o
  12   1   3        7.97       14.67      4.10 o
 -13   2   3        9.25       11.43     11.43 o
 -12   2   3        3.48        1.37      4.02 o
 -11   2   3       64.71       54.36      5.43 o
 -10   2   3        6.10        4.84      2.52 o
  -9   2   3       32.15       26.16      3.69 o
  -8   2   3       14.41       29.52      3.83 o
  -7   2   3       19.44       16.16      3.10 o
  -6   2   3        0.67        9.41      2.48 o
  -5   2   3       54.83       42.77      4.58 o
  -4   2   3       83.32       91.25      5.59 o
  -3   2   3       12.47        6.99      1.04 o
  -2   2   3      152.76      130.41      4.27 o
  -1   2   3      209.34      144.19      3.85 o
   0   2   3      173.53      134.31      4.45 o
   1   2   3      229.00      213.86      3.64 o
   2   2   3       21.40       17.81      1.33 o
   3   2   3      437.00      428.32      7.69 o
   4   2   3       15.88       28.15      2.95 o
   5   2   3      217.92      200.45      7.52 o
   6   2   3        0.40        3.86      1.76 o
   7   2   3      379.28      356.67     10.15 o
   8   2   3       99.69      100.52      5.88 o
   9   2   3        2.29        1.04      2.28 o
  10   2   3       44.42       39.19      6.18 o
  11   2   3       18.24       17.33      4.38 o
 -12   3   3      120.40      111.27      9.91 o
 -11   3   3        3.67       10.09      4.09 o
 -10   3   3       24.34       33.32      4.19 o
  -9   3   3       26.70       25.31      4.01 o
  -8   3   3        4.43       19.04      3.63 o
  -7   3   3        0.78       11.47      3.04 o
  -6   3   3       22.56       23.05      3.09 o
  -5   3   3        4.47        3.98      1.64 o
  -4   3   3      110.78      101.70      5.23 o
  -3   3   3      258.58      177.82      6.67 o
  -2   3   3      192.45      153.61      5.35 o
  -1   3   3        4.31        4.79      2.82 o
   0   3   3      184.75      153.75      5.92 o
   1   3   3        9.31       16.57      1.68 o
   2   3   3        0.79        9.38      1.17 o
   3   3   3        3.94        8.18      1.52 o
   4   3   3       43.83       50.52      4.84 o
   5   3   3       30.37       24.70      3.04 o
   6   3   3      320.24      289.60      9.45 o
   7   3   3      511.22      482.88     12.87 o
   8   3   3       73.75       75.55      5.08 o
   9   3   3      288.53      247.12     11.62 o
  10   3   3       67.04       64.47      6.75 o
  11   3   3       56.19       66.50      8.04 o
 -12   4   3        1.51        2.72      5.38 o
 -11   4   3        4.97       -0.98      5.35 o
 -10   4   3       89.47       72.39      8.41 o
  -9   4   3        2.63        5.98      2.59 o
  -8   4   3       10.26        8.55      2.23 o
  -7   4   3       32.21       22.01      3.23 o
  -6   4   3       17.80       12.73      3.52 o
  -5   4   3       34.45       48.39      3.65 o
  -4   4   3       23.72       25.81      2.51 o
  -3   4   3        8.14        7.07      1.72 o
  -2   4   3        0.60       13.28      1.84 o
  -1   4   3      201.66      149.81      5.92 o
   0   4   3        5.13       10.58      1.83 o
   1   4   3      355.78      344.43     15.42 o
   2   4   3        3.88        3.07      1.15 o
   3   4   3       50.25       56.60      3.59 o
   4   4   3      476.70      399.38     12.70 o
   5   4   3        5.38        3.09      1.74 o
   6   4   3       12.35       14.09      2.37 o
   7   4   3       20.53       33.63      3.82 o
   8   4   3      169.19      148.53     12.64 o
   9   4   3        8.21       16.54      5.58 o
  10   4   3       32.33       38.83      6.26 o
  11   4   3       31.20       21.71      5.33 o
 -12   5   3       69.69       66.04      9.22 o
 -11   5   3       34.46       28.60      6.16 o
 -10   5   3       21.50       20.67      5.62 o
  -9   5   3       14.09       16.89      4.85 o
  -8   5   3        1.10        5.06      2.26 o
  -7   5   3        8.39       13.85      3.08 o
  -6   5   3       31.34       47.64      4.70 o
  -5   5   3       42.34       39.52      5.01 o
  -4   5   3        5.40        5.27      3.02 o
  -3   5   3       75.33       65.02      4.10 o
  -2   5   3        1.42        1.50      1.96 o
  -1   5   3       10.37       13.93      4.08 o
   0   5   3       84.00       70.81      5.52 o
   1   5   3        4.14        3.60      1.49 o
   2   5   3       45.26       41.22      3.83 o
   3   5   3       15.83       18.09      2.30 o
   4   5   3       38.06       30.35      4.51 o
   5   5   3      491.00      493.19     28.36 o
   6   5   3      204.43      207.51     11.00 o
   7   5   3       48.92       52.66      6.14 o
   8   5   3      184.09      191.72     11.53 o
   9   5   3        6.87        8.42      4.15 o
  10   5   3        5.85        7.21      3.58 o
  11   5   3       12.25       17.03      4.70 o
 -11   6   3        0.12        3.39      6.31 o
 -10   6   3       16.17       15.90      5.26 o
  -9   6   3       42.55       48.33      7.87 o
  -8   6   3        2.26        0.57      4.06 o
  -7   6   3        1.85       -0.35      2.55 o
  -6   6   3       11.63       12.24      3.25 o
  -5   6   3        0.97        2.31      2.47 o
  -4   6   3       26.77       24.75      5.05 o
  -3   6   3        6.45        6.37      2.98 o
  -2   6   3        0.00        1.66      1.78 o
  -1   6   3       37.65       40.12      4.38 o
   0   6   3        1.59        3.85      2.84 o
   1   6   3        4.56        6.29      1.93 o
   2   6   3        0.04       -0.01      1.71 o
   3   6   3      110.13       95.46      5.53 o
   4   6   3        9.74       11.13      3.44 o
   5   6   3       30.10       38.62      5.51 o
   6   6   3        6.45        4.62      3.10 o
   7   6   3       41.16       44.03      5.86 o
   8   6   3       45.31       41.86      8.40 o
   9   6   3        0.11        7.17      3.34 o
  10   6   3       22.61       16.38      5.02 o
 -10   7   3       43.22       50.09     12.02 o
  -9   7   3       48.25       42.96      7.07 o
  -8   7   3        0.09       -0.91      3.39 o
  -7   7   3        5.76       12.91      4.08 o
  -6   7   3       14.33       28.97      5.13 o
  -5   7   3       12.20       15.39      4.04 o
  -4   7   3       28.09       35.27      4.27 o
  -3   7   3        7.58       24.18      3.81 o
  -2   7   3       16.81       15.80      2.96 o
  -1   7   3       24.17       18.65      4.65 o
   0   7   3        3.27        0.60      2.26 o
   1   7   3       37.62       31.31      4.11 o
   2   7   3      154.22      149.31     12.74 o
   3   7   3      279.96      231.70     19.23 o
   4   7   3       67.32       50.36      7.98 o
   5   7   3      226.85      205.92     19.51 o
   6   7   3      213.07      182.87     11.72 o
   7   7   3        2.31        2.71      2.71 o
   8   7   3       55.17       60.54      6.99 o
   9   7   3        0.27        1.36      3.24 o
 -10   8   3       27.15       12.97      6.34 o
  -9   8   3        1.19        3.75      4.70 o
  -8   8   3       29.96       19.46      7.56 o
  -7   8   3       35.09       44.05     11.24 o
  -6   8   3        6.71        9.80      3.76 o
  -5   8   3        5.17       15.74      4.76 o
  -4   8   3       90.52       83.76      6.17 o
  -3   8   3       20.09       24.13      5.17 o
  -2   8   3      308.47      300.81     11.79 o
  -1   8   3       41.75       29.73      4.12 o
   0   8   3        1.54       -1.79      5.35 o
   1   8   3       50.85       56.58      5.90 o
   2   8   3        7.09        9.06      3.15 o
   3   8   3       38.48       42.30      7.37 o
   4   8   3       30.09       28.02      6.84 o
   5   8   3       20.44        7.29      4.69 o
   6   8   3       52.57       46.06      6.53 o
   7   8   3        0.11        1.75      2.95 o
   8   8   3       21.68       28.25      5.39 o
  -9   9   3       15.51       23.15      8.85 o
  -8   9   3       33.79       49.59     13.51 o
  -7   9   3        2.24       12.16      8.14 o
  -6   9   3        0.01       10.59      6.90 o
  -5   9   3       11.72       12.02      8.36 o
  -4   9   3       54.14       57.37      8.45 o
  -3   9   3       73.48       82.13      6.46 o
  -2   9   3       41.89       58.47      7.82 o
  -1   9   3        0.00       -1.77      2.22 o
   0   9   3       65.57       55.92      7.75 o
   1   9   3        5.92       11.64      3.68 o
   2   9   3       11.17       15.07      6.73 o
   3   9   3       18.52       19.90      6.67 o
   4   9   3       10.86       18.26      6.05 o
   5   9   3        0.38        2.68      6.13 o
   6   9   3      197.49      187.06     16.64 o
   7   9   3       38.99       49.99     10.03 o
  -7  10   3        4.63        1.31      5.19 o
  -6  10   3       35.82       41.67     11.85 o
  -5  10   3        3.26       13.70      6.96 o
  -4  10   3        9.66        4.88      4.55 o
  -3  10   3        9.21       14.32      7.77 o
  -2  10   3        0.07       -7.24      6.20 o
  -1  10   3        3.61       11.08      3.58 o
   0  10   3      150.31      138.84     13.74 o
   1  10   3        0.52        4.16      4.42 o
   2  10   3        0.59       -0.47      3.93 o
   3  10   3       27.86       29.93      7.25 o
   4  10   3       26.29       26.92     11.13 o
   5  10   3       65.59       68.88     11.09 o
   6  10   3        3.02        6.15      6.00 o
  -5  11   3       11.53        9.45      7.23 o
  -4  11   3        7.98        1.21      5.17 o
  -3  11   3        5.15        4.86      7.28 o
  -2  11   3        0.02        5.74      7.84 o
  -1  11   3       11.84       20.34      6.77 o
   0  11   3       12.02       16.37      4.06 o
   1  11   3        2.52        8.64      6.64 o
   2  11   3       22.88       25.19      8.93 o
   3  11   3        4.76        5.95      4.73 o
   4  11   3        2.40       -6.60      5.07 o
  -2  12   3        5.57        7.51      8.46 o
  -1  12   3       18.64       15.79      7.80 o
   0  12   3       14.03       11.98      5.96 o
 -12   0   4      250.29      266.91     26.59 o
 -11   0   4        0.74       -0.84      4.45 o
 -10   0   4      185.64      200.96     20.58 o
  -9   0   4       13.37       16.03      8.66 o
  -8   0   4        3.80       -0.31      2.53 o
  -7   0   4      122.52      128.65      9.36 o
  -6   0   4      171.79      170.45     10.74 o
  -5   0   4     2271.05     2431.58     46.38 o
  -4   0   4    11238.37    12085.33     95.65 o
  -3   0   4      221.48      205.27      6.51 o
  -2   0   4     5717.53     6174.74     72.58 o
  -1   0   4      349.92      354.77      8.90 o
   0   0   4      325.94      318.12      9.03 o
   1   0   4      164.70      158.04      8.50 o
   2   0   4      158.58      156.58      5.19 o
   3   0   4       73.93       98.94      6.02 o
   4   0   4     1446.96     1526.34     24.47 o
   5   0   4      556.49      619.91     18.71 o
   6   0   4      148.52      155.33      8.43 o
   7   0   4        4.85        2.83      3.65 o
   8   0   4      186.98      169.07      9.96 o
   9   0   4       80.90       80.59      7.64 o
  10   0   4       82.02       99.22      9.07 o
  11   0   4       44.53       41.55      6.49 o
 -12   1   4       66.22       76.50      7.93 o
 -11   1   4       17.51        7.36      4.00 o
 -10   1   4      329.07      345.98     14.82 o
  -9   1   4       87.74       98.29      7.64 o
  -8   1   4        2.44        2.64      2.12 o
  -7   1   4       14.25       16.86      3.66 o
  -6   1   4       88.02       82.69      5.09 o
  -5   1   4        1.08        1.76      2.07 o
  -4   1   4      450.86      467.77     13.44 o
  -3   1   4      516.97      496.89     15.06 o
  -2   1   4      663.36      647.64     28.82 o
  -1   1   4      118.73      124.63      5.66 o
   0   1   4       42.10       26.50      2.83 o
   1   1   4      356.48      333.26     17.13 o
   2   1   4      282.12      299.24      5.47 o
   3   1   4      390.69      402.17      7.70 o
   4   1   4      227.33      241.76      6.44 o
   5   1   4      263.91      235.69      7.13 o
   6   1   4      665.35      630.05     12.42 o
   7   1   4       11.62        9.71      3.06 o
   8   1   4      100.08       79.21      5.33 o
   9   1   4      169.62      142.22      7.70 o
  10   1   4        1.31        7.00      2.84 o
  11   1   4        5.90        8.56      3.39 o
 -12   2   4        7.82       11.93      4.68 o
 -11   2   4       41.50       40.46      5.46 o
 -10   2   4       65.55       49.23      5.62 o
  -9   2   4       30.28       28.79      4.41 o
  -8   2   4      112.65      108.15      7.71 o
  -7   2   4       82.40       91.24      7.91 o
  -6   2   4      730.19      755.28     15.84 o
  -5   2   4       57.90       60.57      3.67 o
  -4   2   4      523.92      502.08     27.93 o
  -3   2   4       83.82       74.77      2.83 o
  -2   2   4      585.22      560.32     18.14 o
  -1   2   4      111.09       90.28      3.78 o
   0   2   4       12.48        8.42      1.48 o
   1   2   4       17.46       15.60      1.12 o
   2   2   4     1398.77     1422.21     16.49 o
   3   2   4       32.68       30.10      2.23 o
   4   2   4       57.76       57.32      3.69 o
   5   2   4      128.44      118.61      4.94 o
   6   2   4      106.63      115.24      5.68 o
   7   2   4      807.70      764.39     15.70 o
   8   2   4      345.27      314.50     10.62 o
   9   2   4        5.18        5.25      3.89 o
  10   2   4        2.27       -0.53      4.01 o
  11   2   4       11.31       13.62      4.02 o
 -12   3   4        1.36        0.32      7.25 o
 -11   3   4       60.09       52.53      8.40 o
 -10   3   4       39.06       43.31      6.21 o
  -9   3   4       24.86       22.71      7.70 o
  -8   3   4      133.02      124.44      9.60 o
  -7   3   4       11.12        9.88      2.76 o
  -6   3   4       49.16       43.87      3.94 o
  -5   3   4      227.59      228.91      7.92 o
  -4   3   4      120.41      118.80      4.89 o
  -3   3   4      740.22      777.06     15.76 o
  -2   3   4      176.08      174.21      6.50 o
  -1   3   4        8.28        8.07      1.22 o
   0   3   4      143.80      136.47      4.02 o
   1   3   4      299.51      294.90      6.76 o
   2   3   4      713.07      732.44     11.72 o
   3   3   4       68.94       69.57      3.89 o
   4   3   4       73.48       66.82      3.95 o
   5   3   4       69.24       63.77      4.56 o
   6   3   4        0.91        1.92      1.99 o
   7   3   4       93.92       91.98      5.49 o
   8   3   4       92.69       81.96      5.43 o
   9   3   4       11.05       15.48      3.52 o
  10   3   4       10.58       13.81      3.56 o
 -12   4   4        0.29        5.64      4.83 o
 -11   4   4       39.45       37.81      7.27 o
 -10   4   4       78.16       89.91     14.73 o
  -9   4   4        0.60       -0.10      2.83 o
  -8   4   4      303.42      319.90     11.61 o
  -7   4   4       37.91       35.93      4.00 o
  -6   4   4      528.88      550.63     13.55 o
  -5   4   4        7.42        6.99      1.95 o
  -4   4   4      278.02      244.59      7.09 o
  -3   4   4      214.82      211.54      8.69 o
  -2   4   4      196.71      184.94      8.87 o
  -1   4   4      680.21      658.38     17.36 o
   0   4   4      210.98      174.80     13.44 o
   1   4   4      365.87      401.87     11.29 o
   2   4   4       92.38      110.52      4.87 o
   3   4   4       22.85       18.04      2.94 o
   4   4   4       33.01       40.49      3.76 o
   5   4   4      180.97      159.25      7.32 o
   6   4   4        0.02       -1.31      2.51 o
   7   4   4      303.99      267.63     10.19 o
   8   4   4        1.00        2.26      3.36 o
   9   4   4       90.30       87.84      8.63 o
  10   4   4        5.94       11.47      4.34 o
 -11   5   4       26.36       20.43      8.59 o
 -10   5   4       34.26       16.73      7.64 o
  -9   5   4      125.29      117.38     16.23 o
  -8   5   4        5.96        7.05      3.49 o
  -7   5   4      160.65      151.81      7.57 o
  -6   5   4      293.14      309.83     10.04 o
  -5   5   4        9.34        7.33      2.04 o
  -4   5   4      193.42      184.90     14.70 o
  -3   5   4      324.65      330.93     16.37 o
  -2   5   4      601.94      714.90     22.59 o
  -1   5   4       30.75       18.67      3.23 o
   0   5   4      110.32       99.99      9.92 o
   1   5   4      502.35      487.89     18.30 o
   2   5   4        5.44        6.46      1.72 o
   3   5   4      184.79      170.60     11.24 o
   4   5   4       35.47       35.30      4.47 o
   5   5   4      287.65      235.52     11.58 o
   6   5   4      118.13      116.76      8.23 o
   7   5   4      167.83      166.64     14.63 o
   8   5   4        9.04        6.47      3.76 o
   9   5   4        0.23       -1.09      3.18 o
  10   5   4        0.80        1.26      3.65 o
 -10   6   4      176.56      184.91     21.15 o
  -9   6   4       14.38        6.96      4.22 o
  -8   6   4       69.86       67.26     11.71 o
  -7   6   4       27.45       36.02      8.71 o
  -6   6   4       17.68        5.43      3.37 o
  -5   6   4        2.01        1.81      4.95 o
  -4   6   4      531.93      547.78     26.67 o
  -3   6   4      207.19      181.17     16.37 o
  -2   6   4      205.40      189.31     16.56 o
  -1   6   4      176.80      154.66     12.52 o
   0   6   4        0.39       -1.88      2.55 o
   1   6   4        6.31        3.36      1.80 o
   2   6   4        2.03        0.22      1.91 o
   3   6   4      553.69      434.43     28.12 o
   4   6   4     1216.61     1154.49     45.41 o
   5   6   4      481.78      482.80     28.08 o
   6   6   4      476.46      365.20     29.02 o
   7   6   4        9.05        3.23      3.42 o
   8   6   4        5.01        3.47      3.50 o
   9   6   4       29.70       45.68      6.75 o
 -10   7   4      179.72      175.89     20.94 o
  -9   7   4        0.21       -8.92      6.17 o
  -8   7   4        2.51        5.25      4.17 o
  -7   7   4       99.55       93.85     13.54 o
  -6   7   4       61.50       59.37     11.40 o
  -5   7   4      131.21      135.44      9.73 o
  -4   7   4       51.73       62.02      9.78 o
  -3   7   4        3.01        1.81      2.55 o
  -2   7   4      578.06      609.56     36.91 o
  -1   7   4       22.87       17.90      3.01 o
   0   7   4       79.49       70.26      5.80 o
   1   7   4        0.00        3.29      2.65 o
   2   7   4      141.93      135.88     11.15 o
   3   7   4      153.54      134.85     14.09 o
   4   7   4      124.82      115.84      8.72 o
   5   7   4       33.23       24.98      4.97 o
   6   7   4      143.82      151.56     14.82 o
   7   7   4        0.11        3.80      3.32 o
   8   7   4        0.87        5.47      5.81 o
  -9   8   4       68.54       65.76     12.51 o
  -8   8   4       15.42       18.01      7.57 o
  -7   8   4       52.26       42.97     10.00 o
  -6   8   4      656.39      576.74     35.06 o
  -5   8   4        7.54        2.57      4.00 o
  -4   8   4       55.03       52.86     14.14 o
  -3   8   4      107.85      118.95     19.45 o
  -2   8   4      287.35      284.59     36.74 o
  -1   8   4      259.47      262.52     19.60 o
   0   8   4      632.91      607.88     37.50 o
   1   8   4      155.18      119.25      6.82 o
   2   8   4       56.64       40.06      4.87 o
   3   8   4      109.21      102.53     10.72 o
   4   8   4       35.28       22.10     10.11 o
   5   8   4        6.78        5.05      3.90 o
   6   8   4       20.78       15.41      5.38 o
   7   8   4       31.09       33.76      5.95 o
  -8   9   4      350.39      338.83     29.37 o
  -7   9   4        5.83        8.68      6.16 o
  -6   9   4      369.68      368.47     28.83 o
  -5   9   4       91.20       77.14     13.08 o
  -4   9   4        5.96       -0.42      5.42 o
  -3   9   4      134.43      144.15     19.74 o
  -2   9   4       57.10       64.01      7.17 o
  -1   9   4      221.42      220.86     16.87 o
   0   9   4      748.91      695.00     33.08 o
   1   9   4       12.70       10.60      6.41 o
   2   9   4      177.55      160.65     18.24 o
   3   9   4        1.72        1.70      4.55 o
   4   9   4       44.65       35.57      7.57 o
   5   9   4      137.57      127.10     13.67 o
   6   9   4        1.36        5.87      5.54 o
  -6  10   4        4.35        4.42      6.93 o
  -5  10   4        0.14       -0.97      5.15 o
  -4  10   4        0.99      -10.56      7.04 o
  -3  10   4        0.00       10.62      6.74 o
  -2  10   4       12.63       13.60      3.92 o
  -1  10   4        3.28        8.74      5.20 o
   0  10   4       17.92        9.29      5.29 o
   1  10   4       22.16       13.95      3.91 o
   2  10   4       15.23       22.93      6.23 o
   3  10   4       42.86       38.01      7.48 o
   4  10   4        4.92        3.70      4.92 o
   5  10   4       27.85       16.01      6.49 o
  -4  11   4        0.08        4.07      7.39 o
  -3  11   4       17.04        7.31      6.41 o
  -2  11   4       67.89       46.12     11.61 o
  -1  11   4       41.28       42.87     11.38 o
   0  11   4       44.03       47.53      8.54 o
   1  11   4       10.94       12.67      5.52 o
   2  11   4        0.16        3.76      4.69 o
 -11   1   5        0.11       -0.60      2.55 o
 -10   1   5       20.46       18.37      3.77 o
  -9   1   5        0.29       15.28      3.13 o
  -8   1   5        2.65        1.15      1.78 o
  -7   1   5        0.84        6.99      2.54 o
  -6   1   5        4.15        2.65      1.57 o
  -5   1   5       42.03       32.06      2.55 o
  -4   1   5       27.37       24.43      1.89 o
  -3   1   5       10.77        6.70      0.78 o
  -2   1   5        0.00        3.34      2.07 o
  -1   1   5      107.00       95.85      7.61 o
   0   1   5      134.25      110.73      4.25 o
   1   1   5        0.71        6.65      1.90 o
   2   1   5      167.49      132.34     10.35 o
   3   1   5       38.12       32.53      2.46 o
   4   1   5       15.86       11.40      2.14 o
   5   1   5      220.59      221.67      7.17 o
   6   1   5        0.13        2.08      1.83 o
   7   1   5      344.09      372.27     10.57 o
   8   1   5       40.99       50.13      4.33 o
   9   1   5        6.11        8.16      2.73 o
  10   1   5       12.50       15.80      4.33 o
 -11   2   5        6.67        3.88      2.72 o
 -10   2   5        3.69        6.43      2.44 o
  -9   2   5        6.19        1.14      2.77 o
  -8   2   5        1.01        4.33      2.01 o
  -7   2   5        6.41       20.62      3.41 o
  -6   2   5       17.64       19.40      2.86 o
  -5   2   5        5.68        2.97      1.90 o
  -4   2   5       47.57       39.27      2.87 o
  -3   2   5       41.64       30.21      2.18 o
  -2   2   5       67.18       42.88      7.96 o
  -1   2   5       88.89       72.90      5.18 o
   0   2   5        1.29        0.52      0.86 o
   1   2   5      150.02      111.99     11.03 o
   2   2   5       35.10       40.34      2.01 o
   3   2   5       67.10       62.02      3.63 o
   4   2   5        0.21        6.91      2.07 o
   5   2   5      390.80      382.22      9.50 o
   6   2   5       39.69       39.93      3.55 o
   7   2   5        0.01       -2.10      2.11 o
   8   2   5       52.26       54.14      4.38 o
   9   2   5       15.17       15.48      3.46 o
  10   2   5       24.45       25.20      4.45 o
 -11   3   5       10.75       17.30      5.42 o
 -10   3   5        8.06        4.11      2.30 o
  -9   3   5        2.31       14.54      3.54 o
  -8   3   5        2.62        3.67      2.44 o
  -7   3   5        2.28       11.51      3.13 o
  -6   3   5       35.53       27.82      4.20 o
  -5   3   5       45.05       37.53      4.25 o
  -4   3   5       42.77       38.36      3.43 o
  -3   3   5        1.50        2.51      1.09 o
  -2   3   5       70.71       54.77      5.17 o
  -1   3   5        9.63        3.76      1.33 o
   0   3   5        6.95        4.03      1.53 o
   1   3   5        2.65        1.54      1.21 o
   2   3   5       12.64       13.01      1.43 o
   3   3   5        2.88        6.29      1.87 o
   4   3   5      133.15      116.00      5.23 o
   5   3   5      412.30      410.86     10.94 o
   6   3   5       25.70       27.19      2.98 o
   7   3   5      344.72      312.50      9.68 o
   8   3   5       26.30       30.76      3.98 o
   9   3   5       50.39       45.88      5.12 o
 -11   4   5        1.87        2.76      5.82 o
 -10   4   5        1.87       10.30      4.91 o
  -9   4   5        0.47        1.90      3.68 o
  -8   4   5        3.90        8.36      6.53 o
  -7   4   5       10.52        9.72      3.62 o
  -6   4   5       14.53       10.79      2.97 o
  -5   4   5        6.93        4.16      2.20 o
  -4   4   5        1.31        6.63      2.83 o
  -3   4   5       75.72       67.73      7.60 o
  -2   4   5        3.43        1.52      2.53 o
  -1   4   5      123.98      109.45      8.77 o
   0   4   5        0.43        0.59      1.27 o
   1   4   5       79.29       89.37      6.47 o
   2   4   5      191.55      169.06     10.46 o
   3   4   5        1.01        0.28      2.39 o
   4   4   5       21.94       11.55      2.95 o
   5   4   5       11.19       15.07      2.34 o
   6   4   5      133.03      123.78      7.53 o
   7   4   5       19.18       23.28      3.38 o
   8   4   5       30.09       36.64      4.80 o
   9   4   5       20.52       20.98      3.89 o
 -10   5   5        0.02       10.83      6.02 o
  -9   5   5        4.15       13.44      6.26 o
  -8   5   5        6.90       13.28      4.24 o
  -7   5   5        8.96       15.97      6.12 o
  -6   5   5        1.53        0.38      3.63 o
  -5   5   5       21.07       35.20      5.99 o
  -4   5   5        4.90        9.95      2.85 o
  -3   5   5       22.01       17.82      3.50 o
  -2   5   5       26.09       31.63      4.09 o
  -1   5   5        1.12        3.95      4.17 o
   0   5   5       45.54       48.16      5.12 o
   1   5   5        6.85        9.25      2.12 o
   2   5   5        1.22        7.09      2.89 o
   3   5   5      351.48      343.03     15.39 o
   4   5   5       63.89       67.45      5.71 o
   5   5   5       84.78       82.90      6.35 o
   6   5   5      118.87      136.31     15.08 o
   7   5   5        5.13        7.01      2.89 o
   8   5   5        3.38        8.97      3.95 o
 -10   6   5        1.63        2.23      3.71 o
  -9   6   5        0.25       -4.14      5.42 o
  -8   6   5        4.27       -1.71      4.06 o
  -7   6   5        3.60       11.24      5.45 o
  -6   6   5       17.50       19.22      5.86 o
  -5   6   5        4.51        2.94      4.26 o
  -4   6   5        0.32        2.05      2.26 o
  -3   6   5       15.65       15.48      3.36 o
  -2   6   5        2.93        1.17      2.78 o
  -1   6   5        2.51        6.74      3.49 o
   0   6   5        0.15       -1.14      1.98 o
   1   6   5       43.51       42.05      4.88 o
   2   6   5        0.13        2.29      2.17 o
   3   6   5       21.10       30.48      3.65 o
   4   6   5       11.32       13.53      3.05 o
   5   6   5       27.55       28.45      4.25 o
   6   6   5       17.14        5.43      2.91 o
   7   6   5        3.39        9.63      3.89 o
   8   6   5       17.15       16.18      4.79 o
  -9   7   5        6.31        9.30      6.88 o
  -8   7   5        6.94        7.40      5.31 o
  -7   7   5        3.85       -6.73      5.28 o
  -6   7   5       10.39       16.40      7.05 o
  -5   7   5        0.30       24.11      4.91 o
  -4   7   5        2.76        2.98      2.50 o
  -3   7   5       10.29       13.44      3.47 o
  -2   7   5        1.18        6.64      2.96 o
  -1   7   5       33.98       24.90      3.86 o
   0   7   5      105.61      112.68      7.12 o
   1   7   5      158.58      146.24      9.04 o
   2   7   5       12.35       12.23      3.10 o
   3   7   5      282.89      260.28     16.88 o
   4   7   5      151.09      139.04      8.67 o
   5   7   5       12.68        8.87      3.30 o
   6   7   5       36.91       42.23      6.51 o
   7   7   5        0.03        7.29      3.76 o
  -8   8   5        8.25       18.09      7.71 o
  -7   8   5        3.02       10.18      5.65 o
  -6   8   5       12.54       23.83      9.00 o
  -5   8   5       21.08       38.45      8.86 o
  -4   8   5      135.14      130.46     10.51 o
  -3   8   5       36.58       45.95      5.81 o
  -2   8   5        0.78       -1.27      2.18 o
  -1   8   5       30.72       26.30      4.60 o
   0   8   5        0.01       -2.13      2.05 o
   1   8   5       35.47       35.12      4.38 o
   2   8   5        6.79       19.70      4.62 o
   3   8   5       16.54       14.83      4.11 o
   4   8   5       47.51       46.45      7.75 o
   5   8   5        3.58        4.51      2.70 o
   6   8   5       14.81       26.86      6.41 o
  -6   9   5       16.85       16.69      6.87 o
  -5   9   5       26.50       12.42      4.29 o
  -4   9   5        9.44       13.91      4.54 o
  -3   9   5        1.62        3.91      3.33 o
  -2   9   5       56.87       63.01      6.57 o
  -1   9   5        5.40       12.96      4.60 o
   0   9   5        3.46       11.87      3.24 o
   1   9   5        5.66        3.13      4.72 o
   2   9   5        8.32       13.99      4.36 o
   3   9   5        0.17        7.49      3.36 o
   4   9   5       94.90      104.96     13.76 o
  -4  10   5        3.00        3.03      3.66 o
  -3  10   5        7.55        5.12      3.70 o
  -2  10   5       77.83       82.55      7.72 o
  -1  10   5        0.92       -3.29      3.96 o
   0  10   5        1.32       -0.01      3.81 o
   1  10   5       27.18       29.26      5.52 o
   2  10   5       30.28       36.60      6.10 o
 -11   0   6        1.64        3.68      4.92 o
 -10   0   6       10.44       12.83      5.83 o
  -9   0   6       57.11       47.50     10.43 o
  -8   0   6       11.27       11.81      6.02 o
  -7   0   6      813.08      809.86     39.40 o
  -6   0   6     2173.59     2211.48     67.01 o
  -5   0   6      405.98      442.19     28.51 o
  -4   0   6     2140.87     2276.18     44.51 o
  -3   0   6       79.30       65.05      4.94 o
  -2   0   6       44.54       52.79      4.62 o
  -1   0   6       13.68       13.79      2.29 o
   0   0   6       13.20       15.28      2.70 o
   1   0   6       69.22       67.07      6.22 o
   2   0   6      401.21      565.96     19.28 o
   3   0   6      544.07      615.43     20.65 o
   4   0   6      210.03      347.91     16.65 o
   5   0   6       14.48       56.08      7.38 o
   6   0   6      149.88      165.17     12.03 o
   7   0   6        5.38       21.16      6.24 o
   8   0   6      105.53      133.72     12.32 o
 -10   1   6       16.02       12.65      4.34 o
  -9   1   6        3.39       11.38      5.27 o
  -8   1   6       17.99       20.25      5.41 o
  -7   1   6        3.39       11.31      5.24 o
  -6   1   6      283.89      303.83     16.78 o
  -5   1   6      179.75      160.46     12.06 o
  -4   1   6      138.68      145.67      8.70 o
  -3   1   6      104.84      108.47      6.57 o
  -2   1   6        1.15        0.94      2.59 o
  -1   1   6       68.81       75.88      4.26 o
   0   1   6       12.60        9.61      2.31 o
   1   1   6      250.95      266.17      7.74 o
   2   1   6      177.50      182.35      7.44 o
   3   1   6      107.58       87.87      6.40 o
   4   1   6      320.30      346.09     11.39 o
   5   1   6       14.72       13.67      2.86 o
   6   1   6      153.49      126.68      7.56 o
   7   1   6      155.11      139.76      8.58 o
   8   1   6        0.22        4.49      5.38 o
 -10   2   6       63.89       63.22      8.73 o
  -9   2   6       55.44       46.76      7.25 o
  -8   2   6      144.22      155.36     12.39 o
  -7   2   6       34.20       61.05      8.10 o
  -6   2   6       99.61      109.04     10.23 o
  -5   2   6       18.15       20.98      4.69 o
  -4   2   6       37.50       44.88      5.02 o
  -3   2   6       57.96       52.65      4.71 o
  -2   2   6       23.60       43.15      4.82 o
  -1   2   6       25.87       23.92      3.34 o
   0   2   6      432.13      446.47     13.46 o
   1   2   6        4.70        5.56      2.41 o
   2   2   6       64.62       59.84      4.00 o
   3   2   6       40.57       39.35      3.67 o
   4   2   6       15.08       23.31      3.52 o
   5   2   6      577.73      560.72     15.23 o
   6   2   6      221.39      219.85      9.99 o
   7   2   6       21.27       19.38      3.47 o
   8   2   6        4.55        4.65      2.94 o
 -10   3   6       30.76       42.96      7.29 o
  -9   3   6        0.85        1.74      3.00 o
  -8   3   6        1.51        3.08      3.34 o
  -7   3   6       23.43       31.66      5.86 o
  -6   3   6       46.75       45.26      7.01 o
  -5   3   6      161.96      175.39     12.98 o
  -4   3   6       21.68       13.78      3.17 o
  -3   3   6        1.27        2.97      2.15 o
  -2   3   6       30.89       42.18      4.57 o
  -1   3   6      106.96      109.82     10.42 o
   0   3   6      297.47      316.80     14.49 o
   1   3   6       28.10       19.47      3.45 o
   2   3   6       37.25       33.95      4.40 o
   3   3   6       28.59       36.34      4.36 o
   4   3   6        0.17        3.91      2.49 o
   5   3   6       54.11       43.79      5.57 o
   6   3   6       28.46       21.61      4.31 o
   7   3   6       30.25       31.90      4.41 o
   8   3   6       17.03       14.90      5.77 o
 -10   4   6      119.44      108.55     16.44 o
  -9   4   6        0.53       13.25      6.32 o
  -8   4   6      204.52      198.36     14.17 o
  -7   4   6        1.38       16.78      5.29 o
  -6   4   6       79.50       70.17      8.76 o
  -5   4   6       54.66       51.58      7.26 o
  -4   4   6       30.08       33.81      6.40 o
  -3   4   6      227.63      207.04     13.32 o
  -2   4   6       46.79       57.71     10.97 o
  -1   4   6      155.76      179.04      9.17 o
   0   4   6       41.45       34.22      4.13 o
   1   4   6        0.85        8.96      2.90 o
   2   4   6       53.06       66.73      5.63 o
   3   4   6       74.93       65.38      7.62 o
   4   4   6       16.06       13.08      3.92 o
   5   4   6      172.09      150.52      8.55 o
   6   4   6        2.75       15.59      3.66 o
   7   4   6       90.87       94.55      9.16 o
  -9   5   6       74.76       75.95     14.08 o
  -8   5   6       56.08       53.01      7.73 o
  -7   5   6        2.50       13.54      4.68 o
  -6   5   6      127.20      140.07     17.28 o
  -5   5   6       80.40       82.75     13.66 o
  -4   5   6      153.71      170.75     12.80 o
  -3   5   6        0.04        1.60      2.86 o
  -2   5   6       95.86       94.90      9.09 o
  -1   5   6      188.65      199.54     14.95 o
   0   5   6        2.21        9.03      3.08 o
   1   5   6      100.30       92.25      6.67 o
   2   5   6        1.61       12.50      3.49 o
   3   5   6      208.15      194.72     11.55 o
   4   5   6       45.22       61.65      6.98 o
   5   5   6      200.91      204.72     12.15 o
   6   5   6       15.41       12.66      4.64 o
   7   5   6        0.01        0.52      3.21 o
  -8   6   6        0.34       17.77      7.92 o
  -7   6   6       16.37       19.02      8.04 o
  -6   6   6      147.89      165.65     19.81 o
  -5   6   6      122.93      160.97     19.14 o
  -4   6   6      143.56      168.54     13.23 o
  -3   6   6       26.68       41.92      6.90 o
  -2   6   6        4.20        7.60      3.91 o
  -1   6   6        0.14        1.44      3.08 o
   0   6   6        0.13       -0.91      4.10 o
   1   6   6      273.72      268.73     17.75 o
   2   6   6      435.62      473.06     19.83 o
   3   6   6      472.84      518.31     19.43 o
   4   6   6      366.49      311.51     15.08 o
   5   6   6        0.68        3.76      3.33 o
   6   6   6        2.03        3.40      3.58 o
  -7   7   6       86.51       77.55     13.94 o
  -6   7   6       41.24       46.43     11.00 o
  -5   7   6        0.00       -2.66      4.82 o
  -4   7   6      219.49      248.00     15.64 o
  -3   7   6        0.39        4.42      3.70 o
  -2   7   6       66.97       60.70      7.97 o
  -1   7   6        1.39        4.29      3.37 o
   0   7   6       23.42       26.77      4.77 o
   1   7   6      116.87      101.53     13.75 o
   2   7   6      100.28      105.25      7.56 o
   3   7   6       14.39        3.26      3.73 o
   4   7   6       61.88       87.64      8.80 o
   5   7   6       14.96       23.98      5.57 o
  -6   8   6       54.22       51.11     11.76 o
  -5   8   6       40.78       49.92     11.39 o
  -4   8   6       77.40       82.03     14.26 o
  -3   8   6      145.09      175.92     13.52 o
  -2   8   6      381.91      422.47     20.60 o
  -1   8   6       68.27       58.86      8.94 o
   0   8   6        7.96       21.08      5.11 o
   1   8   6       97.69      105.23     10.16 o
   2   8   6       27.95       30.10      7.06 o
   3   8   6        0.12        3.81      3.66 o
   4   8   6        0.79        9.44      4.34 o
  -4   9   6        2.68       10.74      7.52 o
  -3   9   6      173.61      175.33     13.41 o
  -2   9   6      249.64      267.06     16.66 o
  -1   9   6       66.84       65.45     13.66 o
   0   9   6      165.99      178.41     15.06 o
   1   9   6        1.45       10.46      6.13 o
  -9   1   7        1.80        3.81      3.90 o
  -8   1   7        0.15        5.42      5.35 o
  -7   1   7       27.37       20.24      5.33 o
  -6   1   7        7.84        6.05      3.11 o
  -5   1   7        0.00        6.93      7.08 o
  -4   1   7        0.47       -2.30      2.51 o
  -3   1   7       34.93       43.27      4.94 o
  -2   1   7       16.68       20.90      3.85 o
  -1   1   7       10.89       13.66      3.50 o
   0   1   7       38.07       48.33      5.15 o
   1   1   7       39.37       38.69      5.41 o
   2   1   7       12.74       16.61      4.21 o
   3   1   7      114.94      108.83      9.20 o
   4   1   7        7.59       10.54      3.46 o
   5   1   7      175.15      196.38     11.68 o
   6   1   7       14.97       24.50      4.62 o
  -9   2   7        0.64        0.13      3.68 o
  -8   2   7        2.07        3.33      4.04 o
  -7   2   7        1.82       -1.08      2.90 o
  -6   2   7       22.01       20.25      5.94 o
  -5   2   7       15.99       19.15      5.27 o
  -4   2   7       22.82       20.56      5.53 o
  -3   2   7       22.03       19.98      4.01 o
  -2   2   7        3.40       10.17      3.19 o
  -1   2   7       65.59       67.49      6.09 o
   0   2   7       13.44       17.81      3.29 o
   1   2   7       14.00        9.29      7.06 o
   2   2   7        1.59        7.13      3.65 o
   3   2   7      216.70      251.36     11.38 o
   4   2   7        9.22        9.04      2.97 o
   5   2   7        2.83        3.70      5.43 o
   6   2   7       33.70       43.23      5.84 o
  -8   3   7       10.63       11.93      7.55 o
  -7   3   7        7.87        9.55      4.15 o
  -6   3   7        7.25       12.08      4.15 o
  -5   3   7        0.19       -1.88      3.15 o
  -4   3   7       33.88       33.86      6.41 o
  -3   3   7        2.83        0.17      2.70 o
  -2   3   7        0.55        3.35      2.09 o
  -1   3   7        4.61        5.64      3.29 o
   0   3   7        0.01        2.09      2.56 o
   1   3   7        0.00        1.32      2.54 o
   2   3   7       19.70       12.84      4.24 o
   3   3   7      205.16      229.27     12.98 o
   4   3   7        2.65        6.97      3.12 o
   5   3   7      252.56      268.68     14.34 o
   6   3   7        4.49        9.16      3.78 o
  -8   4   7        6.66        2.81      5.50 o
  -7   4   7        3.80       10.88      4.60 o
  -6   4   7        1.71        6.43      3.71 o
  -5   4   7       26.55       35.05      9.53 o
  -4   4   7        1.53       -1.68      4.07 o
  -3   4   7       20.90       17.98      5.49 o
  -2   4   7        1.81        2.02      2.81 o
  -1   4   7       31.56       40.55      5.13 o
   0   4   7       48.51       64.27      6.18 o
   1   4   7        0.05       -3.53      2.90 o
   2   4   7       20.24       11.25      4.46 o
   3   4   7        2.72        2.03      5.07 o
   4   4   7       52.89       55.15      6.93 o
   5   4   7       18.72       16.62      4.65 o
  -7   5   7        7.03      -11.32      7.54 o
  -6   5   7        4.18        9.11      6.69 o
  -5   5   7       19.84       11.72      6.66 o
  -4   5   7        2.41        8.45      4.89 o
  -3   5   7        0.97        3.57      3.68 o
  -2   5   7       22.23       19.60      4.34 o
  -1   5   7        2.35        4.90      3.44 o
   0   5   7        1.60        3.43      3.27 o
   1   5   7      173.60      196.76     10.73 o
   2   5   7        5.75       17.34      5.13 o
   3   5   7       84.86       96.67      8.98 o
   4   5   7       43.38       62.51      7.99 o
   5   5   7        5.11        4.27      5.63 o
  -6   6   7        0.14       -2.85      4.75 o
  -5   6   7        3.66        4.73      6.90 o
  -4   6   7        3.46        0.33      9.85 o
  -3   6   7        4.29        0.52      6.26 o
  -2   6   7        1.07        3.06      5.26 o
  -1   6   7       11.73       10.91      3.48 o
   0   6   7        1.05        6.17      5.05 o
   1   6   7       16.56       30.96      4.66 o
   2   6   7        4.55        1.18      2.66 o
   3   6   7        9.71       11.72      4.35 o
   4   6   7        1.75        6.54      8.40 o
  -4   7   7        1.85        3.40      3.77 o
  -3   7   7       17.39       14.92      4.20 o
  -2   7   7       54.13       58.38      7.13 o
  -1   7   7       59.75       60.94     10.24 o
   0   7   7        0.80       -0.76      6.92 o
   1   7   7      205.43      232.61     18.81 o
   2   7   7       60.27       83.53      9.32 o
  -7   0   8      314.55      305.10     28.49 o
  -6   0   8      852.40      755.48     43.76 o
  -5   0   8       11.02       12.19      7.68 o
  -4   0   8        0.17       29.08     10.33 o
  -3   0   8        0.11       -5.62      5.70 o
  -2   0   8        0.16        3.84      4.30 o
  -1   0   8       28.12       19.23      6.66 o
   0   0   8       57.88       56.42     14.47 o
   1   0   8      362.22      376.93     21.36 o
   2   0   8      187.48      179.89     15.17 o
   3   0   8       12.58       79.93     10.65 o
   4   0   8       45.57       94.67     16.44 o
  -7   1   8       70.82       53.69      8.72 o
  -6   1   8       12.84       19.27      6.17 o
  -5   1   8       92.02       83.60     10.76 o
  -4   1   8       14.41       19.37      5.98 o
  -3   1   8       11.10       26.10      5.13 o
  -2   1   8        0.32        5.87      3.03 o
  -1   1   8      133.19      132.12      8.88 o
   0   1   8       85.18       77.00      7.89 o
   1   1   8       23.33       14.06      6.03 o
   2   1   8       81.30      104.02      9.44 o
   3   1   8       44.78       43.12      6.78 o
   4   1   8      156.61      130.68     11.13 o
  -6   2   8        0.03       17.61      5.62 o
  -5   2   8       22.24       29.56      6.50 o
  -4   2   8       15.05       15.92      5.32 o
  -3   2   8       18.82       25.86      8.24 o
  -2   2   8       84.72       85.85      7.48 o
  -1   2   8       33.93       42.51      5.32 o
   0   2   8       43.25       33.99      5.62 o
   1   2   8       12.12       15.69      6.97 o
   2   2   8        0.00        6.74      4.98 o
   3   2   8      286.25      276.77     20.63 o
  -6   3   8        1.35        8.44      5.81 o
  -5   3   8        0.30       -0.22      4.89 o
  -4   3   8        6.77       17.57      7.85 o
  -3   3   8       33.06       30.34      9.72 o
  -2   3   8      120.01      121.06     10.13 o
  -1   3   8       12.13       22.70      4.85 o
   0   3   8       15.59       25.25      5.33 o
   1   3   8       18.47        3.37      5.44 o
   2   3   8        0.80       -9.20      8.81 o
   3   3   8       22.60       17.72      6.17 o
  -5   4   8       65.63       59.59     13.05 o
  -4   4   8        9.67       18.95      9.16 o
  -3   4   8       66.85       66.25     11.47 o
  -2   4   8       17.45       14.83      5.56 o
  -1   4   8        1.57        6.72      3.68 o
   0   4   8       42.48       49.39      7.46 o
   1   4   8       13.94       21.15      6.45 o
   2   4   8       29.18       32.89      7.40 o
  -3   5   8       58.30       51.47      8.54 o
  -2   5   8       10.03        4.00      4.27 o
  -1   5   8       37.66       37.83      7.78 o
   0   5   8       19.65       32.26      5.88 o
 
