# Supplementary material for: Four pyrrole derivatives used as building blocks in the synthesis of minor-groove binders
Source: Acta Crystallogr E Crystallogr Commun. 2017 Jan 27;73(Pt 2):254–9. doi: 10.1107/S2056989017001177 (PMC5290577; doi:10.1107/S2056989017001177)
Supplement: Supplementary file 3 [file e-73-00254-IIsup3.hkl]

#
# h,k,l, Fc-squared, Fo-squared, sigma(Fo-squared) and status flag
#
data_II
_shelx_title ' khal_2893 in P 21/c'
_shelx_refln_list_code          4
_shelx_F_calc_maximum      150.49
_exptl_crystal_F_000       528.00
_reflns_d_resolution_high  0.7830
 
loop_
 _symmetry_equiv_pos_as_xyz
 'x, y, z'
 '-x, y+1/2, -z+1/2'
 '-x, -y, -z'
 'x, -y-1/2, z-1/2'
 
_cell_length_a     7.8839
_cell_length_b    16.1443
_cell_length_c    10.2058
_cell_angle_alpha  90.000
_cell_angle_beta  104.472
_cell_angle_gamma  90.000
 
_shelx_F_squared_multiplier     1.000
 
loop_
 _refln_index_h
 _refln_index_k
 _refln_index_l
 _refln_F_squared_calc
 _refln_F_squared_meas
 _refln_F_squared_sigma
 _refln_observed_status
   2   0   0     4610.96     4639.61     21.22 o
   3   0   0      405.56      386.79      9.09 o
   4   0   0      203.89      195.68      4.90 o
   5   0   0      400.28      405.54      8.52 o
   6   0   0       20.37       18.94      2.79 o
   7   0   0       30.28       32.93      7.21 o
   8   0   0       44.04       53.36      9.22 o
   9   0   0      175.10      177.59     17.81 o
   2   1   0    14551.38    13852.54     31.64 o
   3   1   0      722.33      696.71      5.89 o
   4   1   0      353.87      352.09      4.85 o
   5   1   0        0.60        0.49      0.74 o
   6   1   0      110.15      112.10      4.20 o
   7   1   0      124.13      133.76      6.60 o
   8   1   0        5.38        0.93      2.94 o
   9   1   0        0.15       -4.69      4.32 o
   1   2   0      319.01      337.13      5.72 o
   2   2   0    22647.36    21125.21     69.44 o
   3   2   0      376.44      388.18      5.44 o
   4   2   0       52.37       67.93      2.20 o
   5   2   0       48.55       49.56      2.27 o
   6   2   0       84.78       87.10      5.51 o
   7   2   0       10.57        9.70      1.84 o
   8   2   0        0.15       -2.65      3.00 o
   9   2   0        5.89        2.31      2.79 o
   1   3   0      947.38      867.28      7.36 o
   2   3   0     2584.22     2572.17     11.83 o
   3   3   0      484.60      504.84      6.45 o
   4   3   0     1242.19     1217.42     12.81 o
   5   3   0       38.83       42.35      2.52 o
   6   3   0      188.61      182.90      8.52 o
   7   3   0       47.27       44.37      3.73 o
   8   3   0      230.29      239.38     11.41 o
   9   3   0        6.08        6.18      5.19 o
   0   4   0      666.65      666.97      6.42 o
   1   4   0       42.13       45.20      4.56 o
   2   4   0      670.60      680.66     12.95 o
   3   4   0       87.35       94.01      2.97 o
   4   4   0     2203.76     2200.44     19.53 o
   5   4   0     1214.95     1237.17     13.40 o
   6   4   0       76.21       76.26      5.60 o
   7   4   0       25.52       27.55      3.11 o
   8   4   0       68.85       69.15      6.39 o
   9   4   0        1.20       -1.80      2.91 o
   1   5   0       62.23       47.82      3.16 o
   2   5   0        0.13        0.77      0.79 o
   3   5   0      908.62      938.46     14.72 o
   4   5   0     1256.33     1300.34     15.67 o
   5   5   0      196.08      200.46      6.09 o
   6   5   0       13.79       17.70      2.58 o
   7   5   0       24.53       20.73      2.81 o
   8   5   0      100.19      100.70      7.60 o
   9   5   0        7.76        6.29      2.35 o
   0   6   0     5296.92     5565.15     29.83 o
   1   6   0      358.78      363.98      8.90 o
   2   6   0     1660.55     1699.56     32.81 o
   3   6   0     1828.82     1910.31     36.32 o
   4   6   0       36.98       38.74      3.66 o
   5   6   0        0.52       -0.01      1.45 o
   6   6   0     1769.12     1770.91     22.31 o
   7   6   0      248.06      256.98      9.22 o
   8   6   0       90.54       81.58      6.85 o
   9   6   0        2.71        8.86      5.37 o
   1   7   0     2270.37     2288.28     39.45 o
   2   7   0      405.89      399.52      9.69 o
   3   7   0       87.93       75.27      8.23 o
   4   7   0      205.02      210.88      8.23 o
   5   7   0       39.67       41.56      4.46 o
   6   7   0      139.76      146.98      6.75 o
   7   7   0      150.53      158.18      7.32 o
   8   7   0      152.68      141.95      8.95 o
   9   7   0        2.51        7.66      4.02 o
   0   8   0     2978.31     2957.58     47.22 o
   1   8   0       81.06      117.11      5.59 o
   2   8   0      435.93      464.72     24.42 o
   3   8   0      222.72      224.70      8.23 o
   4   8   0      314.39      309.07      9.83 o
   5   8   0       85.07       88.60      9.99 o
   6   8   0        7.57        6.00      1.53 o
   7   8   0       74.86       75.37      5.25 o
   8   8   0      186.29      192.12     12.45 o
   1   9   0      118.38      129.20      6.05 o
   2   9   0      620.50      662.61     16.23 o
   3   9   0        0.11        2.38      1.69 o
   4   9   0       58.93       67.26      4.51 o
   5   9   0       71.98       65.91      9.05 o
   6   9   0       37.91       34.56      7.03 o
   7   9   0       34.66       32.86      4.37 o
   8   9   0      284.13      302.92     25.84 o
   0  10   0      140.18      125.82     11.22 o
   1  10   0      950.67      981.08     26.00 o
   2  10   0      128.53      116.56     11.30 o
   3  10   0      194.87      178.86     28.33 o
   4  10   0       26.34       18.39      5.14 o
   5  10   0       12.74       19.58      6.14 o
   6  10   0       13.06        5.81      3.16 o
   7  10   0      149.37      161.79      9.63 o
   8  10   0       36.64       34.00      6.31 o
   1  11   0      396.30      417.22     10.09 o
   2  11   0       22.55       30.28      6.37 o
   3  11   0        0.72       -2.92      3.82 o
   4  11   0       27.54       37.15      7.21 o
   5  11   0      113.29      107.65     12.83 o
   6  11   0      118.44      114.18     13.52 o
   7  11   0        3.14        2.61      2.66 o
   8  11   0       19.09       19.41      5.40 o
   0  12   0      670.22      596.79     26.84 o
   1  12   0        0.77        3.29      2.39 o
   2  12   0      103.13       94.74     11.50 o
   3  12   0      484.52      486.98     25.92 o
   4  12   0      107.41      107.44     12.66 o
   5  12   0       21.19       27.58      7.71 o
   6  12   0      130.24      135.15     15.50 o
   7  12   0        9.61       14.64      3.68 o
   1  13   0      719.71      640.73     20.67 o
   2  13   0       85.18       79.44      7.54 o
   3  13   0       52.87       37.50      7.75 o
   4  13   0        5.49        2.06      4.16 o
   5  13   0      157.10      137.08     15.22 o
   6  13   0        3.81        2.20      4.43 o
   7  13   0        6.19       13.87      4.05 o
   0  14   0       49.42       54.86      9.21 o
   1  14   0        2.14        4.33      2.35 o
   2  14   0      235.89      224.63     12.88 o
   3  14   0      217.08      186.42     11.87 o
   4  14   0       18.24       21.53      4.41 o
   5  14   0      175.01      179.13     11.80 o
   6  14   0        2.83        3.88      4.87 o
   7  14   0       34.35       41.09      9.26 o
   1  15   0       31.22       45.68      6.38 o
   2  15   0      114.64      100.65      9.21 o
   3  15   0        8.90        2.68      3.30 o
   4  15   0       45.87       44.09      6.96 o
   5  15   0        1.64        2.44      2.01 o
   6  15   0        4.74        1.74      4.77 o
   0  16   0      433.13      448.87     27.64 o
   1  16   0      498.41      472.26     19.99 o
   2  16   0       58.26       55.51      9.49 o
   3  16   0       40.54       29.92      5.50 o
   4  16   0       32.46       27.75      4.83 o
   5  16   0        4.26        1.83      3.06 o
   6  16   0        3.75        4.46      5.29 o
   1  17   0      347.33      355.63     18.04 o
   2  17   0       76.46       73.32      8.57 o
   3  17   0       66.79       53.51      7.29 o
   4  17   0       73.68       78.01     17.03 o
   5  17   0       22.55       39.08      9.94 o
   0  18   0      247.13      280.09     23.46 o
   1  18   0      156.65      166.75     12.99 o
   2  18   0       20.88       13.82      4.30 o
   3  18   0       35.59       33.02     11.26 o
   4  18   0        0.00        1.22      4.23 o
   1  19   0       46.67       44.44      7.17 o
   2  19   0        2.35        2.12      2.96 o
   3  19   0       43.02       37.71      6.88 o
   0  20   0        3.68       -7.42      5.24 o
   1  20   0       14.79       14.19      4.27 o
   2  20   0       22.19       24.34      6.09 o
  -9   1   1       78.80       75.39      8.39 o
  -8   1   1        8.62        6.56      3.02 o
  -7   1   1        2.27       -2.77      2.32 o
  -6   1   1       42.25       40.17      1.68 o
  -5   1   1      690.81      640.11      9.83 o
  -4   1   1      230.15      236.81      3.71 o
  -3   1   1       17.78       20.63      1.27 o
  -2   1   1       67.62       78.12      1.50 o
  -1   1   1     3049.89     2719.40     19.38 o
   1   1   1      907.63      843.62     12.43 o
   2   1   1      518.49      516.00      7.71 o
   3   1   1       22.09       29.95      1.61 o
   4   1   1     1732.45     1740.19     14.37 o
   5   1   1      335.25      333.01      7.16 o
   6   1   1      538.44      535.18     10.76 o
   7   1   1      216.77      219.12      8.01 o
   8   1   1      137.93      126.18     10.25 o
   9   1   1       37.07       39.51     12.16 o
  -9   2   1       23.84        8.24      8.04 o
  -8   2   1      199.74      211.81     10.54 o
  -7   2   1      456.54      449.71     14.19 o
  -6   2   1       45.55       47.25      2.76 o
  -5   2   1        2.46        4.33      0.90 o
  -4   2   1     1435.66     1415.91     22.26 o
  -3   2   1      994.29      963.81      6.83 o
  -2   2   1    14950.78    14139.97     46.52 o
  -1   2   1       81.15       71.94      1.94 o
   0   2   1      200.77      211.51      7.03 o
   1   2   1      248.10      216.41      3.14 o
   2   2   1    11290.23    10878.56     46.62 o
   3   2   1       96.38       84.31      2.62 o
   4   2   1      586.79      594.01      8.36 o
   5   2   1      373.67      374.46      7.66 o
   6   2   1      219.81      216.01      6.34 o
   7   2   1       17.08       15.40      2.71 o
   8   2   1       43.15       33.76      5.11 o
   9   2   1        1.44        0.89      3.09 o
  -9   3   1        2.02        4.69      3.07 o
  -8   3   1        5.28        0.87      2.92 o
  -7   3   1       23.34       16.68      2.70 o
  -6   3   1       57.15       55.72      2.65 o
  -5   3   1      155.30      148.33      3.96 o
  -4   3   1      621.89      624.34      7.85 o
  -3   3   1      482.68      488.64      5.43 o
  -2   3   1      131.61      141.05      3.02 o
  -1   3   1     1950.64     1869.40     12.49 o
   0   3   1     3634.44     3336.67     25.90 o
   1   3   1      564.44      528.55      5.89 o
   2   3   1     4431.37     4278.62     51.80 o
   3   3   1     1851.56     1806.32     17.76 o
   4   3   1      115.04      126.24      5.06 o
   5   3   1      261.77      261.31      7.10 o
   6   3   1      446.76      442.78     10.96 o
   7   3   1        7.60        3.24      1.68 o
   8   3   1       11.30        6.41      8.75 o
   9   3   1        1.55        2.86      3.03 o
  -9   4   1       68.32       65.72      6.66 o
  -8   4   1       55.84       43.34      5.09 o
  -7   4   1      139.65      136.48      6.28 o
  -6   4   1      660.49      666.13     12.81 o
  -5   4   1      266.11      263.62      5.59 o
  -4   4   1     1584.48     1590.67     13.63 o
  -3   4   1     1137.93     1130.77     19.99 o
  -2   4   1      337.42      389.56      5.13 o
  -1   4   1     4132.87     3758.22     32.13 o
   0   4   1     2158.18     2099.65     19.82 o
   1   4   1     3808.59     3649.61     63.51 o
   2   4   1     1649.41     1631.06     15.88 o
   3   4   1     1000.23     1032.67     17.83 o
   4   4   1     6240.67     6234.44     46.19 o
   5   4   1        1.55       -1.28      1.76 o
   6   4   1      191.02      189.31      7.28 o
   7   4   1       14.66       13.07      2.38 o
   8   4   1        8.89       13.26      3.72 o
   9   4   1        1.05        0.24      3.66 o
  -9   5   1        2.11        4.53      3.71 o
  -8   5   1       82.79       87.92      7.04 o
  -7   5   1       35.81       39.04      3.48 o
  -6   5   1       24.38       20.63      2.57 o
  -5   5   1      423.44      428.11      8.23 o
  -4   5   1       65.55       62.55      3.01 o
  -3   5   1     1276.19     1230.41     15.90 o
  -2   5   1       14.28        9.06      1.12 o
  -1   5   1     4303.08     4333.72     30.10 o
   0   5   1      133.11      125.12      3.71 o
   1   5   1      943.20      879.74      8.81 o
   2   5   1      174.58      157.75      6.06 o
   3   5   1       61.61       56.82      3.13 o
   4   5   1     1660.93     1609.67     24.57 o
   5   5   1      177.29      179.89      7.47 o
   6   5   1      636.49      608.45     15.02 o
   7   5   1       44.18       46.22      4.10 o
   8   5   1       29.24       23.38      4.11 o
   9   5   1       29.67       27.67      8.27 o
  -9   6   1        5.19        6.16      4.02 o
  -8   6   1      234.52      229.46     11.23 o
  -7   6   1       19.04       26.49      3.17 o
  -6   6   1      148.61      142.67      7.29 o
  -5   6   1       69.11       76.33      3.62 o
  -4   6   1        5.87        6.09      2.40 o
  -3   6   1      424.43      460.93     20.72 o
  -2   6   1       19.45       19.84      1.67 o
  -1   6   1      327.18      322.41      7.89 o
   0   6   1        0.07        2.85      1.32 o
   1   6   1       32.11       22.20      4.31 o
   2   6   1       13.23       16.51      3.59 o
   3   6   1     1442.81     1549.43     19.75 o
   4   6   1       78.66       88.35      5.64 o
   5   6   1       25.07       25.67      3.16 o
   6   6   1      667.23      656.85     18.45 o
   7   6   1      321.81      314.82     10.36 o
   8   6   1        0.43        1.99      2.27 o
   9   6   1       71.55       73.92      8.33 o
  -9   7   1        0.42        2.42      2.44 o
  -8   7   1       23.87       30.59      4.48 o
  -7   7   1       55.75       54.83      5.30 o
  -6   7   1       33.85       36.16      4.88 o
  -5   7   1      111.80      110.53      5.30 o
  -4   7   1       53.08       50.08      3.81 o
  -3   7   1       44.42       43.08      3.00 o
  -2   7   1       37.40       30.69      2.70 o
  -1   7   1        0.54        0.08      0.83 o
   0   7   1       15.19        8.75      1.09 o
   1   7   1     1755.34     1837.09     57.81 o
   2   7   1        9.55        7.88      1.51 o
   3   7   1       29.80       37.02      3.37 o
   4   7   1      177.07      171.58      7.63 o
   5   7   1      873.17      868.75     16.58 o
   6   7   1      450.67      458.75     13.25 o
   7   7   1        3.52        3.07      1.72 o
   8   7   1      166.64      156.83     12.11 o
  -9   8   1        0.64       -1.55      2.97 o
  -8   8   1       97.32       96.73      9.99 o
  -7   8   1       37.85       34.62      4.32 o
  -6   8   1       22.07       31.00      4.61 o
  -5   8   1       47.78       44.47      5.21 o
  -4   8   1      389.52      379.18      9.93 o
  -3   8   1      117.34      111.20      8.17 o
  -2   8   1      118.67      111.83      6.60 o
  -1   8   1     2359.26     2497.70     56.93 o
   0   8   1       20.82       26.42      1.81 o
   1   8   1     1209.03     1376.45     19.52 o
   2   8   1      765.39      753.71     21.64 o
   3   8   1       11.29       11.50      1.91 o
   4   8   1       76.66       71.07      8.89 o
   5   8   1        6.67        5.62      1.92 o
   6   8   1        8.34        7.49      1.99 o
   7   8   1       38.11       32.56      3.51 o
   8   8   1       55.50       49.37      7.75 o
  -8   9   1       40.18       41.64      6.61 o
  -7   9   1        5.45        0.75      2.32 o
  -6   9   1      144.39      147.51      9.84 o
  -5   9   1       20.64       15.33      5.04 o
  -4   9   1        2.19        1.79      0.84 o
  -3   9   1       98.53      107.59      7.01 o
  -2   9   1       25.22       20.85      3.32 o
  -1   9   1      380.20      409.47     17.94 o
   0   9   1        0.11        0.05      1.18 o
   1   9   1       38.72       36.06      2.18 o
   2   9   1        1.57        0.94      0.95 o
   3   9   1      295.81      306.85      9.73 o
   4   9   1      255.89      274.79     18.11 o
   5   9   1      311.34      322.79     20.35 o
   6   9   1       73.56       62.65      7.06 o
   7   9   1        1.39       -1.09      2.47 o
   8   9   1       46.15       42.48      6.88 o
  -8  10   1       10.45       19.30      5.26 o
  -7  10   1       26.29       20.84      4.58 o
  -6  10   1        1.65        0.98      4.05 o
  -5  10   1       57.62       55.12      5.46 o
  -4  10   1      157.86      133.19      8.28 o
  -3  10   1      381.02      367.63     13.35 o
  -2  10   1      224.32      217.79     11.66 o
  -1  10   1      572.53      594.91     12.02 o
   0  10   1      450.01      428.37      7.27 o
   1  10   1      556.19      561.77     10.55 o
   2  10   1        0.43        0.68      1.11 o
   3  10   1       62.02       60.24      4.45 o
   4  10   1      346.51      305.97     20.01 o
   5  10   1       38.28       29.68      6.47 o
   6  10   1      191.75      197.86     12.63 o
   7  10   1      304.25      288.33     16.19 o
   8  10   1       20.55       16.57      8.53 o
  -8  11   1        3.52        1.66      3.30 o
  -7  11   1       40.06       69.23      8.07 o
  -6  11   1       50.85       57.93      6.72 o
  -5  11   1       25.44       29.44      5.47 o
  -4  11   1       39.86       36.75      6.96 o
  -3  11   1       25.90       18.19      3.33 o
  -2  11   1      157.03      134.38      8.61 o
  -1  11   1      143.64      145.50      8.95 o
   0  11   1      106.26      105.11      3.69 o
   1  11   1      279.53      298.79      8.61 o
   2  11   1     1246.26     1274.92     15.33 o
   3  11   1      730.84      710.79     30.65 o
   4  11   1        2.26        4.83      4.33 o
   5  11   1      150.23      146.11     15.06 o
   6  11   1       97.67      100.58      9.37 o
   7  11   1       18.98       20.21      5.42 o
   8  11   1        2.70        3.49      5.86 o
  -8  12   1       16.95       14.03      5.09 o
  -7  12   1       24.05       29.75      5.35 o
  -6  12   1        1.49        0.16      2.53 o
  -5  12   1      172.07      156.58      9.92 o
  -4  12   1      136.37      141.08      9.38 o
  -3  12   1      637.82      613.17     19.19 o
  -2  12   1       99.64       75.71      6.96 o
  -1  12   1      242.76      234.08     11.92 o
   0  12   1      633.64      632.05     27.59 o
   1  12   1      347.56      345.77     17.10 o
   2  12   1      300.74      273.82      5.67 o
   3  12   1      284.39      262.59     19.82 o
   4  12   1      263.56      258.49     19.97 o
   5  12   1      496.70      488.94     28.17 o
   6  12   1        5.81        9.35      5.43 o
   7  12   1       23.59       27.53      5.55 o
  -7  13   1       20.95       29.27      5.75 o
  -6  13   1        3.65        7.12      5.96 o
  -5  13   1       35.91       33.28      4.67 o
  -4  13   1       28.36       27.75      4.91 o
  -3  13   1       22.02       19.54      7.17 o
  -2  13   1      168.71      176.56     18.59 o
  -1  13   1      358.05      386.52     16.04 o
   0  13   1      302.18      291.20     15.63 o
   1  13   1      157.06      148.94     14.47 o
   2  13   1       14.74       11.82      4.99 o
   3  13   1      330.64      348.03     23.49 o
   4  13   1      359.78      385.07     25.47 o
   5  13   1       14.89        6.68      4.32 o
   6  13   1       31.81       20.25      6.93 o
   7  13   1        8.57        6.28      3.51 o
  -7  14   1        9.13        6.79      5.25 o
  -6  14   1       79.05      102.88      9.85 o
  -5  14   1       25.57       20.77      4.35 o
  -4  14   1      324.22      299.75     14.93 o
  -3  14   1      243.70      215.32     15.88 o
  -2  14   1       10.01       10.30      3.17 o
  -1  14   1       48.19       52.97      6.68 o
   0  14   1      153.23      148.66     15.09 o
   1  14   1       91.97       81.11     11.43 o
   2  14   1        7.72       -0.07      4.19 o
   3  14   1      182.16      164.25     17.31 o
   4  14   1        0.01       -3.31      4.42 o
   5  14   1      114.44      111.27     14.64 o
   6  14   1        4.91       10.28      5.82 o
  -6  15   1       54.39       67.78      8.46 o
  -5  15   1       34.96       39.14      5.87 o
  -4  15   1       45.39       47.47      9.97 o
  -3  15   1      121.79      122.35      9.95 o
  -2  15   1       81.86       88.08      8.69 o
  -1  15   1      419.00      416.72     18.20 o
   0  15   1      114.65      104.94     13.89 o
   1  15   1      266.57      228.32     13.69 o
   2  15   1       30.32       28.57      7.82 o
   3  15   1      171.16      186.36     18.81 o
   4  15   1        2.73        8.08      5.04 o
   5  15   1       12.17       14.68      5.90 o
   6  15   1        0.18        2.20      4.68 o
  -6  16   1       26.70       36.32      7.92 o
  -5  16   1        8.47        9.09      5.29 o
  -4  16   1        8.41        0.23      2.31 o
  -3  16   1      138.74      127.49     10.55 o
  -2  16   1      300.98      295.63     16.11 o
  -1  16   1      253.71      200.25     13.19 o
   0  16   1        8.86       10.93      3.61 o
   1  16   1      212.85      163.02     24.66 o
   2  16   1       13.87       14.18      3.66 o
   3  16   1        0.72       -0.35      3.51 o
   4  16   1        4.40       11.03      6.79 o
   5  16   1        0.03       -5.71      4.02 o
  -5  17   1       17.81       19.10      7.90 o
  -4  17   1       16.59       17.33      4.30 o
  -3  17   1        2.67        7.20      3.53 o
  -2  17   1       32.94       35.78     15.59 o
  -1  17   1      101.00       86.70      8.93 o
   0  17   1       17.63       18.49      4.83 o
   1  17   1        4.80       -4.02      2.68 o
   2  17   1      167.45      179.26     13.26 o
   3  17   1       15.26       16.52      4.46 o
   4  17   1       59.47       73.97      9.12 o
   5  17   1       24.80       25.15      5.23 o
  -4  18   1       24.21       20.49      5.17 o
  -3  18   1       13.73        8.13      6.91 o
  -2  18   1       72.42       73.58      8.92 o
  -1  18   1       29.65       17.91      5.90 o
   0  18   1        0.37        0.88      2.91 o
   1  18   1       57.10       42.68      9.19 o
   2  18   1       15.85       17.95      5.13 o
   3  18   1        0.01       -1.95      3.10 o
   4  18   1        0.76        5.84      3.74 o
  -3  19   1      169.45      193.24     17.53 o
  -2  19   1        0.06       -0.53      2.85 o
  -1  19   1       26.53       29.24      5.77 o
   0  19   1        4.35        9.27      3.63 o
   1  19   1       19.56       15.43      5.15 o
   2  19   1      245.49      242.78     16.55 o
   3  19   1       20.41       12.69      4.15 o
  -2  20   1       37.02       26.37      6.11 o
  -1  20   1        1.13        5.20     10.61 o
   0  20   1       27.88       32.82      6.33 o
   1  20   1        0.08        3.39      2.80 o
   2  20   1       15.22       14.20      5.26 o
 -10   0   2       65.15       60.24     10.97 o
  -9   0   2      126.18      133.76     15.77 o
  -8   0   2        2.13       -0.48      4.25 o
  -7   0   2      138.14      133.27     13.32 o
  -6   0   2      122.61      142.60      8.80 o
  -5   0   2       86.86       92.05      6.47 o
  -4   0   2      681.00      715.52     12.69 o
  -3   0   2      578.16      573.13      9.69 o
  -2   0   2     2751.55     2699.72     11.93 o
  -1   0   2      477.02      418.41      6.07 o
   0   0   2     5571.43     5049.55    189.46 o
   1   0   2     6424.91     6016.59     49.30 o
   2   0   2     5275.35     5491.58     71.43 o
   3   0   2      339.97      352.90     14.13 o
   4   0   2      273.65      287.38     13.94 o
   5   0   2      273.15      255.94     10.41 o
   6   0   2      288.78      291.12     11.92 o
   7   0   2       45.52       50.70      5.67 o
   8   0   2       24.23       23.17      7.28 o
   9   0   2       10.73        0.50      6.17 o
 -10   1   2       20.02       33.93      5.93 o
  -9   1   2        6.88        1.14      2.96 o
  -8   1   2        3.64        2.67      2.90 o
  -7   1   2        0.14       -1.37      2.82 o
  -6   1   2       25.55       29.62      2.15 o
  -5   1   2       33.08       24.89      1.74 o
  -4   1   2      491.02      502.63      6.45 o
  -3   1   2      176.69      162.25      3.15 o
  -2   1   2       21.83       22.88      0.76 o
  -1   1   2      244.53      240.08      3.24 o
   0   1   2     1897.04     1819.66     24.70 o
   1   1   2     3571.21     3429.59     26.64 o
   2   1   2       42.36       45.00      2.10 o
   3   1   2     2766.90     2739.52     31.99 o
   4   1   2      108.79      113.89      5.14 o
   5   1   2        3.21        0.77      1.50 o
   6   1   2      111.50      116.90      5.45 o
   7   1   2        0.25       -1.42      1.40 o
   8   1   2        7.59       10.74      3.90 o
   9   1   2        1.57       -0.02      2.99 o
  -9   2   2       30.34       31.32      5.38 o
  -8   2   2        2.44        1.08      2.33 o
  -7   2   2      145.08      146.41      8.72 o
  -6   2   2      187.08      185.48      5.85 o
  -5   2   2       72.98       68.52      3.32 o
  -4   2   2      694.26      719.66      9.89 o
  -3   2   2       13.28        8.40      0.87 o
  -2   2   2     1919.21     1920.17      9.25 o
  -1   2   2     4094.43     3990.93     16.49 o
   0   2   2     2753.52     2818.66     22.31 o
   1   2   2       16.44       16.42      1.29 o
   2   2   2      812.66      834.60      9.48 o
   3   2   2       34.57       40.17      2.56 o
   4   2   2      904.90      923.89     12.98 o
   5   2   2       12.30       12.43      1.94 o
   6   2   2        0.45       -0.16      1.54 o
   7   2   2       81.24       80.02      4.79 o
   8   2   2        0.01        0.32      2.63 o
   9   2   2        4.27        1.65      3.50 o
  -9   3   2        2.88        0.76      2.89 o
  -8   3   2      148.77      155.20      9.08 o
  -7   3   2       57.27       57.31      5.13 o
  -6   3   2       60.01       73.45      4.01 o
  -5   3   2       19.70       16.54      2.13 o
  -4   3   2       66.36       71.46      3.47 o
  -3   3   2       50.14       46.40      1.58 o
  -2   3   2     2920.43     2902.87      9.85 o
  -1   3   2     2375.05     2362.12     11.32 o
   0   3   2     1267.98     1329.87     23.04 o
   1   3   2     4347.27     4416.13     61.74 o
   2   3   2     2196.98     2181.69     30.17 o
   3   3   2       29.07       25.26      2.13 o
   4   3   2        5.88        5.92      1.32 o
   5   3   2      436.16      433.84      9.87 o
   6   3   2        0.00        0.50      1.57 o
   7   3   2       10.45       14.35      2.80 o
   8   3   2       84.74       84.12      8.38 o
   9   3   2      135.20      142.25     11.63 o
  -9   4   2       14.13        7.33      2.85 o
  -8   4   2       11.02        8.43      2.65 o
  -7   4   2       15.77       14.29      3.13 o
  -6   4   2       60.41       71.31      4.18 o
  -5   4   2       73.60       90.91      4.87 o
  -4   4   2     1049.29     1047.97      9.17 o
  -3   4   2      476.25      479.68      5.70 o
  -2   4   2      311.00      309.39      4.31 o
  -1   4   2      370.93      362.98      5.46 o
   0   4   2      551.43      539.30     20.36 o
   1   4   2      377.54      383.26     10.88 o
   2   4   2      298.00      336.14      6.87 o
   3   4   2      122.91      121.88      5.06 o
   4   4   2      135.09      141.43      7.44 o
   5   4   2       55.66       59.57      4.60 o
   6   4   2       31.01       33.56      3.97 o
   7   4   2        0.69       -0.68      1.78 o
   8   4   2        0.73        3.11      2.45 o
   9   4   2       43.31       43.44      6.56 o
  -9   5   2        2.14        2.19      2.74 o
  -8   5   2       21.60       24.45      4.55 o
  -7   5   2        6.79        3.86      1.35 o
  -6   5   2      251.11      262.15      9.16 o
  -5   5   2       79.49       82.70      2.77 o
  -4   5   2      652.45      675.46      8.22 o
  -3   5   2      634.31      609.53      8.22 o
  -2   5   2      780.04      821.34      8.33 o
  -1   5   2      787.35      793.44      8.57 o
   0   5   2     1393.09     1425.33     48.83 o
   1   5   2      216.61      224.94     12.02 o
   2   5   2      296.27      318.88      7.04 o
   3   5   2     1527.91     1582.66     36.63 o
   4   5   2      371.46      371.11     11.68 o
   5   5   2       24.11       25.95      3.05 o
   6   5   2       34.10       29.41      3.70 o
   7   5   2       81.13       74.43      5.39 o
   8   5   2       27.28       26.54      5.12 o
  -9   6   2        4.16        1.86      2.84 o
  -8   6   2        4.83        6.64      2.57 o
  -7   6   2        5.10        3.66      1.53 o
  -6   6   2       13.58       12.07      2.33 o
  -5   6   2      439.47      448.96     12.75 o
  -4   6   2        2.21        1.62      0.83 o
  -3   6   2       14.42       28.39      2.22 o
  -2   6   2        0.57        1.70      0.52 o
  -1   6   2      103.14       86.14      3.79 o
   0   6   2        2.99        6.86      3.03 o
   1   6   2        2.55       -3.23      3.09 o
   2   6   2      266.22      266.19     14.54 o
   3   6   2       17.36       15.09      2.51 o
   4   6   2       46.83       43.90      3.59 o
   5   6   2        1.42        2.16      1.91 o
   6   6   2       30.82       22.96      3.22 o
   7   6   2       98.49      112.28      6.94 o
   8   6   2      153.34      166.24      9.74 o
  -9   7   2       40.87       45.90      5.66 o
  -8   7   2      247.32      255.28     11.92 o
  -7   7   2       20.61       18.49      3.25 o
  -6   7   2        0.51        5.12      2.52 o
  -5   7   2       47.13       53.57      2.81 o
  -4   7   2      218.58      207.44      5.45 o
  -3   7   2     1813.99     1844.27     17.61 o
  -2   7   2      798.67      846.56     15.74 o
  -1   7   2     1040.73     1035.05     16.61 o
   0   7   2      149.76      136.96     10.29 o
   1   7   2       35.90       49.42      6.54 o
   2   7   2      110.99       99.78      9.59 o
   3   7   2      218.07      253.91     15.98 o
   4   7   2        5.39        5.22      1.63 o
   5   7   2        0.41        1.61      1.81 o
   6   7   2      351.21      341.53     14.62 o
   7   7   2      158.27      158.33     10.94 o
   8   7   2       16.06       20.13     18.35 o
  -9   8   2       13.80       17.59      5.59 o
  -8   8   2        2.24       -0.04      6.74 o
  -7   8   2       39.49       40.17      5.61 o
  -6   8   2      200.66      202.56     11.05 o
  -5   8   2        0.81        1.13      1.10 o
  -4   8   2      332.28      337.47      9.33 o
  -3   8   2      273.30      290.42      8.83 o
  -2   8   2       47.31       39.22      3.76 o
  -1   8   2      644.93      672.95     14.13 o
   0   8   2      694.95      721.71     13.53 o
   1   8   2     1235.04     1235.43     11.03 o
   2   8   2       12.31        9.04      3.37 o
   3   8   2      116.86      123.24     11.63 o
   4   8   2      423.48      394.18     21.32 o
   5   8   2     1048.11     1086.37     18.70 o
   6   8   2      278.48      279.55     10.49 o
   7   8   2       53.27       66.72      9.62 o
   8   8   2      191.05      186.00     14.24 o
  -9   9   2       17.64       25.71      9.97 o
  -8   9   2       57.42       56.28      7.78 o
  -7   9   2       65.31       58.62      6.73 o
  -6   9   2      249.78      252.40     13.62 o
  -5   9   2      169.47      181.40      7.51 o
  -4   9   2        8.91       10.14      2.08 o
  -3   9   2      293.06      270.41      8.72 o
  -2   9   2     1881.22     1876.14     25.90 o
  -1   9   2      991.09     1071.09     18.59 o
   0   9   2       12.06        8.82      1.92 o
   1   9   2        6.71        8.86      1.11 o
   2   9   2       57.17       49.68      5.60 o
   3   9   2     1144.40     1165.24     36.82 o
   4   9   2        4.20       10.68      4.41 o
   5   9   2       58.63       54.19      6.84 o
   6   9   2        9.09        3.91      2.23 o
   7   9   2      339.24      334.65     17.36 o
   8   9   2      350.97      339.52     19.26 o
  -8  10   2        3.59        6.21      4.09 o
  -7  10   2       11.90       10.64      3.12 o
  -6  10   2      177.34      159.42     10.56 o
  -5  10   2       60.01       60.02      4.63 o
  -4  10   2      327.31      280.13      9.55 o
  -3  10   2      120.23      111.88      5.99 o
  -2  10   2       17.49       20.37      3.48 o
  -1  10   2       94.45      115.57      6.44 o
   0  10   2       13.11       13.00      1.54 o
   1  10   2      169.45      199.66      4.64 o
   2  10   2        4.64        7.07      2.50 o
   3  10   2      183.65      174.48     15.11 o
   4  10   2      297.75      313.03     20.86 o
   5  10   2      340.67      335.43     15.93 o
   6  10   2        1.41        1.45      2.43 o
   7  10   2       40.94       42.25     13.70 o
   8  10   2       97.64      105.91     11.15 o
  -8  11   2       26.56       30.13      6.25 o
  -7  11   2        7.88       10.65      3.79 o
  -6  11   2       73.95       64.45      7.08 o
  -5  11   2       94.95       90.98      6.01 o
  -4  11   2      757.77      722.65     19.65 o
  -3  11   2      190.69      199.94     10.55 o
  -2  11   2      231.05      235.66     10.92 o
  -1  11   2       14.66       10.65      2.10 o
   0  11   2      221.49      216.20      5.93 o
   1  11   2      279.79      301.43     17.55 o
   2  11   2      104.40      104.08      4.57 o
   3  11   2      202.56      221.98     17.78 o
   4  11   2       22.47       20.24      5.98 o
   5  11   2       22.03       31.78      7.47 o
   6  11   2       24.86       24.24      4.88 o
   7  11   2        2.27        2.75      2.86 o
  -8  12   2        1.14       -5.04      5.11 o
  -7  12   2        1.68        2.65      3.46 o
  -6  12   2        0.02       -4.36      3.40 o
  -5  12   2       61.21       53.29      4.66 o
  -4  12   2       10.26        9.77      2.98 o
  -3  12   2        6.29        7.73      2.28 o
  -2  12   2       14.63       13.67      2.44 o
  -1  12   2       88.44       69.17      6.86 o
   0  12   2       47.83       50.20      4.35 o
   1  12   2      467.57      471.09     11.69 o
   2  12   2      292.66      266.93     19.44 o
   3  12   2      193.84      177.75     16.56 o
   4  12   2      152.58      151.45     15.92 o
   5  12   2       27.90       27.19      7.51 o
   6  12   2       23.93       23.48      4.88 o
   7  12   2        0.06        0.49      3.16 o
  -7  13   2      114.10      139.92     11.34 o
  -6  13   2        0.99        2.78      3.18 o
  -5  13   2        0.02        0.22      1.60 o
  -4  13   2        4.76        1.29      2.30 o
  -3  13   2        0.98        1.61      3.05 o
  -2  13   2      111.42       99.51     15.44 o
  -1  13   2      131.25      109.86      7.58 o
   0  13   2       42.34       46.04      4.18 o
   1  13   2      122.79      115.99      6.39 o
   2  13   2      211.49      222.91     18.80 o
   3  13   2      215.27      190.78     17.72 o
   4  13   2       76.47       89.21     12.46 o
   5  13   2       28.94       33.57      8.21 o
   6  13   2        7.88       10.17      3.15 o
   7  13   2        0.69        1.23      5.73 o
  -7  14   2        0.82        1.53      3.20 o
  -6  14   2       50.80       50.41      7.08 o
  -5  14   2      256.43      304.21     11.99 o
  -4  14   2       61.39       63.93      6.83 o
  -3  14   2       68.51       58.41      6.48 o
  -2  14   2       58.73       51.20      6.28 o
  -1  14   2      440.97      381.32     16.90 o
   0  14   2       69.75       64.68      7.20 o
   1  14   2      169.60      162.27     16.15 o
   2  14   2       12.16       10.22      4.89 o
   3  14   2        0.07        6.91      5.47 o
   4  14   2        0.89       -2.12      3.71 o
   5  14   2       15.41       17.45      5.82 o
   6  14   2       21.75       19.07      4.81 o
  -6  15   2       11.09       15.29      4.28 o
  -5  15   2      168.16      190.46     15.50 o
  -4  15   2       24.76       22.66      4.42 o
  -3  15   2      318.29      311.71     15.53 o
  -2  15   2      149.68      130.82     10.42 o
  -1  15   2       20.23       22.45      4.50 o
   0  15   2      178.67      171.81     17.01 o
   1  15   2      415.45      425.47     26.57 o
   2  15   2      123.56      122.73     15.48 o
   3  15   2       46.90       58.69     10.87 o
   4  15   2       60.29       54.60     10.80 o
   5  15   2        8.86       11.03      4.24 o
   6  15   2       44.22       39.79      6.85 o
  -6  16   2      121.14      158.15     14.40 o
  -5  16   2        0.44        2.65      2.75 o
  -4  16   2       13.27        8.05      8.94 o
  -3  16   2       53.72       62.48      7.63 o
  -2  16   2      156.15      170.16     12.17 o
  -1  16   2       85.53       96.05     10.22 o
   0  16   2        3.91        6.30      3.00 o
   1  16   2      123.81      132.52     16.04 o
   2  16   2       23.70       31.10      8.74 o
   3  16   2       12.00        7.99      6.32 o
   4  16   2        0.21       -2.44      5.10 o
   5  16   2        4.21        6.70      5.18 o
  -5  17   2       32.39       53.47      7.29 o
  -4  17   2       88.82       84.40      6.97 o
  -3  17   2       77.45       74.56      9.45 o
  -2  17   2       62.34       60.45      7.71 o
  -1  17   2       52.19       58.37      7.65 o
   0  17   2      110.53      125.73     11.11 o
   1  17   2       46.92       52.15      7.68 o
   2  17   2       69.16       73.50     12.60 o
   3  17   2      118.28      117.55     16.28 o
   4  17   2        5.63       -1.19      4.82 o
  -4  18   2      248.99      254.81     16.04 o
  -3  18   2      106.01      100.87     14.55 o
  -2  18   2        9.10        1.07      2.51 o
  -1  18   2       80.16       74.60      8.85 o
   0  18   2        1.14       12.13      4.63 o
   1  18   2        2.85        1.87      3.42 o
   2  18   2        2.02        0.93      3.55 o
   3  18   2      120.96      123.95     16.99 o
   4  18   2       56.14       75.43     14.25 o
  -3  19   2       38.33       27.84      6.18 o
  -2  19   2       26.72       31.77      6.50 o
  -1  19   2       10.88       18.83      5.13 o
   0  19   2      126.84      135.61     12.40 o
   1  19   2       30.13       28.15      6.57 o
   2  19   2        9.00        8.27      4.02 o
   3  19   2       14.89        9.30      4.38 o
  -2  20   2       29.43       47.01      7.95 o
  -1  20   2       51.83       56.06      8.37 o
   0  20   2       20.50       18.63      5.45 o
   1  20   2        3.74        8.35      3.32 o
 -10   1   3        0.65        4.85      7.04 o
  -9   1   3        0.22       -2.66      5.87 o
  -8   1   3       36.13       43.26      5.09 o
  -7   1   3       14.78       13.32      2.63 o
  -6   1   3       52.66       54.49      3.97 o
  -5   1   3       37.16       40.95      1.64 o
  -4   1   3        4.71        5.51      0.72 o
  -3   1   3      364.89      330.72      4.54 o
  -2   1   3      119.80      113.94      2.24 o
  -1   1   3      926.44      973.83      8.12 o
   0   1   3       18.29       16.97      1.53 o
   1   1   3      296.09      324.77      5.70 o
   2   1   3      387.12      393.79     11.02 o
   3   1   3        0.09       -0.34      2.25 o
   4   1   3      630.44      631.72     16.24 o
   5   1   3        6.67        6.37      2.22 o
   6   1   3       35.79       31.70      3.14 o
   7   1   3       46.63       51.47      4.24 o
   8   1   3       27.54       28.17      5.01 o
 -10   2   3       28.11       22.82      5.08 o
  -9   2   3       29.02       32.59      4.74 o
  -8   2   3        0.86        0.98      2.00 o
  -7   2   3       62.70       58.52      5.26 o
  -6   2   3       19.59       15.33      1.64 o
  -5   2   3       81.12       77.30      3.25 o
  -4   2   3       33.25       30.24      2.02 o
  -3   2   3      344.17      341.81      3.85 o
  -2   2   3      333.88      362.29      4.62 o
  -1   2   3       28.36       15.59      1.29 o
   0   2   3     1277.72     1255.43     12.92 o
   1   2   3       93.62       96.09      4.11 o
   2   2   3       59.72       50.82      4.24 o
   3   2   3        4.61        6.57      1.95 o
   4   2   3        0.11       -0.65      2.05 o
   5   2   3        0.63       -2.03      1.81 o
   6   2   3       15.34       14.62      2.64 o
   7   2   3       98.66       98.72      5.63 o
   8   2   3      118.16      148.92     11.34 o
  -9   3   3        0.94        1.16      2.85 o
  -8   3   3       25.12       26.67      4.27 o
  -7   3   3        1.06       -4.82      3.21 o
  -6   3   3        0.77        2.70      2.71 o
  -5   3   3        0.03       -0.74      0.90 o
  -4   3   3        1.25        2.95      1.33 o
  -3   3   3      628.48      635.32      6.52 o
  -2   3   3      243.79      244.04      3.92 o
  -1   3   3       29.43       43.82      1.80 o
   0   3   3      534.87      527.21      7.37 o
   1   3   3      324.58      299.15     10.08 o
   2   3   3      813.55      840.21     13.60 o
   3   3   3       19.92       19.99      2.49 o
   4   3   3      201.45      204.88      6.58 o
   5   3   3       32.96       35.03      3.56 o
   6   3   3       22.61       24.12      3.48 o
   7   3   3      126.97      134.73      6.60 o
   8   3   3       21.20       12.06      8.92 o
  -9   4   3       68.13       73.32      6.93 o
  -8   4   3       26.70       20.27      4.43 o
  -7   4   3       15.35        9.14      2.29 o
  -6   4   3       47.85       50.30      3.92 o
  -5   4   3       22.32       22.23      2.25 o
  -4   4   3        6.47        4.88      0.98 o
  -3   4   3       42.28       51.98      2.24 o
  -2   4   3       12.81       12.40      0.89 o
  -1   4   3     1237.60     1263.11     10.17 o
   0   4   3      424.79      386.53      8.65 o
   1   4   3      270.70      282.31      8.86 o
   2   4   3      584.78      621.99     13.98 o
   3   4   3      125.79      128.74      5.30 o
   4   4   3       33.44       33.34      2.82 o
   5   4   3      276.75      283.16      8.54 o
   6   4   3      169.65      190.81     10.40 o
   7   4   3       30.84       30.46      4.01 o
   8   4   3        1.76        1.13      2.47 o
  -9   5   3        5.21        7.89      2.92 o
  -8   5   3       20.70       13.22      4.29 o
  -7   5   3       48.16       50.42      5.10 o
  -6   5   3      168.97      170.86      7.39 o
  -5   5   3       51.45       52.00      3.97 o
  -4   5   3        0.33        1.27      0.69 o
  -3   5   3      167.60      165.93      3.89 o
  -2   5   3        2.73        2.90      0.78 o
  -1   5   3      812.14      883.11     10.68 o
   0   5   3        0.02       -1.74      2.13 o
   1   5   3      594.88      608.10     20.94 o
   2   5   3      358.61      383.84     12.93 o
   3   5   3      253.09      262.78      9.71 o
   4   5   3        4.77        4.42      1.62 o
   5   5   3      339.98      326.62     10.66 o
   6   5   3       50.92       47.96      4.76 o
   7   5   3       59.15       64.50      6.52 o
   8   5   3       92.66      114.68     15.59 o
  -9   6   3        0.84        4.61      5.95 o
  -8   6   3      211.26      209.32     10.71 o
  -7   6   3        0.08        0.74      1.49 o
  -6   6   3       72.73       80.36      8.10 o
  -5   6   3       99.50       96.37      2.88 o
  -4   6   3       72.16       77.85      2.80 o
  -3   6   3       11.28       13.27      1.61 o
  -2   6   3      894.73      890.86     15.43 o
  -1   6   3       15.44       12.67      1.51 o
   0   6   3       11.32       12.53      3.94 o
   1   6   3       39.79       36.55      5.51 o
   2   6   3        0.01       -0.59      1.47 o
   3   6   3      526.99      543.01     15.04 o
   4   6   3       49.31       48.34      3.77 o
   5   6   3        2.49        2.35      1.89 o
   6   6   3       13.47       11.19      2.29 o
   7   6   3       24.64       21.82      4.27 o
   8   6   3        7.05       13.47      8.08 o
  -9   7   3       26.77       25.32     12.82 o
  -8   7   3      343.77      337.46     29.89 o
  -7   7   3        0.23        1.17      2.07 o
  -6   7   3      157.20      174.96      9.86 o
  -5   7   3        0.11       -0.34      0.79 o
  -4   7   3      402.86      436.07      9.00 o
  -3   7   3       16.42       22.39      2.73 o
  -2   7   3       39.80       41.73      2.15 o
  -1   7   3      256.77      281.01      6.46 o
   0   7   3     1018.06     1082.96     29.36 o
   1   7   3        6.38        5.95      2.42 o
   2   7   3       18.01       21.75      5.32 o
   3   7   3       92.72       96.01      4.19 o
   4   7   3       25.15       25.09      2.70 o
   5   7   3      261.19      260.84      9.34 o
   6   7   3      237.40      217.09      9.44 o
   7   7   3        2.65        2.45      2.65 o
   8   7   3       44.83       57.64     11.11 o
  -9   8   3       47.79       54.88      7.61 o
  -8   8   3      109.61      105.15     22.72 o
  -7   8   3        5.68       12.27      6.78 o
  -6   8   3      296.37      277.01     12.85 o
  -5   8   3        4.99        6.34      1.40 o
  -4   8   3        4.12        4.14      1.94 o
  -3   8   3       30.17       24.37      1.82 o
  -2   8   3       52.94       58.22      2.45 o
  -1   8   3        0.03       -0.18      0.92 o
   0   8   3      389.20      371.51     18.40 o
   1   8   3      522.78      525.72     22.71 o
   2   8   3      329.34      324.13     18.70 o
   3   8   3        1.06        2.38      1.73 o
   4   8   3       78.80       80.33      4.52 o
   5   8   3        0.45       -1.35      1.57 o
   6   8   3       55.60       77.16      8.26 o
   7   8   3      149.98      151.84     12.10 o
   8   8   3        0.11        4.01      4.83 o
  -9   9   3        6.30       13.39      4.42 o
  -8   9   3        5.72        5.58      5.41 o
  -7   9   3        0.12        1.53      1.90 o
  -6   9   3      568.68      584.15     19.10 o
  -5   9   3       55.12       61.13      4.45 o
  -4   9   3       84.91       96.17      4.78 o
  -3   9   3        0.76        0.76      1.11 o
  -2   9   3        4.22        4.28      1.13 o
  -1   9   3       55.06       56.34      3.29 o
   0   9   3       44.62       53.12      2.31 o
   1   9   3      166.70      186.48     14.19 o
   2   9   3      297.08      307.61     19.05 o
   3   9   3      421.40      395.26     22.24 o
   4   9   3      143.39      156.65     10.36 o
   5   9   3        6.86        9.83      3.73 o
   6   9   3        0.00       -3.06      3.11 o
   7   9   3        0.87        9.64      4.10 o
  -8  10   3       58.88       59.11     10.66 o
  -7  10   3       37.11       36.99      7.92 o
  -6  10   3      114.98      104.27      8.57 o
  -5  10   3        0.17       -1.89      1.48 o
  -4  10   3      797.06      757.28     13.71 o
  -3  10   3        2.71       13.20      2.12 o
  -2  10   3       48.25       56.89      3.78 o
  -1  10   3      535.52      555.47     12.94 o
   0  10   3        0.05       -0.16      0.64 o
   1  10   3        0.75       -0.94      3.02 o
   2  10   3       25.11       27.96      5.76 o
   3  10   3       46.60       44.21      8.17 o
   4  10   3       13.96       12.11      5.23 o
   5  10   3      270.88      244.26     13.99 o
   6  10   3       61.13       66.42      9.80 o
   7  10   3       76.46       79.27      9.16 o
  -8  11   3       11.79        4.21      4.45 o
  -7  11   3        0.66        4.19      3.00 o
  -6  11   3       77.96       89.96     10.76 o
  -5  11   3        1.31       -0.59      1.88 o
  -4  11   3      348.21      335.59      9.51 o
  -3  11   3      248.90      251.16      8.69 o
  -2  11   3      196.63      195.31      7.19 o
  -1  11   3      203.19      203.41      4.67 o
   0  11   3       15.40       21.54      3.43 o
   1  11   3      517.80      547.07     26.29 o
   2  11   3      270.00      246.10     18.57 o
   3  11   3       60.44       64.50     10.12 o
   4  11   3       51.16       25.93      6.24 o
   5  11   3       32.59       33.93      5.37 o
   6  11   3       21.58       35.05      6.45 o
   7  11   3       37.67       45.64      7.20 o
  -8  12   3        1.45       -3.17      5.70 o
  -7  12   3        0.01        0.70      3.19 o
  -6  12   3       47.29       42.97      6.09 o
  -5  12   3       56.62       55.23      4.85 o
  -4  12   3      156.75      136.76      7.22 o
  -3  12   3      424.70      402.42     10.27 o
  -2  12   3     1177.70     1127.31     17.63 o
  -1  12   3       34.22       41.79      3.15 o
   0  12   3      612.11      601.20      9.62 o
   1  12   3       40.98       41.65      4.18 o
   2  12   3      194.38      186.12     16.83 o
   3  12   3      516.11      511.31     28.46 o
   4  12   3        3.95        4.29      4.19 o
   5  12   3        6.37        9.00      7.85 o
   6  12   3        0.24       -2.72      3.11 o
   7  12   3        8.38       17.97      9.19 o
  -7  13   3        6.14        6.17      2.98 o
  -6  13   3       71.07       70.89     11.02 o
  -5  13   3       62.83       60.15      5.14 o
  -4  13   3      196.92      202.72      9.19 o
  -3  13   3        5.27        2.65      2.00 o
  -2  13   3      264.36      262.11      8.76 o
  -1  13   3      153.43      155.71      6.18 o
   0  13   3       77.99       86.88      6.16 o
   1  13   3      208.06      226.56      9.39 o
   2  13   3       62.42       70.24     11.13 o
   3  13   3       24.33       21.73      7.27 o
   4  13   3        9.42        2.93      4.16 o
   5  13   3        5.15        9.61      6.04 o
   6  13   3        5.80        1.17      7.39 o
  -7  14   3        1.28       -0.52      4.30 o
  -6  14   3        8.36        8.13      3.19 o
  -5  14   3       71.61       66.58      7.44 o
  -4  14   3        1.32        2.03      2.05 o
  -3  14   3        1.51        6.33      2.38 o
  -2  14   3      324.62      325.82     10.05 o
  -1  14   3      159.12      157.99     11.43 o
   0  14   3     1197.88     1203.40     23.18 o
   1  14   3      219.84      189.75     17.87 o
   2  14   3      456.41      443.19     28.09 o
   3  14   3       23.38       10.94      5.21 o
   4  14   3       52.31       51.56     10.73 o
   5  14   3       97.70      114.79     10.71 o
   6  14   3       31.01       18.16      6.89 o
  -6  15   3       45.46       45.86      6.69 o
  -5  15   3        1.10       -3.76      3.45 o
  -4  15   3       23.34       25.89      3.65 o
  -3  15   3       63.78       55.17      5.96 o
  -2  15   3       63.22       59.50      5.13 o
  -1  15   3        2.14       -0.36      2.45 o
   0  15   3      227.22      232.95     20.33 o
   1  15   3       38.14       37.30      8.79 o
   2  15   3       57.31       67.97     11.72 o
   3  15   3       62.74       43.04      9.32 o
   4  15   3       68.64       63.31     11.71 o
   5  15   3        7.95       17.03      7.55 o
  -6  16   3        6.76       14.96      4.54 o
  -5  16   3        2.91        7.88      5.92 o
  -4  16   3        1.20        0.71      1.84 o
  -3  16   3        1.34        2.05      2.95 o
  -2  16   3        5.75       12.91      6.44 o
  -1  16   3       46.35       48.02      9.58 o
   0  16   3      263.68      250.63     21.62 o
   1  16   3       86.85       79.97     12.63 o
   2  16   3      442.52      443.13     30.00 o
   3  16   3      120.19      169.40     19.06 o
   4  16   3       23.17        9.17      5.90 o
   5  16   3        3.73        5.34      4.95 o
  -5  17   3       29.25       23.64      7.98 o
  -4  17   3       14.99       11.11      3.78 o
  -3  17   3        1.00        3.95      3.09 o
  -2  17   3        5.03        3.06      2.44 o
  -1  17   3        3.04        1.47      2.97 o
   0  17   3       47.47       41.52      9.80 o
   1  17   3        3.48        6.19      6.12 o
   2  17   3      177.15      174.38     19.71 o
   3  17   3        0.00       -2.10      4.69 o
   4  17   3       27.64       49.94     11.83 o
  -4  18   3        2.63        1.41      2.70 o
  -3  18   3        1.53        3.59      3.75 o
  -2  18   3        1.18        0.23      2.56 o
  -1  18   3       59.53       61.09      7.95 o
   0  18   3        0.18       -2.79      3.66 o
   1  18   3       33.45       30.82      7.93 o
   2  18   3        1.63        0.84      4.14 o
   3  18   3       44.99       48.07     10.72 o
  -3  19   3        4.75        2.52      2.59 o
  -2  19   3      111.21      130.52     12.20 o
  -1  19   3       51.94       58.77      8.55 o
   0  19   3        4.07        5.25      4.14 o
   1  19   3       47.06       55.13      8.21 o
   2  19   3        0.35        0.67      3.76 o
  -1  20   3        0.71       -0.64      2.66 o
   0  20   3      100.74      137.98     13.09 o
 -10   0   4       62.58       90.65     13.62 o
  -9   0   4        1.47       -4.34      5.08 o
  -8   0   4       65.37       66.86     10.44 o
  -7   0   4      512.46      506.56     17.62 o
  -6   0   4        0.00       -1.87      1.91 o
  -5   0   4      428.98      464.97     11.59 o
  -4   0   4      629.66      604.16     14.80 o
  -3   0   4      182.09      209.13     10.01 o
  -2   0   4      464.68      499.73     10.06 o
  -1   0   4      249.24      254.78      8.46 o
   0   0   4       25.92       27.25      4.17 o
   1   0   4     1381.91     1295.86     29.60 o
   2   0   4     1417.48     1416.26     33.11 o
   3   0   4      313.46      309.20     16.44 o
   4   0   4      289.47      295.45     17.04 o
   5   0   4      730.20      728.87     28.34 o
   6   0   4      165.11      178.72     10.58 o
   7   0   4        0.02       -0.70      5.83 o
   8   0   4       34.85       48.74      9.49 o
 -10   1   4        6.06        7.43      4.33 o
  -9   1   4       17.36       12.35      3.51 o
  -8   1   4       34.76       42.42      4.73 o
  -7   1   4        0.65       -0.76      1.70 o
  -6   1   4       91.42       75.97      3.75 o
  -5   1   4      260.95      237.44      6.39 o
  -4   1   4      219.88      207.01      6.05 o
  -3   1   4      818.27      832.78      7.64 o
  -2   1   4        2.16        1.06      0.70 o
  -1   1   4      657.53      631.69      8.93 o
   0   1   4      250.21      261.70      8.90 o
   1   1   4        5.93       11.44      1.77 o
   2   1   4     1291.90     1272.10     22.23 o
   3   1   4      651.41      623.17     16.55 o
   4   1   4        0.40       -0.16      1.96 o
   5   1   4       25.44       30.56      4.38 o
   6   1   4       16.09       19.08      3.10 o
   7   1   4       23.69       18.81      2.93 o
   8   1   4       11.67       10.02      4.12 o
 -10   2   4        0.40        3.67      3.10 o
  -9   2   4      185.72      183.36     10.49 o
  -8   2   4       47.36       52.77      8.23 o
  -7   2   4       72.25       67.13      5.53 o
  -6   2   4       17.57       17.52      1.57 o
  -5   2   4      307.38      319.81      5.58 o
  -4   2   4      143.00      141.04      5.26 o
  -3   2   4       21.91       22.87      1.19 o
  -2   2   4      761.84      793.16     13.84 o
  -1   2   4      985.45     1015.44     10.59 o
   0   2   4      774.45      823.40     11.35 o
   1   2   4      168.52      193.33      6.36 o
   2   2   4       43.80       40.44      4.12 o
   3   2   4      720.23      729.29     21.64 o
   4   2   4      482.76      481.63     15.66 o
   5   2   4       23.86       27.77      3.43 o
   6   2   4       18.03       20.12      3.25 o
   7   2   4       17.89       21.10      2.97 o
   8   2   4       13.11       29.30      5.72 o
  -9   3   4        0.08       -0.62      3.85 o
  -8   3   4       22.39       21.40      4.01 o
  -7   3   4      172.30      163.70      8.61 o
  -6   3   4       35.04       31.68      2.71 o
  -5   3   4     1107.33     1130.33     16.61 o
  -4   3   4      444.24      473.87      6.78 o
  -3   3   4      909.88      944.73      8.50 o
  -2   3   4      544.66      559.01      7.25 o
  -1   3   4       11.68       16.58      1.62 o
   0   3   4       35.92       31.23      3.33 o
   1   3   4     2743.06     2946.39     78.03 o
   2   3   4       19.75       26.31      3.59 o
   3   3   4       96.08      101.14     10.69 o
   4   3   4      216.91      192.93      9.91 o
   5   3   4        4.03        0.97      1.54 o
   6   3   4        1.63        0.37      1.45 o
   7   3   4       91.94      103.91      6.94 o
   8   3   4       16.12       24.72      5.43 o
  -9   4   4        6.78        2.71      2.94 o
  -8   4   4        0.01        2.36      2.46 o
  -7   4   4       23.98       12.33      3.61 o
  -6   4   4      231.35      229.78      7.34 o
  -5   4   4      148.72      147.00      5.54 o
  -4   4   4       35.18       38.34      2.27 o
  -3   4   4     1503.46     1589.40     12.48 o
  -2   4   4      817.77      827.78      9.06 o
  -1   4   4      816.34      942.52     20.30 o
   0   4   4      725.46      711.83      8.62 o
   1   4   4      485.57      548.95     15.96 o
   2   4   4      179.07      209.75      7.56 o
   3   4   4      104.50       98.13      7.65 o
   4   4   4       27.72       26.12      3.00 o
   5   4   4        1.04       -0.44      1.53 o
   6   4   4        9.08       10.28      2.19 o
   7   4   4       15.32       15.99      3.78 o
   8   4   4       28.41       27.79      8.81 o
  -9   5   4       14.70       15.92      3.71 o
  -8   5   4       28.60       34.25      4.44 o
  -7   5   4      137.33      122.90     13.52 o
  -6   5   4      124.83      116.04      6.26 o
  -5   5   4       52.99       50.21      4.49 o
  -4   5   4      141.90      146.96      5.45 o
  -3   5   4        0.12        0.01      0.69 o
  -2   5   4     1152.87     1224.37     12.49 o
  -1   5   4        1.02        0.33      1.10 o
   0   5   4      123.62      122.68      4.88 o
   1   5   4       38.93       37.89      3.71 o
   2   5   4       10.43        7.97      3.00 o
   3   5   4       24.75       21.86      4.68 o
   4   5   4        3.96        4.05      1.76 o
   5   5   4       51.68       52.13      4.47 o
   6   5   4        0.31        3.32      2.36 o
   7   5   4       65.59       55.64      9.84 o
   8   5   4      143.28      147.77     17.10 o
  -9   6   4        0.04       -0.31      3.50 o
  -8   6   4       24.45       20.58     10.04 o
  -7   6   4      186.77      176.77     16.32 o
  -6   6   4       40.04       39.51      3.99 o
  -5   6   4      285.33      289.71      7.48 o
  -4   6   4      121.48      118.40      3.68 o
  -3   6   4      105.16      126.01      3.14 o
  -2   6   4        0.03       -0.46      1.12 o
  -1   6   4     1237.94     1322.05     15.63 o
   0   6   4      829.68      883.40     15.38 o
   1   6   4        6.23        1.73      2.03 o
   2   6   4      272.49      230.62      5.34 o
   3   6   4       77.62       76.36      4.89 o
   4   6   4        0.70       -1.14      1.48 o
   5   6   4       16.05       15.49      2.56 o
   6   6   4      133.59      133.98     14.72 o
   7   6   4       81.85       70.48     11.29 o
   8   6   4       32.35       33.80      9.31 o
  -9   7   4        4.71        4.33      3.82 o
  -8   7   4       65.44       48.88      7.13 o
  -7   7   4      142.93      151.17     15.25 o
  -6   7   4       17.88       18.98      3.25 o
  -5   7   4      482.50      514.25      9.65 o
  -4   7   4      337.58      336.63      6.35 o
  -3   7   4      151.63      151.53      5.48 o
  -2   7   4        0.02        2.75      1.22 o
  -1   7   4      172.88      164.73      6.91 o
   0   7   4      563.83      535.83     21.60 o
   1   7   4      796.62      871.13     18.28 o
   2   7   4        0.56       -1.55      2.04 o
   3   7   4      439.78      457.33      8.97 o
   4   7   4      161.12      163.67      6.68 o
   5   7   4      178.59      169.65     15.13 o
   6   7   4      199.88      250.87     17.44 o
   7   7   4        1.56       -1.11      4.22 o
  -9   8   4        0.78        2.15      6.65 o
  -8   8   4      411.79      426.19     27.48 o
  -7   8   4      153.44      165.53     16.19 o
  -6   8   4      204.02      199.53      9.00 o
  -5   8   4       23.06       23.29      2.39 o
  -4   8   4       93.15       97.57      3.56 o
  -3   8   4      324.09      323.35      6.98 o
  -2   8   4      175.36      173.56      7.81 o
  -1   8   4       73.28       63.54      3.17 o
   0   8   4       11.95       10.29      3.77 o
   1   8   4       63.37       61.71      8.38 o
   2   8   4      532.61      538.87     16.60 o
   3   8   4       30.92       30.87      5.68 o
   4   8   4      177.55      167.60     12.17 o
   5   8   4       57.32       52.36      9.98 o
   6   8   4       24.61       21.33      4.55 o
   7   8   4       17.59       25.35      5.79 o
  -9   9   4       31.17       21.08      6.01 o
  -8   9   4        8.62       13.66      6.72 o
  -7   9   4      113.23      126.83      9.43 o
  -6   9   4       93.09       93.95      7.82 o
  -5   9   4      516.23      512.63     15.80 o
  -4   9   4       31.91       31.54      3.26 o
  -3   9   4      392.08      369.84      7.35 o
  -2   9   4      153.81      144.24      5.78 o
  -1   9   4       62.69       77.59      4.17 o
   0   9   4        0.28        0.65      3.08 o
   1   9   4      463.76      452.32     22.78 o
   2   9   4       18.44       11.42      4.36 o
   3   9   4        9.40        7.43      3.01 o
   4   9   4       96.00      103.77      8.74 o
   5   9   4       37.32       36.17      5.50 o
   6   9   4        1.56        3.29      2.88 o
   7   9   4        4.86        8.86      3.79 o
  -8  10   4        0.95       -3.80      4.09 o
  -7  10   4       30.77       37.99      5.55 o
  -6  10   4      617.45      625.16     20.23 o
  -5  10   4      493.93      503.24     11.61 o
  -4  10   4      191.86      176.97      7.60 o
  -3  10   4      189.07      194.44      6.83 o
  -2  10   4      110.72      110.31      5.31 o
  -1  10   4        0.18       -0.30      0.92 o
   0  10   4      554.31      603.21     26.39 o
   1  10   4        2.18        6.38      3.55 o
   2  10   4      331.48      293.98     19.88 o
   3  10   4      234.70      243.88     12.81 o
   4  10   4      153.30      164.50     11.20 o
   5  10   4        9.00        5.61      2.90 o
   6  10   4       33.01       35.41      6.31 o
   7  10   4        0.22       -0.04      2.97 o
  -8  11   4       78.04       60.90     11.22 o
  -7  11   4      134.33      131.14     10.32 o
  -6  11   4        6.61        7.73      2.87 o
  -5  11   4       34.25       22.48      2.74 o
  -4  11   4      436.96      422.26     10.82 o
  -3  11   4       51.60       54.64      5.48 o
  -2  11   4      285.94      290.97      5.81 o
  -1  11   4       31.94       31.90      2.91 o
   0  11   4       51.56       52.16      5.00 o
   1  11   4       48.00       45.19      8.03 o
   2  11   4        1.22        0.61      3.07 o
   3  11   4        7.41        2.97      2.96 o
   4  11   4      157.67      170.95     11.82 o
   5  11   4        1.21        3.04      3.36 o
   6  11   4        0.14       -3.02      3.75 o
  -8  12   4       13.53       22.84      7.17 o
  -7  12   4      131.05      144.67     11.39 o
  -6  12   4       84.10       75.60      8.00 o
  -5  12   4        0.05        0.01      1.31 o
  -4  12   4      314.39      306.73      9.57 o
  -3  12   4      111.50      118.79      6.28 o
  -2  12   4        9.35        8.71      2.14 o
  -1  12   4      100.70      106.38      5.87 o
   0  12   4        0.08       -0.84      1.98 o
   1  12   4      149.40      143.79     14.59 o
   2  12   4       18.52       18.56      5.39 o
   3  12   4       49.77       61.60     10.50 o
   4  12   4      116.92      105.53      9.43 o
   5  12   4        8.64        5.73      3.03 o
   6  12   4       49.36       43.95      7.14 o
  -7  13   4       14.89       19.66      4.71 o
  -6  13   4        6.96        7.74      3.37 o
  -5  13   4        0.84        0.55      3.65 o
  -4  13   4      115.22      109.92      5.94 o
  -3  13   4       50.02       59.29      4.71 o
  -2  13   4      900.38      936.39     16.45 o
  -1  13   4      181.08      177.17     20.74 o
   0  13   4      110.30      113.63      7.53 o
   1  13   4      236.60      225.35     10.19 o
   2  13   4       69.44       80.54     11.77 o
   3  13   4       63.44       52.96     10.48 o
   4  13   4        7.70       14.94      4.08 o
   5  13   4       23.65       33.08      6.14 o
   6  13   4      340.61      380.93     22.99 o
  -7  14   4        0.90       -1.99      3.98 o
  -6  14   4       29.26       24.94      4.94 o
  -5  14   4       10.41        9.55      3.16 o
  -4  14   4      655.82      677.41     14.97 o
  -3  14   4       33.00       30.87      3.53 o
  -2  14   4       69.35       71.01      6.90 o
  -1  14   4      242.29      234.77     11.48 o
   0  14   4      313.55      309.92     12.59 o
   1  14   4        7.47       18.78      6.99 o
   2  14   4       18.13       20.43      6.66 o
   3  14   4       31.06       33.90      8.46 o
   4  14   4        0.67        3.44      3.81 o
   5  14   4        0.26        2.67      2.91 o
  -6  15   4       75.03       68.88      8.05 o
  -5  15   4      153.51      170.27     11.75 o
  -4  15   4       20.57       22.47      3.38 o
  -3  15   4       28.81       23.80      3.59 o
  -2  15   4        9.32       14.35      5.18 o
  -1  15   4        0.12        1.36      1.67 o
   0  15   4       79.61       79.09     12.00 o
   1  15   4      167.94      158.07     17.18 o
   2  15   4      163.69      137.66     16.58 o
   3  15   4        7.29       17.07      7.44 o
   4  15   4      183.59      204.31     14.25 o
   5  15   4       27.70       16.45      4.80 o
  -6  16   4      231.26      246.49     15.13 o
  -5  16   4        3.20       -1.70      4.50 o
  -4  16   4       55.03       57.65      7.39 o
  -3  16   4        5.38        4.46      2.44 o
  -2  16   4       93.22       83.46     12.21 o
  -1  16   4       46.59       44.91      9.04 o
   0  16   4       13.46       16.19      6.59 o
   1  16   4       68.74       66.53     11.56 o
   2  16   4      216.59      253.68     22.75 o
   3  16   4       98.44      124.28     16.82 o
   4  16   4      203.07      225.78     15.38 o
  -5  17   4        8.46        4.89      5.24 o
  -4  17   4        6.52        8.00      3.24 o
  -3  17   4      151.60      153.54     12.58 o
  -2  17   4       70.34       64.04     18.97 o
  -1  17   4       65.00       65.27     11.48 o
   0  17   4        2.14        0.72      4.24 o
   1  17   4       56.00       76.01     12.72 o
   2  17   4        1.20       17.89      7.71 o
   3  17   4       13.81        7.65      5.63 o
  -4  18   4        8.90       -2.86      4.44 o
  -3  18   4       14.09       14.15     14.37 o
  -2  18   4       24.94       18.24      5.65 o
  -1  18   4        5.79        4.55      4.76 o
   0  18   4       11.36        7.83      6.02 o
   1  18   4      181.98      160.13     19.01 o
   2  18   4       74.33       85.21     14.02 o
  -3  19   4       48.78       48.26     13.64 o
  -2  19   4       25.77       19.53      5.26 o
  -1  19   4      170.15      176.72     14.39 o
   0  19   4      136.96      143.51     18.54 o
   1  19   4        1.35        3.57      5.57 o
  -9   1   5       18.33       19.13      3.54 o
  -8   1   5       37.12       44.72      4.92 o
  -7   1   5      281.60      258.12      7.34 o
  -6   1   5       82.59       80.70      3.87 o
  -5   1   5      100.05       95.39      4.20 o
  -4   1   5        0.74        1.30      0.81 o
  -3   1   5     2891.01     2997.62     17.96 o
  -2   1   5       28.95       33.71      3.20 o
  -1   1   5     3526.77     3852.27     47.95 o
   0   1   5      181.42      207.26      8.94 o
   1   1   5        7.16       12.46      4.87 o
   2   1   5        3.27        5.70      2.59 o
   3   1   5      152.72      169.13      9.57 o
   4   1   5       30.77       48.57      6.91 o
   5   1   5        1.46        2.96      2.36 o
   6   1   5        0.73        1.23      1.75 o
   7   1   5       40.26       29.51      3.48 o
   8   1   5        0.02        2.27      2.66 o
  -9   2   5       31.47       27.06      4.43 o
  -8   2   5       42.97       52.67      5.42 o
  -7   2   5      314.65      332.94     10.52 o
  -6   2   5       88.94       80.69      4.12 o
  -5   2   5      258.77      261.68      6.02 o
  -4   2   5      178.75      172.05      3.47 o
  -3   2   5      212.57      245.38      4.52 o
  -2   2   5      115.13      142.09      8.97 o
  -1   2   5     3588.42     3656.78     37.33 o
   0   2   5      159.57      189.38      6.15 o
   1   2   5      960.29     1003.27     20.69 o
   2   2   5        2.08       -0.65      1.92 o
   3   2   5       60.15       50.30      7.53 o
   4   2   5        3.63        6.71      2.77 o
   5   2   5      304.12      282.72     21.12 o
   6   2   5       36.08       41.07      4.53 o
   7   2   5      155.75      148.55      8.63 o
  -9   3   5       97.17      107.50      8.10 o
  -8   3   5        7.50        4.21      2.48 o
  -7   3   5        0.05        0.65      1.76 o
  -6   3   5      100.39      100.74      4.72 o
  -5   3   5      447.76      441.23      9.33 o
  -4   3   5       72.21       76.37      2.89 o
  -3   3   5      411.51      424.39      7.02 o
  -2   3   5      669.48      689.52     19.85 o
  -1   3   5      199.23      235.39      8.25 o
   0   3   5      156.09      160.11      5.66 o
   1   3   5       60.03       58.33      5.09 o
   2   3   5       33.10       37.79      4.63 o
   3   3   5       19.86       17.21      3.17 o
   4   3   5        8.05        8.09      4.10 o
   5   3   5       56.72       56.14      4.90 o
   6   3   5        2.72        3.89      2.01 o
   7   3   5        4.95        5.94      2.08 o
  -9   4   5      217.74      214.22     14.15 o
  -8   4   5       42.93       31.41      5.55 o
  -7   4   5      108.09      116.39      7.58 o
  -6   4   5        1.01        1.93      1.69 o
  -5   4   5        5.25        3.85      0.81 o
  -4   4   5       10.50       11.03      1.65 o
  -3   4   5      342.39      318.55      6.19 o
  -2   4   5       35.19       53.95      5.94 o
  -1   4   5      239.48      277.41      8.30 o
   0   4   5        7.72        5.36      2.59 o
   1   4   5      529.48      546.96     15.82 o
   2   4   5        0.08        0.25      1.68 o
   3   4   5       30.47       27.45      3.97 o
   4   4   5        4.96        4.92      1.84 o
   5   4   5      251.43      232.36      9.51 o
   6   4   5       44.12       41.85      4.50 o
   7   4   5       54.94       36.08      8.46 o
  -9   5   5      265.58      300.52     21.15 o
  -8   5   5        0.47       -3.22      3.47 o
  -7   5   5      148.28      153.95     13.44 o
  -6   5   5       44.14       42.71      3.48 o
  -5   5   5       88.34       89.67      3.72 o
  -4   5   5        2.54        1.52      0.78 o
  -3   5   5      381.57      445.76      8.41 o
  -2   5   5       57.34       67.38      4.95 o
  -1   5   5     2251.71     2429.85     55.51 o
   0   5   5      318.07      317.70      7.78 o
   1   5   5       64.60       79.62      9.19 o
   2   5   5       87.29       85.16      9.68 o
   3   5   5      232.97      225.29     11.56 o
   4   5   5       19.47       24.17      3.38 o
   5   5   5       41.67       45.21      5.07 o
   6   5   5      118.36      142.40     15.16 o
   7   5   5        0.14        1.83      4.45 o
  -9   6   5       12.83        3.18      3.63 o
  -8   6   5      224.89      229.49     13.99 o
  -7   6   5       32.91       32.99      6.36 o
  -6   6   5        1.36        0.61      1.19 o
  -5   6   5       41.84       38.17      3.17 o
  -4   6   5      196.53      195.41      5.14 o
  -3   6   5      139.91      141.83      4.84 o
  -2   6   5       59.76       60.14      3.71 o
  -1   6   5       15.52       15.97      2.05 o
   0   6   5       46.48       36.52      2.12 o
   1   6   5      204.24      182.54     10.16 o
   2   6   5      215.52      200.30      5.65 o
   3   6   5        3.49        0.88      1.30 o
   4   6   5      227.73      222.53      8.34 o
   5   6   5        2.40        2.60      4.48 o
   6   6   5       73.27       56.12      9.77 o
   7   6   5        2.40       -0.32      4.16 o
  -9   7   5      151.49      146.58     21.20 o
  -8   7   5       49.43       51.44     10.30 o
  -7   7   5      322.15      339.09     16.31 o
  -6   7   5       95.40       93.24      6.28 o
  -5   7   5       13.15       10.94      1.58 o
  -4   7   5        3.48        0.64      1.09 o
  -3   7   5      765.01      776.34     11.33 o
  -2   7   5        0.12        0.50      1.05 o
  -1   7   5      160.71      176.97      6.13 o
   0   7   5       13.99       18.46      4.15 o
   1   7   5      168.35      172.90      8.54 o
   2   7   5      144.15      161.34      9.21 o
   3   7   5       15.22       14.78      1.80 o
   4   7   5       79.56       89.73      8.17 o
   5   7   5        9.83       11.52      4.35 o
   6   7   5        5.35       -1.13      4.02 o
   7   7   5       26.75       24.79      6.99 o
  -9   8   5       12.28       11.19      4.83 o
  -8   8   5       42.40       45.15      9.15 o
  -7   8   5        0.00       -2.92      5.57 o
  -6   8   5       47.67       39.94      4.44 o
  -5   8   5      130.86      141.14      5.34 o
  -4   8   5       22.21       23.94      2.24 o
  -3   8   5      208.66      191.56      8.87 o
  -2   8   5       79.20       69.73      3.99 o
  -1   8   5      115.14      128.69     11.40 o
   0   8   5      290.87      262.81     14.93 o
   1   8   5      222.86      212.11      9.77 o
   2   8   5      359.93      346.16     13.66 o
   3   8   5      104.16      105.32     14.00 o
   4   8   5      217.72      197.62     12.79 o
   5   8   5      130.84      133.72     23.09 o
   6   8   5        0.00       -2.78      5.22 o
   7   8   5       46.41       47.99      9.68 o
  -8   9   5       31.69       30.75      7.37 o
  -7   9   5        7.86        1.41      4.65 o
  -6   9   5      302.29      305.07     11.65 o
  -5   9   5      105.48      100.44      6.78 o
  -4   9   5       93.79       92.03      4.27 o
  -3   9   5       52.85       55.65      3.16 o
  -2   9   5      286.11      291.98      8.23 o
  -1   9   5       53.69       58.62      5.44 o
   0   9   5      783.52      829.13     31.04 o
   1   9   5       40.74       44.17      5.46 o
   2   9   5      426.68      432.74     15.75 o
   3   9   5       96.45       98.05      8.14 o
   4   9   5       12.75       10.15      3.66 o
   5   9   5      144.42      148.73     11.59 o
   6   9   5       39.83       50.41      7.38 o
  -8  10   5       18.89       16.50      6.22 o
  -7  10   5        0.20       -3.81      3.52 o
  -6  10   5       42.90       44.70      4.90 o
  -5  10   5       27.33       29.50      2.96 o
  -4  10   5      205.39      207.90      7.04 o
  -3  10   5       63.19       70.14      3.49 o
  -2  10   5      368.93      353.20      9.21 o
  -1  10   5      403.23      413.78     14.19 o
   0  10   5      412.92      426.22     23.01 o
   1  10   5      129.67      117.51      9.69 o
   2  10   5      302.21      269.30     12.81 o
   3  10   5       11.29        6.13      2.60 o
   4  10   5       49.88       54.85      7.73 o
   5  10   5        2.24        3.90      2.79 o
   6  10   5        2.01        3.54      3.98 o
  -8  11   5       26.50       22.68      6.89 o
  -7  11   5        0.03        0.97      3.92 o
  -6  11   5       65.42       67.52      5.82 o
  -5  11   5        0.06        0.17      2.18 o
  -4  11   5      134.22      132.05      7.90 o
  -3  11   5      241.67      248.77      8.80 o
  -2  11   5      153.14      149.79      6.16 o
  -1  11   5      573.24      578.19     17.31 o
   0  11   5      911.32      917.29     35.13 o
   1  11   5        2.83        0.49      2.84 o
   2  11   5       28.66       27.06      4.35 o
   3  11   5       49.08       42.75      5.71 o
   4  11   5        7.82        8.12      5.25 o
   5  11   5       21.12       22.90      5.11 o
   6  11   5       11.99        0.64      3.30 o
  -7  12   5        0.41       -8.49      5.78 o
  -6  12   5        0.73        1.37      1.95 o
  -5  12   5       13.24       13.93      2.92 o
  -4  12   5      499.08      496.35     13.59 o
  -3  12   5      110.96      109.32      6.11 o
  -2  12   5     1531.85     1530.68     19.93 o
  -1  12   5       26.92       24.31      4.98 o
   0  12   5      407.07      401.68     14.54 o
   1  12   5        0.29       -3.09      3.96 o
   2  12   5       75.53       72.62      7.38 o
   3  12   5        3.41        0.56      2.71 o
   4  12   5       38.67       46.43      6.87 o
   5  12   5       68.17       76.76      9.12 o
   6  12   5       21.13       27.16     10.14 o
  -7  13   5       34.89       31.01      8.17 o
  -6  13   5        7.46        9.18      3.63 o
  -5  13   5       17.17       18.03      3.31 o
  -4  13   5        9.90       14.61      2.77 o
  -3  13   5        3.84        1.45      1.70 o
  -2  13   5       19.52       15.76      3.38 o
  -1  13   5       54.05       53.43      5.83 o
   0  13   5       75.30       84.99      6.87 o
   1  13   5       83.76       71.38     11.23 o
   2  13   5        0.81       -2.11      4.27 o
   3  13   5        6.07        6.52      2.74 o
   4  13   5        3.38       -4.75      3.24 o
   5  13   5        2.80        6.44      3.98 o
  -7  14   5        1.13        1.26      4.08 o
  -6  14   5       15.17       20.30      4.62 o
  -5  14   5       64.40       55.33      5.49 o
  -4  14   5      410.40      437.86     14.76 o
  -3  14   5      147.69      150.50     12.98 o
  -2  14   5      610.33      622.19     19.87 o
  -1  14   5       24.50       21.56      3.97 o
   0  14   5       46.92       50.13      7.04 o
   1  14   5       11.70       11.57      5.57 o
   2  14   5       47.93       40.49      8.92 o
   3  14   5       76.67       90.40      9.03 o
   4  14   5       46.38       52.50      7.37 o
   5  14   5       75.34       72.60      9.07 o
  -6  15   5       46.76       45.48     10.05 o
  -5  15   5      159.47      138.18     16.69 o
  -4  15   5      155.45      140.49      8.69 o
  -3  15   5        5.94        3.76      2.47 o
  -2  15   5      125.15      124.35      9.32 o
  -1  15   5        0.00       -2.71      2.53 o
   0  15   5      343.95      332.05     24.78 o
   1  15   5       14.64        9.42      3.11 o
   2  15   5      193.74      240.85     22.09 o
   3  15   5       77.74       89.31      9.13 o
   4  15   5       20.72       28.17      5.86 o
  -5  16   5       46.23       51.46     10.18 o
  -4  16   5       69.42       84.61      7.88 o
  -3  16   5        3.85        2.91      2.10 o
  -2  16   5       13.28        9.60      5.78 o
  -1  16   5       32.41       35.76      8.50 o
   0  16   5       47.63       52.34     10.60 o
   1  16   5       75.58       94.25     14.17 o
   2  16   5        0.02        4.22      4.98 o
   3  16   5        0.11        5.21      3.40 o
  -5  17   5       10.49       15.02      8.32 o
  -4  17   5        0.60       -2.59      4.75 o
  -3  17   5       41.36       45.11      8.32 o
  -2  17   5       33.69       32.04      8.58 o
  -1  17   5        5.63        8.61      5.66 o
   0  17   5      258.65      310.51     25.63 o
   1  17   5        1.27        0.34      4.05 o
   2  17   5      246.52      268.32     24.74 o
   3  17   5        2.05       -0.54      3.83 o
  -3  18   5       19.96       22.71      5.20 o
  -2  18   5       21.55       20.32      7.06 o
  -1  18   5        8.37       29.01      8.03 o
   0  18   5       86.97      105.28     15.62 o
   1  18   5       33.76       39.97      9.84 o
  -1  19   5       42.22       57.85     12.08 o
  -9   0   6      344.79      345.43     24.78 o
  -8   0   6      237.92      210.05     12.19 o
  -7   0   6       67.26       63.27      5.21 o
  -6   0   6       82.90       76.74      5.32 o
  -5   0   6      915.02      883.12     16.20 o
  -4   0   6      279.28      305.29     22.37 o
  -3   0   6     1198.50     1163.61     26.58 o
  -2   0   6       63.44       77.54      7.43 o
  -1   0   6      768.52      680.25     23.32 o
   0   0   6        5.17        4.26      2.15 o
   1   0   6     1896.98     1909.08     43.32 o
   2   0   6      979.62      975.60     32.78 o
   3   0   6     1875.54     1949.37     48.52 o
   4   0   6        0.41       -3.45      3.53 o
   5   0   6      244.09      207.16     17.76 o
   6   0   6        0.05       -3.47      3.97 o
   7   0   6       20.27       10.08      3.95 o
  -9   1   6       15.68       15.67      3.35 o
  -8   1   6        0.84        5.72      2.73 o
  -7   1   6       58.28       57.87      3.55 o
  -6   1   6        0.10        1.24      1.39 o
  -5   1   6      547.39      555.81      9.75 o
  -4   1   6       17.60       19.68      1.93 o
  -3   1   6      858.71      868.94     17.45 o
  -2   1   6       67.84       75.32      7.92 o
  -1   1   6      974.87      970.80     19.80 o
   0   1   6        0.52        1.71      1.63 o
   1   1   6       83.08       63.98     16.26 o
   2   1   6        0.11        3.77      2.31 o
   3   1   6       12.01        8.88      7.30 o
   4   1   6       70.38       67.86      6.85 o
   5   1   6        4.26        0.72      4.86 o
   6   1   6        0.01       -0.25      2.93 o
   7   1   6        1.81        2.34      2.15 o
  -9   2   6        0.20       -1.75      2.28 o
  -8   2   6       31.26       33.16      4.02 o
  -7   2   6        0.83        0.19      1.93 o
  -6   2   6      124.24      121.09      7.26 o
  -5   2   6        7.42        8.77      1.27 o
  -4   2   6        6.11        4.44      0.86 o
  -3   2   6     1454.05     1512.23     23.22 o
  -2   2   6      331.15      364.09     11.52 o
  -1   2   6      115.29      119.62      6.30 o
   0   2   6      450.02      507.05     11.05 o
   1   2   6      658.94      719.26     19.19 o
   2   2   6       40.13       43.13      5.31 o
   3   2   6      529.77      530.76     18.28 o
   4   2   6      141.50      134.18     10.39 o
   5   2   6      324.05      313.77     15.35 o
   6   2   6       60.65       64.51      5.84 o
   7   2   6        8.74       16.35      4.70 o
  -9   3   6        0.68        0.72      2.82 o
  -8   3   6      492.26      493.41     16.90 o
  -7   3   6        8.68        7.66      2.11 o
  -6   3   6       89.49       89.94      6.22 o
  -5   3   6      478.09      475.11     12.80 o
  -4   3   6       17.51       20.51      1.79 o
  -3   3   6     1097.43     1213.57     21.10 o
  -2   3   6       74.84       92.77      8.58 o
  -1   3   6      487.26      455.35      8.83 o
   0   3   6      193.82      219.40      7.24 o
   1   3   6      881.29      863.78     38.31 o
   2   3   6       88.92       79.87      6.99 o
   3   3   6        4.37        1.76      2.59 o
   4   3   6      102.81      102.30      8.61 o
   5   3   6        1.04        2.94      2.69 o
   6   3   6      174.75      152.38     11.74 o
   7   3   6        0.17        2.23      2.79 o
  -9   4   6       96.98       89.58      9.14 o
  -8   4   6       21.44       19.21      3.47 o
  -7   4   6       19.50       21.60      3.38 o
  -6   4   6       17.30       13.35      2.53 o
  -5   4   6       50.47       50.68      3.07 o
  -4   4   6      162.72      155.59      5.04 o
  -3   4   6      153.59      182.36      8.50 o
  -2   4   6      258.15      274.99     14.47 o
  -1   4   6      901.09      981.64     17.05 o
   0   4   6       21.17       21.24      3.20 o
   1   4   6      414.73      391.53     14.53 o
   2   4   6      182.83      172.76     10.24 o
   3   4   6        6.61        7.71      3.00 o
   4   4   6      156.91      145.41     10.22 o
   5   4   6       16.67       19.47      3.10 o
   6   4   6       31.48       32.70      8.51 o
   7   4   6       38.09       38.09      8.96 o
  -9   5   6       50.79       61.51      8.15 o
  -8   5   6        1.30       -2.24      3.09 o
  -7   5   6       89.02       81.12      6.34 o
  -6   5   6      286.82      294.13     11.07 o
  -5   5   6        9.35       10.26      2.38 o
  -4   5   6       34.79       32.12      2.65 o
  -3   5   6      251.87      280.13     10.73 o
  -2   5   6      142.24      132.80     10.44 o
  -1   5   6      319.86      341.61     10.64 o
   0   5   6      138.39      150.96      6.21 o
   1   5   6        8.44       18.22      5.51 o
   2   5   6       46.58       42.20      5.17 o
   3   5   6      306.34      323.34     14.69 o
   4   5   6      527.51      530.40     18.04 o
   5   5   6       16.98       23.02      6.29 o
   6   5   6      119.59      108.79     14.58 o
   7   5   6        1.26       -2.92      4.66 o
  -9   6   6       17.21       13.45      4.01 o
  -8   6   6       33.07       27.10      6.92 o
  -7   6   6      167.04      171.44     11.78 o
  -6   6   6       33.01       30.43      3.82 o
  -5   6   6       96.82      103.86      4.59 o
  -4   6   6      136.13      139.00      5.37 o
  -3   6   6       15.31       27.91      2.86 o
  -2   6   6      600.14      618.75     23.06 o
  -1   6   6        0.30        1.90      3.13 o
   0   6   6       62.73       58.56      3.62 o
   1   6   6      155.19      153.98      5.38 o
   2   6   6      595.90      565.85     27.19 o
   3   6   6      392.03      380.66     11.32 o
   4   6   6       78.63       73.74     10.54 o
   5   6   6       16.26       18.34      5.85 o
   6   6   6       80.84       70.94     11.66 o
   7   6   6       29.53       32.40      9.20 o
  -9   7   6        5.46        9.40      3.86 o
  -8   7   6        0.94       -3.73      5.20 o
  -7   7   6      186.24      186.88     14.56 o
  -6   7   6        8.02        1.59      1.72 o
  -5   7   6       20.55       20.45      2.25 o
  -4   7   6      908.77      942.00     13.90 o
  -3   7   6      152.70      149.34      6.39 o
  -2   7   6        0.05       -0.25      2.30 o
  -1   7   6        0.53        7.12      1.71 o
   0   7   6        0.15       -0.67      0.56 o
   1   7   6       22.08       21.32      5.00 o
   2   7   6      130.32      110.94     12.35 o
   3   7   6       19.74       28.35      7.19 o
   4   7   6      224.79      239.29     20.17 o
   5   7   6       13.15       12.81      5.72 o
   6   7   6        9.20       17.79      6.01 o
  -8   8   6        0.14        5.98      5.48 o
  -7   8   6        1.99        5.86      2.99 o
  -6   8   6      490.83      505.68     12.25 o
  -5   8   6       77.87       85.17      4.42 o
  -4   8   6        3.88        2.87      1.11 o
  -3   8   6       42.63       37.45      3.89 o
  -2   8   6       36.90       33.05      7.86 o
  -1   8   6       28.94       27.80      5.53 o
   0   8   6       28.83       24.86      3.40 o
   1   8   6        0.36       -0.88      1.57 o
   2   8   6      440.18      440.57     15.99 o
   3   8   6       46.28       54.26     14.09 o
   4   8   6      229.39      238.89     20.41 o
   5   8   6       30.92       17.50      5.26 o
   6   8   6      108.69      139.93     16.99 o
  -8   9   6       22.78       40.70     10.78 o
  -7   9   6       50.72       49.92      6.68 o
  -6   9   6        0.40        0.24      1.91 o
  -5   9   6      580.85      572.85     21.98 o
  -4   9   6      125.20      120.88      6.32 o
  -3   9   6        0.18       -0.03      1.24 o
  -2   9   6      566.38      501.19     16.18 o
  -1   9   6      183.24      182.64     16.67 o
   0   9   6      252.73      245.65      9.90 o
   1   9   6        4.29        5.31      2.41 o
   2   9   6       83.05       67.01     11.08 o
   3   9   6       17.72       11.61      4.18 o
   4   9   6      103.40       91.54      8.94 o
   5   9   6       11.69       21.44      7.14 o
   6   9   6       24.00       40.56     10.67 o
  -8  10   6       13.46       20.81      7.52 o
  -7  10   6       17.91       12.79      3.75 o
  -6  10   6       15.68       13.84      3.07 o
  -5  10   6      126.50      121.95      8.88 o
  -4  10   6      482.07      485.48     12.87 o
  -3  10   6       27.40       29.01      2.48 o
  -2  10   6       59.77       52.40      5.60 o
  -1  10   6      254.09      253.21      7.89 o
   0  10   6      441.59      416.83     13.53 o
   1  10   6      268.77      256.56     11.82 o
   2  10   6       75.61       60.70      9.92 o
   3  10   6       32.09       35.44      5.25 o
   4  10   6       31.38       27.15      5.65 o
   5  10   6       38.63       34.51      6.26 o
   6  10   6        2.50        2.22      3.76 o
  -8  11   6        9.21       11.90      5.51 o
  -7  11   6        9.86        2.01      5.68 o
  -6  11   6        0.48        4.15      2.13 o
  -5  11   6        0.79        4.58      3.04 o
  -4  11   6       12.47        9.82      2.23 o
  -3  11   6      606.28      607.11     13.78 o
  -2  11   6      523.65      517.11     17.43 o
  -1  11   6      119.07       95.86      8.16 o
   0  11   6        4.33        6.68      2.07 o
   1  11   6       40.57       43.27      5.37 o
   2  11   6       35.39       31.81      4.95 o
   3  11   6       15.22        4.56      6.43 o
   4  11   6      211.93      213.10     13.85 o
   5  11   6       86.71       91.08      9.71 o
  -7  12   6       45.53       60.64     10.09 o
  -6  12   6        4.96        2.57      2.75 o
  -5  12   6       13.94       15.97      3.70 o
  -4  12   6       51.58       43.20      5.72 o
  -3  12   6       21.92       29.05      4.60 o
  -2  12   6        2.42        5.17      3.96 o
  -1  12   6      334.31      330.59     14.21 o
   0  12   6      176.06      159.08      9.13 o
   1  12   6       88.94      105.37      8.09 o
   2  12   6       32.76       28.00      4.75 o
   3  12   6       62.42       51.37      9.32 o
   4  12   6       86.15       97.53      9.66 o
   5  12   6        0.03       -3.67      3.10 o
  -7  13   6      110.96       97.99     12.87 o
  -6  13   6       17.07       14.25      4.06 o
  -5  13   6       24.92       22.31      3.67 o
  -4  13   6       39.24       41.73      5.40 o
  -3  13   6      105.48       97.43     12.38 o
  -2  13   6      231.62      221.77     12.15 o
  -1  13   6      132.31      141.08      9.50 o
   0  13   6       87.74       89.36      7.49 o
   1  13   6       26.67       34.94      5.10 o
   2  13   6      485.80      477.01     19.04 o
   3  13   6       25.22       18.20      4.17 o
   4  13   6      114.20      130.07     11.25 o
  -6  14   6        0.02       -1.71      2.95 o
  -5  14   6       19.05       22.31      4.83 o
  -4  14   6      130.33      129.42      9.99 o
  -3  14   6       63.75       66.00      8.17 o
  -2  14   6      225.65      241.52     13.26 o
  -1  14   6        9.08       11.90      3.43 o
   0  14   6      354.47      368.37     15.35 o
   1  14   6        2.74        4.97      4.98 o
   2  14   6       45.96       45.09      6.30 o
   3  14   6        3.30       12.13      3.80 o
   4  14   6       25.93       41.23      6.66 o
  -6  15   6       23.14       29.19      8.30 o
  -5  15   6        0.97        0.95      5.13 o
  -4  15   6       65.80       86.26     12.90 o
  -3  15   6       10.18       13.14      3.46 o
  -2  15   6       15.24        6.46      2.52 o
  -1  15   6       71.93       72.30      7.28 o
   0  15   6       20.94       10.06      4.78 o
   1  15   6       45.63       59.10     10.95 o
   2  15   6        2.88       -0.40      3.17 o
   3  15   6        1.14       -0.30      4.89 o
  -5  16   6       59.77       54.11      7.66 o
  -4  16   6       68.59       63.43      7.89 o
  -3  16   6       43.36       48.74      6.54 o
  -2  16   6       62.38       50.96     10.01 o
  -1  16   6      121.38      134.61     16.06 o
   0  16   6       16.28       16.55      6.80 o
   1  16   6      103.76      126.35     16.70 o
   2  16   6      208.82      235.04     23.16 o
   3  16   6        2.51        1.08      4.47 o
  -4  17   6        0.08       -3.56      2.82 o
  -3  17   6       96.64      115.65     14.77 o
  -2  17   6       28.34       31.38      7.81 o
  -1  17   6       16.03       10.21      4.17 o
   0  17   6        4.71        4.65      4.77 o
   1  17   6       16.22       23.19      8.20 o
   2  17   6       11.35        6.11      3.34 o
  -2  18   6        0.03        1.38      3.02 o
  -1  18   6      189.17      192.32     20.57 o
   0  18   6       69.43       85.61     14.28 o
  -9   1   7       41.44       46.71     10.24 o
  -8   1   7        0.25       -1.17      2.80 o
  -7   1   7        4.96        5.87      1.85 o
  -6   1   7      212.70      219.66     12.98 o
  -5   1   7      266.23      263.15      8.50 o
  -4   1   7      562.13      543.65     12.48 o
  -3   1   7       81.62       76.15      5.54 o
  -2   1   7       99.28       90.02      6.32 o
  -1   1   7      201.86      191.26     12.10 o
   0   1   7       63.25       69.80      6.23 o
   1   1   7      609.41      596.11     18.79 o
   2   1   7      180.02      205.94     11.53 o
   3   1   7      306.43      305.94     14.82 o
   4   1   7        0.05        2.92      2.33 o
   5   1   7       22.48       15.53      4.03 o
   6   1   7       56.29       60.97      7.69 o
  -9   2   7        1.83        6.48      5.41 o
  -8   2   7       77.27       62.15      7.66 o
  -7   2   7      205.52      218.34      8.71 o
  -6   2   7       26.25       31.45      4.07 o
  -5   2   7       81.34       73.95      4.29 o
  -4   2   7       21.07       14.31      1.44 o
  -3   2   7       29.28       35.92      5.48 o
  -2   2   7      191.81      191.34      9.21 o
  -1   2   7      115.71      112.78      5.06 o
   0   2   7       86.26       93.87      7.27 o
   1   2   7      157.02      164.95     10.43 o
   2   2   7        0.00        1.54      2.65 o
   3   2   7       10.43       10.30      3.29 o
   4   2   7       16.02       12.66      4.26 o
   5   2   7        8.13        8.35      6.48 o
   6   2   7        5.58        1.93      3.23 o
  -9   3   7        0.60        0.47      3.93 o
  -8   3   7        0.45        3.03      1.79 o
  -7   3   7      100.16      102.12      7.29 o
  -6   3   7      217.95      215.83     10.71 o
  -5   3   7       25.03       18.48      2.42 o
  -4   3   7        8.17        5.39      1.65 o
  -3   3   7       43.31       53.67      5.00 o
  -2   3   7       76.52       64.30      7.66 o
  -1   3   7        0.13        1.81      1.12 o
   0   3   7       81.46       86.13      6.98 o
   1   3   7      202.15      195.02     10.98 o
   2   3   7        3.12       -0.71      2.55 o
   3   3   7        2.49        4.88      2.70 o
   4   3   7       47.22       58.13     12.68 o
   5   3   7       46.13       61.50      7.34 o
   6   3   7       51.76       60.05      7.51 o
  -9   4   7       10.97       15.70      4.45 o
  -8   4   7      349.80      354.35     13.56 o
  -7   4   7      127.85      118.20      7.80 o
  -6   4   7        9.85        6.14      2.26 o
  -5   4   7      482.56      472.53     10.92 o
  -4   4   7      221.13      215.70      8.00 o
  -3   4   7       29.73       22.54      4.35 o
  -2   4   7      122.90      135.74     11.39 o
  -1   4   7        0.41       -1.60      2.78 o
   0   4   7       52.68       48.29      5.57 o
   1   4   7      118.85      112.41      8.45 o
   2   4   7        3.33        6.60      6.04 o
   3   4   7      257.84      259.41     13.79 o
   4   4   7       19.88       26.11      4.81 o
   5   4   7        1.77        1.69      3.11 o
   6   4   7      241.85      268.90     15.85 o
  -9   5   7       22.06       29.49      6.33 o
  -8   5   7        2.21        2.77      3.27 o
  -7   5   7      105.01      106.57      7.32 o
  -6   5   7      276.75      278.57     10.97 o
  -5   5   7      644.33      653.36     12.04 o
  -4   5   7      338.95      343.82     16.60 o
  -3   5   7       10.80       11.18      4.85 o
  -2   5   7       64.01       47.78      6.91 o
  -1   5   7      230.64      228.51     15.76 o
   0   5   7      310.77      314.08      9.91 o
   1   5   7      190.61      156.45     14.22 o
   2   5   7       43.59       32.39      8.36 o
   3   5   7       54.14       52.30      6.45 o
   4   5   7       20.57       18.07      4.24 o
   5   5   7       40.98       39.98      8.66 o
   6   5   7        2.69        5.20      4.97 o
  -9   6   7        0.42       -1.41      2.88 o
  -8   6   7       35.89       43.21      6.85 o
  -7   6   7        0.42       -1.36      2.45 o
  -6   6   7      243.58      228.51     10.00 o
  -5   6   7      288.93      278.57      8.09 o
  -4   6   7        2.93        2.16      1.34 o
  -3   6   7      300.78      313.28     12.45 o
  -2   6   7     1007.81      992.52     31.74 o
  -1   6   7      152.43      174.78     14.21 o
   0   6   7      116.38       92.73     10.81 o
   1   6   7       52.08       55.18      8.93 o
   2   6   7        3.73        1.32      3.23 o
   3   6   7      177.64      177.14     17.03 o
   4   6   7      399.88      403.89     26.56 o
   5   6   7       36.10       23.49      7.31 o
   6   6   7       79.84       75.66     12.61 o
  -8   7   7       42.65       48.60     14.28 o
  -7   7   7       25.43       22.76      8.35 o
  -6   7   7        4.00        4.18      2.24 o
  -5   7   7       38.54       32.55      3.15 o
  -4   7   7      959.24      928.78     14.52 o
  -3   7   7      507.60      545.34     21.13 o
  -2   7   7        1.64       -1.46      3.60 o
  -1   7   7        1.47        4.44      3.57 o
   0   7   7       15.61        7.38      2.75 o
   1   7   7      775.95      743.72     32.59 o
   2   7   7      420.19      420.01     25.53 o
   3   7   7      456.14      454.25     27.58 o
   4   7   7       38.54       34.07      8.57 o
   5   7   7        6.29        8.77      5.92 o
   6   7   7       80.65       81.97     13.55 o
  -8   8   7        7.74        3.11      6.68 o
  -7   8   7        9.60        4.91      3.15 o
  -6   8   7       52.32       55.88      5.21 o
  -5   8   7       10.86       12.02      2.33 o
  -4   8   7       11.53       12.03      2.02 o
  -3   8   7        7.12       10.43      3.09 o
  -2   8   7        1.50        0.92      1.90 o
  -1   8   7        0.24       -0.49      2.54 o
   0   8   7      256.14      267.38     19.07 o
   1   8   7        1.22        3.59      3.12 o
   2   8   7      127.79      101.51     12.90 o
   3   8   7       17.62       20.37      7.64 o
   4   8   7       50.15       54.15     10.36 o
   5   8   7        4.17        7.86      5.52 o
  -8   9   7        5.53        1.74      3.01 o
  -7   9   7       13.76       12.69      3.28 o
  -6   9   7       55.34       69.70      7.57 o
  -5   9   7        0.03       -0.55      1.55 o
  -4   9   7      105.35      110.83      5.18 o
  -3   9   7      147.17      135.81      9.06 o
  -2   9   7      104.54      100.79      7.72 o
  -1   9   7       57.27       65.80      9.42 o
   0   9   7        1.72       -1.90      3.39 o
   1   9   7      314.05      306.00     21.83 o
   2   9   7      138.49      157.56     16.39 o
   3   9   7       47.57       56.09     10.34 o
   4   9   7       46.65       47.93     10.07 o
   5   9   7        0.14        4.85      6.36 o
  -8  10   7        0.36        3.58      3.84 o
  -7  10   7       22.52       33.70      5.77 o
  -6  10   7      115.95      118.49      9.70 o
  -5  10   7       86.99       91.27      7.88 o
  -4  10   7       77.04       70.04      5.18 o
  -3  10   7      286.84      327.82     14.29 o
  -2  10   7       57.55       62.03      6.63 o
  -1  10   7      230.14      233.62     18.16 o
   0  10   7      288.79      272.39     20.50 o
   1  10   7       14.15       16.65      3.40 o
   2  10   7      533.26      540.98     19.18 o
   3  10   7      104.54      106.38     14.22 o
   4  10   7        3.79        8.26      5.60 o
   5  10   7       30.63       21.74      7.62 o
  -7  11   7       68.18       57.25     12.96 o
  -6  11   7      144.41      160.14      9.24 o
  -5  11   7       28.55       31.87      4.88 o
  -4  11   7      115.39      119.38      6.77 o
  -3  11   7       54.17       70.75      7.03 o
  -2  11   7       10.38        3.93      5.24 o
  -1  11   7       94.33       86.70      7.66 o
   0  11   7      411.92      436.48     26.41 o
   1  11   7      222.57      216.78     19.45 o
   2  11   7       49.52       39.82      5.55 o
   3  11   7       20.84       27.66      5.13 o
   4  11   7        6.27        2.01      5.01 o
   5  11   7       44.57       72.34     13.20 o
  -7  12   7       35.15       36.64     12.22 o
  -6  12   7        8.90        8.53      2.17 o
  -5  12   7        7.73        2.56      3.70 o
  -4  12   7        8.80        4.43      2.53 o
  -3  12   7      170.39      174.02     11.05 o
  -2  12   7      559.12      579.15     19.85 o
  -1  12   7        0.29        1.44      4.65 o
   0  12   7       63.93       62.05     10.41 o
   1  12   7        6.15        6.05      4.48 o
   2  12   7        1.10       -2.52      4.86 o
   3  12   7       23.56       34.17      5.50 o
   4  12   7       38.70       37.01      6.15 o
  -6  13   7       13.52       17.54      4.57 o
  -5  13   7      137.82      160.15     16.74 o
  -4  13   7       27.40       16.05      3.59 o
  -3  13   7       60.52       52.57      6.32 o
  -2  13   7        2.15        2.07      2.32 o
  -1  13   7        2.16        0.74      3.24 o
   0  13   7      173.45      171.87     12.96 o
   1  13   7       49.76       42.52      8.75 o
   2  13   7        3.05        4.90      3.50 o
   3  13   7      336.36      380.24     28.54 o
   4  13   7        6.71        1.17      4.42 o
  -6  14   7       59.49       66.52     12.96 o
  -5  14   7       36.93       40.86      9.87 o
  -4  14   7       14.71       12.71      3.55 o
  -3  14   7      129.00      129.14     12.17 o
  -2  14   7        0.76        2.87      2.60 o
  -1  14   7       85.40      102.78      8.79 o
   0  14   7       65.38       80.72      7.78 o
   1  14   7       18.03       14.84      4.68 o
   2  14   7        2.01       -2.37      3.94 o
   3  14   7        0.62      -10.32      7.64 o
  -5  15   7       61.28       67.61      8.38 o
  -4  15   7        0.00        6.44      3.92 o
  -3  15   7       17.60       25.85      4.87 o
  -2  15   7       10.45        9.82      3.05 o
  -1  15   7       22.61       30.00      4.98 o
   0  15   7       57.81       75.72     12.70 o
   1  15   7       44.27       43.74     10.21 o
   2  15   7       38.59       25.48      7.52 o
  -4  16   7       40.96       76.27     11.86 o
  -3  16   7       22.27       16.98      4.18 o
  -2  16   7       37.78       54.05     11.02 o
  -1  16   7       45.23       54.02     11.03 o
   0  16   7        0.02        6.12      6.12 o
   1  16   7       13.21        9.00      5.67 o
  -3  17   7        0.32       -3.00      4.17 o
  -2  17   7        0.09        9.13      5.23 o
  -1  17   7        8.51       19.90      7.59 o
   0  17   7       12.79       10.86      6.20 o
  -9   0   8        4.17        0.02      4.27 o
  -8   0   8       24.59       28.05      8.09 o
  -7   0   8      293.04      291.87     21.77 o
  -6   0   8      609.98      599.51     29.25 o
  -5   0   8      102.99       83.73     11.01 o
  -4   0   8     1659.03     1589.83     42.33 o
  -3   0   8        0.29        2.00      2.74 o
  -2   0   8      209.68      205.26     14.72 o
  -1   0   8      188.32      161.72     13.60 o
   0   0   8        0.01       -6.22      4.62 o
   1   0   8      353.30      383.24     22.70 o
   2   0   8       49.31       42.41      7.86 o
   3   0   8      155.20      164.76     16.63 o
   4   0   8      254.60      292.29     22.76 o
   5   0   8       74.34       79.03     12.49 o
   6   0   8       72.68       64.85     12.03 o
  -9   1   8        8.97        5.81      2.81 o
  -8   1   8       67.10       65.76      8.03 o
  -7   1   8       57.81       80.26     12.99 o
  -6   1   8      173.80      183.40     11.57 o
  -5   1   8        0.90        3.75      2.46 o
  -4   1   8        0.35        0.36      1.22 o
  -3   1   8      393.39      388.84     15.81 o
  -2   1   8      374.64      371.45     13.92 o
  -1   1   8      164.10      151.20      9.23 o
   0   1   8      107.99      113.94      8.58 o
   1   1   8      119.87      119.86     14.69 o
   2   1   8      433.14      460.41     22.09 o
   3   1   8      251.24      230.69     13.74 o
   4   1   8        9.09        3.66      2.83 o
   5   1   8      134.68      156.45     12.42 o
   6   1   8        6.32        3.30      2.82 o
  -9   2   8       13.91       20.26      6.71 o
  -8   2   8       37.27       30.26      5.95 o
  -7   2   8        4.17        2.54      2.81 o
  -6   2   8       94.73       94.66      8.44 o
  -5   2   8      206.51      185.28     11.03 o
  -4   2   8      355.99      335.73     15.77 o
  -3   2   8        7.26        4.15      1.99 o
  -2   2   8      804.13      801.56     20.60 o
  -1   2   8      350.83      342.71     14.07 o
   0   2   8        7.80        9.45      3.00 o
   1   2   8       11.59       11.66      3.01 o
   2   2   8      325.84      301.53     15.18 o
   3   2   8       52.45       47.35      6.39 o
   4   2   8       32.68       46.11      6.63 o
   5   2   8      241.04      236.47     14.97 o
   6   2   8        1.25       11.16      4.26 o
  -9   3   8       16.68       22.33      7.05 o
  -8   3   8      259.92      262.40     12.50 o
  -7   3   8        0.04        0.25      2.21 o
  -6   3   8      420.73      403.95     17.26 o
  -5   3   8       31.50       31.70      3.48 o
  -4   3   8        4.28        4.17      1.91 o
  -3   3   8      289.87      270.55     15.94 o
  -2   3   8        5.75        1.74      2.22 o
  -1   3   8       88.14       79.79      7.03 o
   0   3   8     1825.37     1746.77     96.67 o
   1   3   8      379.81      370.21     21.39 o
   2   3   8       52.91       50.92      6.45 o
   3   3   8       40.85       41.64      5.86 o
   4   3   8        0.28       -4.18      2.88 o
   5   3   8       25.82       35.50     14.52 o
   6   3   8        3.22       -1.30      3.33 o
  -9   4   8       34.02       38.15      8.72 o
  -8   4   8        3.05        5.59      5.28 o
  -7   4   8       25.61       18.89      8.09 o
  -6   4   8        2.05        4.57      2.62 o
  -5   4   8        0.57        0.39      1.18 o
  -4   4   8       19.97       19.43      2.92 o
  -3   4   8      117.27      121.50     10.92 o
  -2   4   8       67.55       59.85      8.39 o
  -1   4   8      654.05      620.25     27.48 o
   0   4   8       16.71       13.32      3.25 o
   1   4   8       12.48       13.08      8.53 o
   2   4   8      348.59      355.09     16.60 o
   3   4   8        0.16        6.54      3.45 o
   4   4   8       70.56       58.11      7.32 o
   5   4   8       32.50       30.74     19.79 o
  -8   5   8       98.84      114.81      8.31 o
  -7   5   8       17.67       19.86      3.50 o
  -6   5   8      224.10      215.74     12.40 o
  -5   5   8        0.11        1.34      1.57 o
  -4   5   8      415.80      428.89     12.16 o
  -3   5   8      240.89      240.00     11.64 o
  -2   5   8      766.36      806.61     30.40 o
  -1   5   8      364.38      324.78     20.05 o
   0   5   8      202.16      213.44     17.10 o
   1   5   8      230.04      236.76     18.80 o
   2   5   8       22.00       19.80      4.26 o
   3   5   8       26.80       26.48      5.29 o
   4   5   8       22.33       19.77      4.71 o
   5   5   8      108.84      110.49     15.65 o
  -8   6   8       43.27       41.23      6.21 o
  -7   6   8       54.62       53.45      5.53 o
  -6   6   8        2.52        2.77      1.87 o
  -5   6   8       78.25       80.19      7.28 o
  -4   6   8       30.60       26.77      3.19 o
  -3   6   8      206.45      195.92     12.50 o
  -2   6   8      388.22      390.87     21.23 o
  -1   6   8       15.54        3.07      3.38 o
   0   6   8      475.38      450.31     25.17 o
   1   6   8      251.82      213.71     17.98 o
   2   6   8      390.17      380.90     25.14 o
   3   6   8       33.51       28.65      7.68 o
   4   6   8        2.95        2.23      3.12 o
   5   6   8       93.40      117.48     16.60 o
  -8   7   8        0.29        3.46      3.35 o
  -7   7   8       51.20       69.00      7.78 o
  -6   7   8      239.24      266.13     11.03 o
  -5   7   8      403.97      362.15     15.25 o
  -4   7   8      119.62      124.89      6.78 o
  -3   7   8       80.13       82.29      7.19 o
  -2   7   8        0.87       -0.66      3.01 o
  -1   7   8       52.73       50.83      8.50 o
   0   7   8       43.63       45.11      8.58 o
   1   7   8        0.00       -1.59      2.79 o
   2   7   8        0.46        5.67      5.28 o
   3   7   8        0.15        3.99      4.62 o
   4   7   8      105.05      129.17     16.67 o
   5   7   8        0.01        2.99      6.19 o
  -8   8   8      137.80      161.17     12.66 o
  -7   8   8      205.66      192.57     13.00 o
  -6   8   8       11.62       18.90      3.94 o
  -5   8   8      321.85      331.79     14.35 o
  -4   8   8      661.52      638.62     15.28 o
  -3   8   8      230.96      221.32     11.83 o
  -2   8   8      168.02      179.33     15.46 o
  -1   8   8        6.06       -3.70      4.79 o
   0   8   8      234.25      244.48     19.31 o
   1   8   8       53.25       62.99     10.73 o
   2   8   8        0.66       -3.95      4.23 o
   3   8   8       48.00       70.37     12.84 o
   4   8   8        1.42       -4.06      4.56 o
   5   8   8        4.84        2.42      3.88 o
  -7   9   8       31.17       45.19      7.09 o
  -6   9   8      417.96      406.85     17.41 o
  -5   9   8       49.70       61.69      6.56 o
  -4   9   8       37.29       38.26      3.80 o
  -3   9   8      348.57      325.19     16.79 o
  -2   9   8      283.04      285.29     13.76 o
  -1   9   8      541.94      528.70     28.09 o
   0   9   8        6.81       10.82      4.76 o
   1   9   8      159.70      150.40     16.30 o
   2   9   8       21.89       20.46      7.07 o
   3   9   8       55.38       67.32     12.01 o
   4   9   8       91.35       90.01     14.07 o
  -7  10   8       44.71       39.97      6.36 o
  -6  10   8        0.78        4.82      2.92 o
  -5  10   8       11.45        9.39      3.26 o
  -4  10   8      182.54      201.51     11.91 o
  -3  10   8       52.45       61.42      6.69 o
  -2  10   8       50.95       34.63     10.09 o
  -1  10   8      182.30      202.73     17.75 o
   0  10   8        5.38        6.51      4.86 o
   1  10   8        7.75        5.62      5.24 o
   2  10   8       47.04       63.34     11.83 o
   3  10   8       41.97       52.86     11.07 o
   4  10   8        0.13       -1.03      4.33 o
  -7  11   8        0.26        5.31      3.23 o
  -6  11   8        7.10        6.17      3.61 o
  -5  11   8        4.38        8.21      4.94 o
  -4  11   8       18.13       16.23      6.76 o
  -3  11   8       41.92       41.32      5.64 o
  -2  11   8       93.38       87.05      8.13 o
  -1  11   8      281.31      280.10     21.42 o
   0  11   8       83.21       69.37     11.08 o
   1  11   8      139.77      160.47     17.43 o
   2  11   8       59.04       72.90     12.01 o
   3  11   8        2.83        2.08      3.65 o
   4  11   8        0.01       -7.08      5.14 o
  -6  12   8       17.02       11.11      6.17 o
  -5  12   8        1.26        7.28      5.42 o
  -4  12   8       27.90       31.02      7.29 o
  -3  12   8        0.63       -2.22      2.29 o
  -2  12   8        0.75        2.89      2.31 o
  -1  12   8        9.98       12.89      3.89 o
   0  12   8       60.56       69.39     11.47 o
   1  12   8      104.74      102.52     14.32 o
   2  12   8        0.50       -4.43      5.24 o
   3  12   8        8.09        6.82      4.72 o
  -6  13   8       15.01       23.63      7.45 o
  -5  13   8       16.97       15.91      6.69 o
  -4  13   8        3.95        6.97      5.53 o
  -3  13   8        0.47       -2.23      5.70 o
  -2  13   8       15.69       15.12      6.87 o
  -1  13   8      183.11      203.34     18.89 o
   0  13   8      218.47      219.82     20.71 o
   1  13   8       52.21       43.43      9.64 o
   2  13   8       27.07       24.07      7.72 o
   3  13   8       16.12       28.60      9.30 o
  -5  14   8        8.10        8.73      4.85 o
  -4  14   8       37.91       49.11     10.00 o
  -3  14   8        0.06       -1.87      2.48 o
  -2  14   8        9.73        8.49      4.76 o
  -1  14   8        4.94       10.35      5.71 o
   0  14   8        3.37        8.75      5.64 o
   1  14   8       38.08       42.51     10.06 o
   2  14   8       62.13       73.80     13.37 o
  -4  15   8       28.84       39.47      8.89 o
  -3  15   8      103.48      119.05     10.28 o
  -2  15   8      116.80      131.88     10.81 o
  -1  15   8       10.58       11.37      3.63 o
   0  15   8       28.20       31.55      9.13 o
   1  15   8      139.50      155.78     18.73 o
  -2  16   8       30.44       37.90      9.81 o
  -1  16   8        6.88        6.53      5.10 o
  -8   1   9        0.25       -2.15      2.56 o
  -7   1   9        7.04        4.68      6.04 o
  -6   1   9      149.70      155.69     11.15 o
  -5   1   9       19.01       17.28      8.82 o
  -4   1   9      239.40      226.71     10.98 o
  -3   1   9      308.18      286.39     24.89 o
  -2   1   9      260.35      254.07     12.58 o
  -1   1   9      202.59      225.03     12.26 o
   0   1   9       35.33       21.27      4.24 o
   1   1   9      195.59      194.10     12.33 o
   2   1   9      378.87      406.59     18.59 o
   3   1   9        0.29       -1.15      2.56 o
   4   1   9      223.54      227.06     14.94 o
   5   1   9       54.09       50.20      7.76 o
  -8   2   9      150.73      153.74     26.01 o
  -7   2   9        1.83        4.76      2.88 o
  -6   2   9       54.09       48.61      6.34 o
  -5   2   9       92.97       94.13      6.31 o
  -4   2   9       52.12       51.23      4.71 o
  -3   2   9      211.46      208.13     15.51 o
  -2   2   9       37.19       40.80      5.11 o
  -1   2   9     1093.52      994.51     69.77 o
   0   2   9      669.84      672.92     25.01 o
   1   2   9      589.91      524.29     20.31 o
   2   2   9      197.62      183.88     12.54 o
   3   2   9       22.03       29.32      6.66 o
   4   2   9      243.19      257.11     15.97 o
   5   2   9       46.31       40.88      6.92 o
  -8   3   9        5.62       13.14      4.46 o
  -7   3   9        4.61        0.36      3.71 o
  -6   3   9       24.10       29.55      5.55 o
  -5   3   9      491.72      483.76     13.69 o
  -4   3   9      173.16      151.73      9.66 o
  -3   3   9       23.29       23.25      4.93 o
  -2   3   9      111.53      118.74     12.20 o
  -1   3   9      249.21      216.92     12.11 o
   0   3   9       58.60       46.71      7.95 o
   1   3   9      264.01      281.18     15.00 o
   2   3   9        6.13        9.39      3.01 o
   3   3   9        8.84       10.25      4.08 o
   4   3   9        1.13       -4.50      5.58 o
   5   3   9       40.63       36.10      6.38 o
  -8   4   9       31.20       25.17      7.46 o
  -7   4   9      118.31       99.45      9.66 o
  -6   4   9      104.83       92.72      9.53 o
  -5   4   9       17.33       17.58      5.82 o
  -4   4   9       43.01       46.38      4.42 o
  -3   4   9      701.89      659.55     27.47 o
  -2   4   9      897.81      875.01     33.33 o
  -1   4   9       44.67       33.68      7.27 o
   0   4   9      601.43      620.18     21.55 o
   1   4   9      196.16      183.44     13.66 o
   2   4   9        7.55        5.97      4.83 o
   3   4   9      316.68      321.09     17.51 o
   4   4   9       61.84       58.91      7.96 o
   5   4   9       14.72       20.17      5.29 o
  -8   5   9        0.03        2.83      3.14 o
  -7   5   9      249.14      249.79     20.69 o
  -6   5   9        4.85        2.24      2.76 o
  -5   5   9        1.92        0.70      2.83 o
  -4   5   9      238.76      241.41      9.88 o
  -3   5   9        2.12        4.74      3.49 o
  -2   5   9       72.92       62.83      9.78 o
  -1   5   9       12.41       16.09      5.59 o
   0   5   9      113.20      119.99     13.92 o
   1   5   9      119.95      110.53     14.22 o
   2   5   9      225.25      231.64     14.57 o
   3   5   9       12.12       21.79      5.40 o
   4   5   9        9.87        3.38      3.97 o
  -8   6   9        4.56        7.71      5.19 o
  -7   6   9        2.96       -1.68      2.41 o
  -6   6   9        1.48        3.72      4.34 o
  -5   6   9      186.23      179.66     11.49 o
  -4   6   9        0.01       -1.47      1.81 o
  -3   6   9       86.21       65.92      6.76 o
  -2   6   9        7.09        1.83      3.52 o
  -1   6   9      218.47      233.22     18.95 o
   0   6   9       41.03       36.69      8.18 o
   1   6   9        1.62        5.12      5.17 o
   2   6   9       13.21       12.41      4.61 o
   3   6   9        8.74        2.03      4.73 o
   4   6   9       84.52       76.15     13.82 o
  -7   7   9       10.44        2.24      3.81 o
  -6   7   9       17.59       21.36      4.52 o
  -5   7   9        1.79       -0.11      6.77 o
  -4   7   9      323.59      299.63     17.24 o
  -3   7   9        6.60        3.12      2.05 o
  -2   7   9      176.58      159.02     15.20 o
  -1   7   9        0.48        0.81      2.89 o
   0   7   9       90.00       90.89     12.51 o
   1   7   9        2.02        6.58      5.21 o
   2   7   9       35.96       38.45      9.55 o
   3   7   9       19.55       15.98      6.07 o
   4   7   9        9.66       -0.71      4.37 o
  -7   8   9      154.16      175.24     19.55 o
  -6   8   9       90.74       90.20     13.14 o
  -5   8   9       59.44       50.59      6.21 o
  -4   8   9        2.14        0.06      1.64 o
  -3   8   9      124.91      122.14      9.37 o
  -2   8   9      241.65      232.80     18.53 o
  -1   8   9       15.03       13.35      5.17 o
   0   8   9       29.50       44.66      8.62 o
   1   8   9       33.67       28.13      7.08 o
   2   8   9      199.53      196.65     19.86 o
   3   8   9       86.72      104.22     14.54 o
   4   8   9       62.37       69.05     12.81 o
  -7   9   9        3.34        4.26      3.11 o
  -6   9   9       25.83       14.94      5.94 o
  -5   9   9        7.52       10.70      5.15 o
  -4   9   9       30.54       39.53      4.21 o
  -3   9   9       12.55       10.70      3.56 o
  -2   9   9       34.02       27.06      6.72 o
  -1   9   9       61.57       68.97     10.98 o
   0   9   9      142.26      139.69     15.78 o
   1   9   9       60.94       50.37      9.45 o
   2   9   9       13.54       12.73      4.42 o
   3   9   9       13.71        8.99      6.19 o
  -6  10   9       67.72       79.05     13.63 o
  -5  10   9       80.12       89.12     13.57 o
  -4  10   9        8.77        8.46      2.53 o
  -3  10   9        0.20        5.65      2.96 o
  -2  10   9       45.12       43.51      5.90 o
  -1  10   9        8.26        6.25      4.05 o
   0  10   9        4.67        0.48      4.90 o
   1  10   9        0.62        5.02      3.61 o
   2  10   9       13.82       11.92      5.71 o
   3  10   9        1.71        8.26      5.79 o
  -6  11   9        2.67        0.74      4.31 o
  -5  11   9       64.62       57.81     11.29 o
  -4  11   9       27.84       31.69      7.54 o
  -3  11   9        1.08        3.34      3.58 o
  -2  11   9       92.10       83.79      8.35 o
  -1  11   9       18.91        8.46      5.75 o
   0  11   9       56.69       57.22     10.71 o
   1  11   9       20.64       35.38      9.70 o
   2  11   9        4.44       -4.30      5.03 o
   3  11   9       12.22        9.57      6.42 o
  -5  12   9        9.05       14.72      6.78 o
  -4  12   9       42.08       47.83      9.62 o
  -3  12   9       33.95       32.59      8.87 o
  -2  12   9       15.25        9.46      3.46 o
  -1  12   9        0.66       -0.40      3.74 o
   0  12   9       11.50        6.61      4.72 o
   1  12   9       69.68       68.72     12.33 o
   2  12   9        4.55       12.46      7.07 o
  -5  13   9        3.58        4.32      4.23 o
  -4  13   9       16.51       21.97      7.09 o
  -3  13   9       52.03       66.46      7.71 o
  -2  13   9       32.09       41.50      6.45 o
  -1  13   9       60.59       53.21     12.13 o
   0  13   9       47.05       52.94     10.88 o
   1  13   9       26.33       22.31      7.63 o
  -4  14   9        0.26        6.46      4.98 o
  -3  14   9        4.90        6.72      2.75 o
  -2  14   9      134.93      135.88     18.15 o
  -1  14   9        2.70        5.53      2.70 o
   0  14   9       13.20        9.74      3.44 o
  -8   0  10       97.10       79.07     12.99 o
  -7   0  10       15.23       23.77      7.13 o
  -6   0  10      144.13      125.16     15.11 o
  -5   0  10       46.19       50.79      9.48 o
  -4   0  10      218.67      254.35     12.89 o
  -3   0  10      450.02      380.61     22.40 o
  -2   0  10      252.40      224.37     17.89 o
  -1   0  10      117.89      122.20     13.46 o
   0   0  10       17.77       11.86      4.99 o
   1   0  10      785.95      752.16     36.56 o
   2   0  10      223.96      239.41     21.66 o
   3   0  10       86.36       75.56     12.49 o
   4   0  10        1.15       -4.82      5.77 o
  -8   1  10       16.29       18.67      5.05 o
  -7   1  10        8.50        3.34      4.48 o
  -6   1  10       41.80       33.75      5.98 o
  -5   1  10      118.02      102.48      9.09 o
  -4   1  10        1.98       -0.54      2.14 o
  -3   1  10        0.09       -0.74      3.16 o
  -2   1  10       27.81       32.24      4.81 o
  -1   1  10      313.75      309.82     15.39 o
   0   1  10      181.12      180.38     12.24 o
   1   1  10        0.57       -1.03      2.88 o
   2   1  10        7.80        6.15      5.49 o
   3   1  10       90.64       87.45      9.75 o
   4   1  10       23.73        7.77      9.26 o
  -8   2  10       20.93       24.03      5.14 o
  -7   2  10       36.13       34.88      6.26 o
  -6   2  10      231.81      215.94     14.00 o
  -5   2  10        9.33        7.69      2.90 o
  -4   2  10      128.92      125.21     17.06 o
  -3   2  10       18.04       16.43      4.71 o
  -2   2  10       21.05       19.44      5.43 o
  -1   2  10        8.24        7.11      3.10 o
   0   2  10        2.58       -1.27      2.52 o
   1   2  10        4.65        4.57      3.15 o
   2   2  10       35.27       26.01      5.23 o
   3   2  10      380.09      381.52     19.76 o
   4   2  10       30.63       41.90      7.41 o
  -8   3  10        2.51        2.42      2.61 o
  -7   3  10       19.19       16.80      4.42 o
  -6   3  10        1.39        3.56      2.47 o
  -5   3  10       17.06       15.43      3.90 o
  -4   3  10      241.93      253.61     13.03 o
  -3   3  10        0.84        1.25      3.02 o
  -2   3  10      184.80      240.63     18.55 o
  -1   3  10      125.49      104.05     17.92 o
   0   3  10       46.63       33.27      5.49 o
   1   3  10       99.27       99.94      9.53 o
   2   3  10       37.02       34.91      5.64 o
   3   3  10       24.22       25.94      7.69 o
   4   3  10       75.91       95.00     10.46 o
  -7   4  10       12.94        9.94      5.37 o
  -6   4  10        0.00       -2.34      3.12 o
  -5   4  10        7.31       11.66      3.56 o
  -4   4  10       20.08       10.06      3.16 o
  -3   4  10      324.75      337.73     21.22 o
  -2   4  10        1.17        2.30      3.53 o
  -1   4  10       10.07        1.91      2.96 o
   0   4  10      109.74      106.10     14.80 o
   1   4  10        7.37       11.45      3.71 o
   2   4  10      115.83      110.25     10.52 o
   3   4  10        4.88       13.10      5.11 o
   4   4  10      117.34      112.12     11.20 o
  -7   5  10        3.03        4.98      5.35 o
  -6   5  10       10.58       16.97      3.98 o
  -5   5  10       19.34       23.34      7.18 o
  -4   5  10       26.43       26.60      4.53 o
  -3   5  10       16.66       20.37      5.93 o
  -2   5  10      112.39      111.91     13.16 o
  -1   5  10        3.15        6.27      4.62 o
   0   5  10        9.24        8.99      4.26 o
   1   5  10       45.12       47.74     10.06 o
   2   5  10        2.11       -3.05      4.54 o
   3   5  10        1.58       -3.27      4.66 o
  -7   6  10        4.56       11.28      4.22 o
  -6   6  10        0.44        1.45      2.75 o
  -5   6  10      150.34      151.79     11.00 o
  -4   6  10       57.22       53.82      5.07 o
  -3   6  10        0.35        3.43      2.78 o
  -2   6  10      129.06      118.64     13.70 o
  -1   6  10      250.02      225.80     19.62 o
   0   6  10       99.97      122.97     15.05 o
   1   6  10        3.40        9.84      5.37 o
   2   6  10      225.32      243.12     22.75 o
   3   6  10       68.56       75.87     14.00 o
  -7   7  10       31.70       42.16     11.88 o
  -6   7  10        2.23       -0.25      2.49 o
  -5   7  10        0.04       -1.69      2.44 o
  -4   7  10       17.73       15.82      4.14 o
  -3   7  10        4.67        2.03      2.10 o
  -2   7  10       39.57       46.13      9.05 o
  -1   7  10       31.31       48.56      9.48 o
   0   7  10       12.32       14.76      7.00 o
   1   7  10       68.49       67.01     11.77 o
   2   7  10       21.18       20.28      7.22 o
   3   7  10        2.74        4.66      5.27 o
  -6   8  10        2.87        4.01      3.53 o
  -5   8  10        1.20        5.13      3.16 o
  -4   8  10       61.65       77.29      6.09 o
  -3   8  10      195.88      195.07     12.43 o
  -2   8  10        5.60        8.09      3.17 o
  -1   8  10      129.56      159.77     17.18 o
   0   8  10      222.42      247.95     21.66 o
   1   8  10       11.54       15.39      6.80 o
   2   8  10       25.12       17.02      6.61 o
   3   8  10        0.68        7.96      6.38 o
  -6   9  10       11.59        2.69      4.18 o
  -5   9  10       46.74       64.29     11.67 o
  -4   9  10       30.12       38.29      6.95 o
  -3   9  10       16.05       14.92      8.46 o
  -2   9  10      107.33      105.91     13.80 o
  -1   9  10       94.16      104.86     13.71 o
   0   9  10       63.35       82.73     13.09 o
   1   9  10       42.73       46.95     10.75 o
   2   9  10      101.57      109.21     15.79 o
  -6  10  10       16.19       20.06      8.42 o
  -5  10  10        0.15        3.67      4.67 o
  -4  10  10       17.63       32.91      8.73 o
  -3  10  10      205.50      240.85     14.14 o
  -2  10  10      198.16      243.55     14.43 o
  -1  10  10        0.13        0.68      4.11 o
   0  10  10       44.25       30.02      7.96 o
   1  10  10       14.90        3.11      4.04 o
   2  10  10        3.86       11.52      6.38 o
  -5  11  10        2.01        2.74      4.68 o
  -4  11  10       38.05       47.50     10.32 o
  -3  11  10       25.67       22.52     15.30 o
  -2  11  10       65.80       75.07      8.19 o
  -1  11  10        2.43       -2.78      5.08 o
   0  11  10        1.02       -2.82      5.31 o
   1  11  10        3.54        5.99      3.81 o
  -4  12  10      128.55      133.94     16.47 o
  -3  12  10       22.91       23.55      7.54 o
  -2  12  10        1.71        6.30     12.86 o
  -1  12  10        1.94        3.60      4.43 o
   0  12  10        5.21        2.27      3.77 o
  -3  13  10       26.64       35.42      6.02 o
  -2  13  10       18.25       20.50      5.87 o
  -1  13  10        4.41        5.27      2.77 o
  -7   1  11       24.88       22.92      6.57 o
  -6   1  11       27.61       26.57      5.36 o
  -5   1  11       92.82      107.08      9.84 o
  -4   1  11       36.80       51.17      6.56 o
  -3   1  11       29.50       36.54      5.37 o
  -2   1  11        9.55        9.65      2.94 o
  -1   1  11       12.31        3.73      2.02 o
   0   1  11      130.84      153.79     12.02 o
   1   1  11       35.47       27.73      5.56 o
   2   1  11       50.35       35.79      6.30 o
   3   1  11       23.87       22.01      5.95 o
  -7   2  11        1.63        3.52      3.06 o
  -6   2  11       33.78       49.21      7.34 o
  -5   2  11        0.03        6.59      3.71 o
  -4   2  11        6.57       11.40      3.45 o
  -3   2  11       86.69       91.39     11.83 o
  -2   2  11       32.14       38.06      7.59 o
  -1   2  11       38.06       33.12      5.68 o
   0   2  11        0.03        1.62      3.04 o
   1   2  11        2.29        2.93      3.31 o
   2   2  11       12.00       11.20      4.68 o
   3   2  11        5.18       21.72      5.89 o
  -7   3  11       48.54       50.69      7.27 o
  -6   3  11        4.95        5.18      7.07 o
  -5   3  11        1.56        0.65      3.21 o
  -4   3  11        9.56        9.76      6.52 o
  -3   3  11        0.18        3.49      3.79 o
  -2   3  11        5.14        7.07      4.61 o
  -1   3  11       14.01       22.50      4.91 o
   0   3  11       17.14       19.19      6.06 o
   1   3  11        0.46        2.53      2.51 o
   2   3  11        7.06        6.24      2.75 o
  -7   4  11        1.18       -5.21      3.48 o
  -6   4  11        0.48        1.75      3.55 o
  -5   4  11       70.51       78.19     11.70 o
  -4   4  11        9.47        1.45      2.20 o
  -3   4  11       19.37       26.46      7.46 o
  -2   4  11       17.61       14.11      5.20 o
  -1   4  11      107.64       87.51     12.41 o
   0   4  11        0.11       -5.16      4.44 o
   1   4  11       35.89       31.78      7.06 o
   2   4  11        4.39       10.91      8.31 o
  -6   5  11       14.18        9.61      3.07 o
  -5   5  11        0.37       -1.73      2.14 o
  -4   5  11        0.26       -2.30      2.34 o
  -3   5  11        5.45        6.97      4.59 o
  -2   5  11       31.38       33.28      7.83 o
  -1   5  11       12.69        4.13      3.51 o
   0   5  11        3.51       -4.14      4.82 o
   1   5  11      111.96      104.86     14.96 o
   2   5  11       73.84      106.75     16.13 o
  -6   6  11       13.74       21.14      8.04 o
  -5   6  11       61.14       39.80      6.78 o
  -4   6  11        2.95        6.26      2.77 o
  -3   6  11      211.17      206.70     18.31 o
  -2   6  11       44.92       33.39      7.59 o
  -1   6  11        2.07        2.42      3.55 o
   0   6  11        0.46       -3.61      5.76 o
   1   6  11        0.85        0.06      3.65 o
   2   6  11       54.16       63.82     12.33 o
  -6   7  11       57.11       56.50     11.77 o
  -5   7  11       12.74        7.86      3.65 o
  -4   7  11        0.50        8.02      5.16 o
  -3   7  11        1.82        3.51      5.06 o
  -2   7  11        2.41        9.71      4.76 o
  -1   7  11       69.36       81.07     12.72 o
   0   7  11      121.26      116.89     15.75 o
   1   7  11        5.49       11.30      6.66 o
  -5   8  11      114.70      131.92     16.46 o
  -4   8  11       50.52       61.94      7.32 o
  -3   8  11       15.84       11.03      7.22 o
  -2   8  11       30.30       28.95      7.94 o
  -1   8  11        5.37       15.31      6.82 o
   0   8  11        6.06        4.36      4.07 o
   1   8  11        5.20        8.24      5.13 o
  -5   9  11        2.71       -1.98      5.04 o
  -4   9  11       88.49      105.77     14.93 o
  -3   9  11       17.01       18.59      4.64 o
  -2   9  11       27.31       37.87      9.16 o
  -1   9  11       22.88       21.45      6.82 o
   0   9  11        9.67       12.92      6.22 o
  -4  10  11        0.17        0.21      4.98 o
  -3  10  11        1.28        1.81      3.21 o
  -2  10  11        6.35        8.47      2.94 o
  -1  10  11        1.90       -1.67      4.39 o
   0  10  11       63.10       73.06     13.62 o
  -2  11  11       19.73       32.99      9.21 o
  -6   0  12       51.21       59.15     11.43 o
  -5   0  12       12.46       24.11      7.21 o
  -4   0  12        4.14        9.78      6.31 o
  -3   0  12        5.00        2.04      3.31 o
  -2   0  12       10.36        1.68      3.75 o
  -1   0  12       22.31       33.10      8.79 o
   0   0  12       43.23       40.33      9.44 o
   1   0  12        7.96       -0.54      4.54 o
  -6   1  12       21.81       35.62      6.49 o
  -5   1  12        0.00       -0.27      5.43 o
  -4   1  12       45.04       48.59      6.74 o
  -3   1  12        4.32        7.33      2.89 o
  -2   1  12        3.59       -0.56      4.21 o
  -1   1  12        0.10       -3.09      5.53 o
   0   1  12       10.99       12.78      4.22 o
   1   1  12        0.60        1.29      5.97 o
  -6   2  12       21.74       24.05      5.33 o
  -5   2  12        2.96        3.71      4.52 o
  -4   2  12        1.57        5.81      4.36 o
  -3   2  12        7.16        5.32      4.65 o
  -2   2  12       55.90       43.45      6.58 o
  -1   2  12       10.01       12.54      3.80 o
   0   2  12       48.04       47.24      7.22 o
   1   2  12       67.37       65.60      8.72 o
  -5   3  12       30.19       29.64      5.65 o
  -4   3  12        4.88        2.47      3.24 o
  -3   3  12        2.90       -3.24      3.62 o
  -2   3  12       81.27      131.08     15.85 o
  -1   3  12        6.25       11.78      5.30 o
   0   3  12       48.78       46.47      7.11 o
   1   3  12        7.18       11.08      4.09 o
  -5   4  12       32.72       38.21      6.55 o
  -4   4  12        1.36        0.24      2.09 o
  -3   4  12       11.93       14.17      4.56 o
  -2   4  12       15.28       24.81      7.54 o
  -1   4  12        1.43       -4.31      4.53 o
   0   4  12        1.39        5.65      6.67 o
  -5   5  12        1.16        4.08      2.60 o
  -4   5  12        4.88       14.11      5.90 o
  -3   5  12        0.69        1.96      3.68 o
  -2   5  12        8.53        0.30      3.16 o
  -1   5  12       26.00       26.10      7.94 o
   0   5  12      115.56      126.25     16.76 o
  -4   6  12      162.63      205.96     20.61 o
  -3   6  12       16.96        5.96      4.23 o
  -2   6  12        3.70        8.23      4.54 o
  -1   6  12       45.38       57.82     11.30 o
   0   6  12        0.60        4.83      3.75 o
  -4   7  12        0.15        1.29      3.88 o
  -3   7  12       19.44       30.49      5.65 o
  -2   7  12        7.75       11.39      5.41 o
  -1   7  12        1.91       -0.15      3.49 o
  -2   8  12      126.73      160.38     18.26 o
  -3   1  13       27.62       34.33      8.75 o
  -2   1  13        0.02        1.81      2.82 o
 
