# Supplementary material for: Four pyrrole derivatives used as building blocks in the synthesis of minor-groove binders
Source: Acta Crystallogr E Crystallogr Commun. 2017 Jan 27;73(Pt 2):254–9. doi: 10.1107/S2056989017001177 (PMC5290577; doi:10.1107/S2056989017001177)
Supplement: Supplementary file 4 [file e-73-00254-IIIsup4.hkl]

#
# h,k,l, Fc-squared, Fo-squared, sigma(Fo-squared) and status flag
#
data_III
_shelx_title ' aik 13 46 in P 21/c'
_shelx_refln_list_code          4
_shelx_F_calc_maximum      210.97
_exptl_crystal_F_000       672.00
_reflns_d_resolution_high  0.7696
 
loop_
 _symmetry_equiv_pos_as_xyz
 'x, y, z'
 '-x, y+1/2, -z+1/2'
 '-x, -y, -z'
 'x, -y-1/2, z-1/2'
 
_cell_length_a    17.5744
_cell_length_b    11.3718
_cell_length_c     8.7299
_cell_angle_alpha  90.000
_cell_angle_beta   92.076
_cell_angle_gamma  90.000
 
_shelx_F_squared_multiplier     1.000
 
loop_
 _refln_index_h
 _refln_index_k
 _refln_index_l
 _refln_F_squared_calc
 _refln_F_squared_meas
 _refln_F_squared_sigma
 _refln_observed_status
   3   0   0       13.51       19.54      2.05 o
   4   0   0        3.08       20.96     14.58 o
   5   0   0       13.47       14.57      2.90 o
   6   0   0      150.10      216.92     10.24 o
   7   0   0      190.03      168.87     12.32 o
   8   0   0     8682.36     8913.96     60.30 o
   9   0   0     2524.26     2643.62     52.21 o
  10   0   0     1608.99     1473.36     27.82 o
  11   0   0      209.06      239.04     11.99 o
  12   0   0       23.76       23.41      6.62 o
  13   0   0        0.95       -0.62      3.37 o
  14   0   0      158.66      186.83     16.73 o
  15   0   0      626.96      578.92     30.24 o
  16   0   0       30.34       25.69      8.65 o
  17   0   0      666.68      638.27     34.30 o
  18   0   0      555.13      525.73     32.38 o
  19   0   0      433.91      464.43     31.53 o
  20   0   0       30.39       35.08      9.88 o
  21   0   0        4.44        5.15      5.11 o
  22   0   0       12.28       -1.69      6.94 o
   3   1   0      952.12     1085.70     10.36 o
   4   1   0     6871.41     7295.27     51.34 o
   5   1   0     2223.07     2120.59     28.76 o
   6   1   0      172.20      173.74     12.94 o
   7   1   0     5084.39     5109.25     34.91 o
   8   1   0      142.50      140.08      6.45 o
   9   1   0      668.74      708.41     14.92 o
  10   1   0       72.21       96.54      6.07 o
  11   1   0        1.77        2.14      2.22 o
  12   1   0      119.04      135.86      7.79 o
  13   1   0     1070.79     1062.55     25.75 o
  14   1   0       24.22       25.58      5.19 o
  15   1   0       53.37       71.01     16.82 o
  16   1   0       47.97       33.74      9.94 o
  17   1   0      106.67      115.38      8.96 o
  18   1   0       14.59        8.63      3.36 o
  19   1   0       11.93        9.69      3.69 o
  20   1   0       78.49       89.36     10.61 o
  21   1   0        2.21        2.93     11.23 o
  22   1   0        0.12       -8.32      5.55 o
   0   2   0     2684.56     2405.89     16.38 o
   1   2   0      682.71      824.37     17.17 o
   2   2   0     6727.07     6647.56     21.58 o
   3   2   0     1160.37     1070.06     17.40 o
   4   2   0       86.24       63.56      3.16 o
   5   2   0       17.44        8.74      1.67 o
   6   2   0     2554.91     2505.84     24.02 o
   7   2   0      150.15      148.80      6.11 o
   8   2   0        1.23        1.94      1.68 o
   9   2   0     1243.97     1142.11     16.73 o
  10   2   0        1.70        8.28      2.28 o
  11   2   0      950.41      949.82     16.90 o
  12   2   0        0.49       -0.21      2.05 o
  13   2   0       76.92       71.88      5.51 o
  14   2   0        5.10        2.84      2.54 o
  15   2   0       76.72       84.90      6.28 o
  16   2   0        9.25        1.85      2.66 o
  17   2   0       14.86       14.32      3.92 o
  18   2   0        5.94        4.18      2.98 o
  19   2   0       10.37       13.89      3.53 o
  20   2   0       35.09       22.78      6.09 o
  21   2   0       23.86       37.81      8.23 o
  22   2   0       13.39       13.29      7.20 o
   1   3   0      271.84      237.40      4.59 o
   2   3   0     2717.73     2482.13     20.00 o
   3   3   0        0.18        1.69      1.17 o
   4   3   0      442.86      501.08      8.16 o
   5   3   0      213.18      222.71      6.01 o
   6   3   0      668.10      637.64     12.95 o
   7   3   0      399.03      441.75     10.51 o
   8   3   0      676.25      576.81     12.72 o
   9   3   0     1329.51     1360.69     20.74 o
  10   3   0      452.92      463.54     12.78 o
  11   3   0      147.37      172.18      7.51 o
  12   3   0      388.59      402.90     11.76 o
  13   3   0      108.71      118.89      6.81 o
  14   3   0      226.20      222.66      9.63 o
  15   3   0      181.83      184.15      9.13 o
  16   3   0      215.92      213.16     10.16 o
  17   3   0       85.79       95.18      8.03 o
  18   3   0       61.15       59.19     16.90 o
  19   3   0       84.22       87.76     18.96 o
  20   3   0      161.95      163.95     30.41 o
  21   3   0       30.42       35.50      7.86 o
  22   3   0        3.16        3.26      4.71 o
   0   4   0     3310.83     3443.24     27.20 o
   1   4   0      216.54      200.44      4.77 o
   2   4   0     2626.84     2733.47     26.81 o
   3   4   0      147.89      118.37      7.99 o
   4   4   0        0.22       -0.06      2.09 o
   5   4   0      180.01      201.98      7.44 o
   6   4   0     2189.36     2078.23     19.98 o
   7   4   0       10.11        6.93      1.66 o
   8   4   0       12.94       17.63      3.78 o
   9   4   0       82.10       73.53      5.08 o
  10   4   0      252.47      257.97      9.76 o
  11   4   0       64.98       66.67      5.43 o
  12   4   0      150.63      157.56      7.48 o
  13   4   0      154.63      148.29      7.58 o
  14   4   0        6.28        9.82      2.47 o
  15   4   0      160.96      139.43      8.00 o
  16   4   0      136.11      124.14     16.19 o
  17   4   0       21.62       18.38      4.64 o
  18   4   0       33.75       39.44      8.10 o
  19   4   0        2.28       -0.35      4.10 o
  20   4   0       26.09       15.32     13.64 o
  21   4   0        1.70       -3.23      4.64 o
   1   5   0      738.46      777.90     12.81 o
   2   5   0     2930.99     3072.13     21.12 o
   3   5   0      686.31      618.98     14.83 o
   4   5   0      785.60      816.50     22.97 o
   5   5   0       48.20       54.79      6.65 o
   6   5   0        1.36        1.08      2.87 o
   7   5   0      510.33      435.98     12.91 o
   8   5   0        3.48        3.22      1.57 o
   9   5   0      203.26      203.33      7.79 o
  10   5   0       14.24       15.01      2.85 o
  11   5   0        0.33       -0.51      1.65 o
  12   5   0       70.56       83.63      5.92 o
  13   5   0      120.67      138.32      7.88 o
  14   5   0        9.54        8.31      2.81 o
  15   5   0      251.15      262.68     11.50 o
  16   5   0      157.07      142.24      8.94 o
  17   5   0      498.23      502.80     18.69 o
  18   5   0       96.42       95.98      9.59 o
  19   5   0       29.96       49.12     13.35 o
  20   5   0        2.23        4.09     12.52 o
  21   5   0        3.20       -1.52      6.86 o
   0   6   0     2418.45     2629.14     38.75 o
   1   6   0      572.25      710.56     11.50 o
   2   6   0      316.10      321.50      7.42 o
   3   6   0      439.92      443.73      8.99 o
   4   6   0      469.98      572.97     16.00 o
   5   6   0     1740.11     1884.37     38.78 o
   6   6   0      344.18      371.29     18.77 o
   7   6   0      499.20      569.40     24.12 o
   8   6   0     1427.85     1478.80     41.27 o
   9   6   0      926.49      927.33     21.44 o
  10   6   0       24.83       30.54      3.43 o
  11   6   0      650.65      608.31     19.42 o
  12   6   0      121.36       98.12      8.43 o
  13   6   0       37.91       34.14      6.11 o
  14   6   0        6.24        6.57      4.05 o
  15   6   0       25.59       20.46      6.54 o
  16   6   0      502.45      482.99     24.08 o
  17   6   0      406.16      403.82     22.71 o
  18   6   0      177.97      183.90     16.27 o
  19   6   0      135.23      101.40     17.98 o
  20   6   0      104.79       88.21     16.76 o
   1   7   0        3.86        5.54      1.45 o
   2   7   0      175.58      194.12      6.14 o
   3   7   0      127.16      129.40      5.21 o
   4   7   0     1120.88     1157.80     17.42 o
   5   7   0       29.06       38.11      5.03 o
   6   7   0        3.70        6.38      3.16 o
   7   7   0      165.80      184.73     14.19 o
   8   7   0      296.05      291.09     19.02 o
   9   7   0       52.07       55.93      9.24 o
  10   7   0      151.10      147.64     15.13 o
  11   7   0      105.76      101.15     13.35 o
  12   7   0        3.30       14.15      7.76 o
  13   7   0       43.80       56.40     11.31 o
  14   7   0       27.12       29.43      6.51 o
  15   7   0       29.85       29.80      6.46 o
  16   7   0        8.57       12.53      9.26 o
  17   7   0        3.49        9.43      8.84 o
  18   7   0        8.99        1.75      6.89 o
  19   7   0        4.47       -2.60      6.76 o
   0   8   0      202.95      200.35      9.00 o
   1   8   0       99.55       91.32      4.44 o
   2   8   0       75.45       55.82      4.55 o
   3   8   0        5.66       11.22      2.94 o
   4   8   0      122.99      133.54      6.18 o
   5   8   0     1068.27     1116.18     25.72 o
   6   8   0      237.91      282.01     13.55 o
   7   8   0      230.66      233.42     12.94 o
   8   8   0       35.56       29.38      7.04 o
   9   8   0      786.67      760.50     32.55 o
  10   8   0      988.83      930.16     37.70 o
  11   8   0      162.12      165.36     17.04 o
  12   8   0      243.50      249.36     21.91 o
  13   8   0        4.40        2.18      3.99 o
  14   8   0        0.68        9.62      5.69 o
  15   8   0       17.02        8.76      8.67 o
  16   8   0       44.91       67.44     10.05 o
  17   8   0        3.33       13.55      6.70 o
  18   8   0       24.27       36.16      8.17 o
   1   9   0      174.57      152.55     12.60 o
   2   9   0      429.52      438.73     16.07 o
   3   9   0        0.00       -2.51      2.23 o
   4   9   0       12.94       10.21      3.23 o
   5   9   0      346.98      398.05     16.14 o
   6   9   0        2.36       -0.80      2.70 o
   7   9   0      106.02       96.50      8.99 o
   8   9   0      133.94      117.97      9.96 o
   9   9   0        8.50        6.88      9.68 o
  10   9   0        8.90        3.11      4.12 o
  11   9   0        0.15        2.96      4.92 o
  12   9   0       44.37       35.33      8.71 o
  13   9   0        3.51        7.85      6.42 o
  14   9   0        4.00        8.35      6.17 o
  15   9   0       39.09       29.94      7.31 o
  16   9   0       45.08       49.50     15.67 o
  17   9   0       20.93       18.76      6.20 o
  18   9   0       15.97       42.38     12.89 o
   0  10   0      172.14      176.54     18.90 o
   1  10   0      169.48      163.55     13.02 o
   2  10   0        4.56        8.91      4.37 o
   3  10   0       38.56       27.39      6.45 o
   4  10   0       22.37       15.08      7.81 o
   5  10   0       15.68       13.11      7.84 o
   6  10   0        4.69       -4.46      5.65 o
   7  10   0       28.94       38.80     10.90 o
   8  10   0        0.55        3.35      3.59 o
   9  10   0       40.62       41.62     12.23 o
  10  10   0       42.00       58.84      8.02 o
  11  10   0        0.10       -0.13      3.79 o
  12  10   0       86.56       70.74      9.28 o
  13  10   0        0.03        9.16      6.94 o
  14  10   0        9.44       14.19      5.57 o
  15  10   0        1.46       -4.07      4.28 o
  16  10   0       16.07       13.62      5.36 o
   1  11   0      488.47      479.19     23.06 o
   2  11   0      206.32      159.87     13.80 o
   3  11   0       10.78       12.22      8.05 o
   4  11   0        3.90       -0.17      5.87 o
   5  11   0       58.67       62.61     12.55 o
   6  11   0       22.81       20.43      9.41 o
   7  11   0        0.12       -2.96      5.07 o
   8  11   0       46.48       33.33     11.56 o
   9  11   0       39.30       35.39     11.40 o
  10  11   0        0.54        6.15      6.47 o
  11  11   0        4.96       20.24     11.51 o
  12  11   0       55.43       48.63     13.13 o
  13  11   0       31.53       33.17     11.63 o
  14  11   0      159.68      196.26     26.30 o
  15  11   0       16.26       11.24      6.25 o
   0  12   0      244.39      250.63     25.30 o
   1  12   0      176.79      181.31     15.37 o
   2  12   0      320.07      329.16     20.28 o
   3  12   0       73.23       68.65     14.50 o
   4  12   0        3.99       21.18      9.68 o
   5  12   0        1.87       -0.73      5.56 o
   6  12   0        4.13        7.44      7.02 o
   7  12   0        9.96       13.30      9.10 o
   8  12   0       15.61       36.85     11.83 o
   9  12   0       13.46        2.18      6.31 o
  10  12   0      149.32      151.39     21.70 o
  11  12   0       31.87       30.97     10.63 o
  12  12   0        0.21       11.63      8.37 o
  13  12   0        0.72       -3.18      6.80 o
   1  13   0        6.65        4.61      6.12 o
   2  13   0       34.46       22.61      5.99 o
   3  13   0        0.49       -9.45      8.59 o
   4  13   0       18.50       21.59      9.99 o
   5  13   0        5.12       -3.03      5.73 o
   6  13   0        0.17       -5.13      6.88 o
   7  13   0        7.35        3.80      6.71 o
   8  13   0       17.38        2.72      7.87 o
   9  13   0       55.54       68.04     14.95 o
  10  13   0        0.42       11.26      9.44 o
   0  14   0      195.87      232.59     26.94 o
   1  14   0        7.98       12.88      5.99 o
   2  14   0       38.83       36.18     11.92 o
   3  14   0       39.02       22.46      9.25 o
   4  14   0        0.72        8.91      7.10 o
   5  14   0       11.66       16.03     10.48 o
   6  14   0       14.36        9.07      7.42 o
 -22   1   1       31.55       36.32      6.74 o
 -21   1   1      219.33      240.98     14.65 o
 -20   1   1      276.61      304.90     17.18 o
 -19   1   1       31.83       21.81      4.70 o
 -18   1   1       29.53       20.96      4.56 o
 -17   1   1       11.88       12.76      5.05 o
 -16   1   1       90.11       83.11      9.12 o
 -15   1   1      630.22      663.55     23.62 o
 -14   1   1        3.64        5.47      3.53 o
 -13   1   1       49.49       46.92      6.30 o
 -12   1   1        0.65        5.52      3.75 o
 -11   1   1     2988.05     2980.54     42.34 o
 -10   1   1      356.21      340.04     13.73 o
  -9   1   1      507.72      590.80     17.22 o
  -8   1   1     1344.09     1350.36     28.45 o
  -7   1   1      157.18      151.30      8.03 o
  -6   1   1      339.55      315.04     10.51 o
  -5   1   1      366.34      273.83      9.08 o
  -4   1   1      126.53      169.16      6.69 o
  -3   1   1     7850.72     7294.68     53.35 o
  -2   1   1        4.81        8.58      1.32 o
   1   1   1     3324.44     3171.38     41.17 o
   2   1   1     2774.43     2605.15     17.87 o
   3   1   1       10.06       21.94      1.58 o
   4   1   1     6056.79     6006.00     38.36 o
   5   1   1       10.01       17.21      2.13 o
   6   1   1      202.92      220.70      8.41 o
   7   1   1     2699.77     2642.53     24.18 o
   8   1   1     4988.74     5265.83     36.75 o
   9   1   1      322.02      347.47     10.19 o
  10   1   1       76.82       70.82      7.79 o
  11   1   1      149.22      148.76      7.59 o
  12   1   1        8.71       11.80      2.23 o
  13   1   1        3.62        6.56      2.49 o
  14   1   1      442.28      454.84     13.20 o
  15   1   1      922.83      909.74     22.11 o
  16   1   1        8.70       10.92      5.84 o
  17   1   1        0.55        5.13      2.64 o
  18   1   1      118.91      115.62      8.99 o
  19   1   1       47.23       37.52      5.61 o
  20   1   1       22.79       28.53      6.80 o
  21   1   1        9.91       14.06      5.27 o
  22   1   1       76.06       83.09     10.74 o
 -22   2   1       15.46       14.89      7.81 o
 -21   2   1      168.79      175.49     15.94 o
 -20   2   1       13.31       12.67      6.93 o
 -19   2   1        3.70        3.22      5.17 o
 -18   2   1       81.44       75.65      7.75 o
 -17   2   1       14.43       25.64      4.87 o
 -16   2   1       31.42       17.44      4.69 o
 -15   2   1      206.24      175.77     10.38 o
 -14   2   1      286.57      275.63     13.26 o
 -13   2   1      142.89      140.88      9.66 o
 -12   2   1     1504.66     1507.78     38.59 o
 -11   2   1       70.91       89.50      6.93 o
 -10   2   1      248.83      248.86      9.93 o
  -9   2   1       52.68       48.79      4.43 o
  -8   2   1      136.63       94.00      5.69 o
  -7   2   1      128.12      128.91      5.35 o
  -6   2   1      938.86      855.44     12.52 o
  -5   2   1     1725.24     1870.34     17.29 o
  -4   2   1       35.37       66.25      3.84 o
  -3   2   1       12.41        5.80      2.58 o
  -2   2   1     2127.85     1891.23     19.58 o
  -1   2   1    25262.39    24573.51    385.27 o
   0   2   1        0.67        0.62      0.64 o
   1   2   1      145.34      113.03      3.85 o
   2   2   1    16236.67    16358.94    122.29 o
   3   2   1     6500.52     6789.80     35.21 o
   4   2   1     4665.22     4510.17     17.56 o
   5   2   1        3.36        4.39      1.00 o
   6   2   1       66.37       69.07      2.97 o
   7   2   1      438.78      406.81      8.13 o
   8   2   1       76.03       59.38      3.58 o
   9   2   1       58.48       74.60      4.16 o
  10   2   1       23.36       28.10      2.97 o
  11   2   1      626.08      576.19     12.67 o
  12   2   1        0.06       -2.11      2.32 o
  13   2   1       38.63       37.57      3.99 o
  14   2   1      110.35      101.04      6.44 o
  15   2   1      198.48      187.92      9.05 o
  16   2   1        1.08       -0.98      3.44 o
  17   2   1       93.07       92.82      6.89 o
  18   2   1       95.60       91.94      8.61 o
  19   2   1       20.77       27.68      6.63 o
  20   2   1       49.53       49.48      8.23 o
  21   2   1       17.31        3.66     12.29 o
  22   2   1       22.33       27.67      5.86 o
 -22   3   1       44.53       50.15      9.49 o
 -21   3   1       20.32       26.65      7.59 o
 -20   3   1        6.93        0.17     12.25 o
 -19   3   1        0.19       -2.53      5.12 o
 -18   3   1       31.00       31.21      6.30 o
 -17   3   1       26.18       34.40      5.34 o
 -16   3   1        1.03        6.02      3.70 o
 -15   3   1        7.89        6.60      3.94 o
 -14   3   1      403.33      381.49     14.68 o
 -13   3   1      463.69      458.79     19.93 o
 -12   3   1       45.90       46.10      4.81 o
 -11   3   1        0.17       -0.96      2.01 o
 -10   3   1      186.91      162.82      7.18 o
  -9   3   1      659.46      630.27     13.25 o
  -8   3   1       11.16       35.57      5.90 o
  -7   3   1        0.02        3.95      1.86 o
  -6   3   1       37.65       49.76      3.45 o
  -5   3   1     1178.99     1058.35     14.66 o
  -4   3   1      910.34      800.44     14.83 o
  -3   3   1     1087.26      981.46     20.39 o
  -2   3   1     1309.69     1088.98     18.59 o
  -1   3   1        1.84        2.20      1.02 o
   0   3   1      405.33      345.86      7.62 o
   1   3   1      183.76      200.00      5.92 o
   2   3   1     2622.50     2624.99     38.42 o
   3   3   1        7.01        4.00      1.57 o
   4   3   1     1591.41     1572.78     31.49 o
   5   3   1       33.25       55.67      3.64 o
   6   3   1       37.88       39.20      3.27 o
   7   3   1      705.05      731.14     10.96 o
   8   3   1       50.69       65.90      3.72 o
   9   3   1      500.41      528.04     10.84 o
  10   3   1      336.92      343.37     10.62 o
  11   3   1       36.89       34.69      3.98 o
  12   3   1        1.78        1.12      1.88 o
  13   3   1      333.17      343.05     19.73 o
  14   3   1      219.61      228.30     11.03 o
  15   3   1       74.46       96.97      6.58 o
  16   3   1        0.07        0.47      3.15 o
  17   3   1       12.91       12.35      3.76 o
  18   3   1       23.97       31.19      4.65 o
  19   3   1        0.95        7.35      6.06 o
  20   3   1        3.13       -1.20      4.59 o
  21   3   1        0.26       -0.98      5.79 o
  22   3   1        5.75        4.40      5.79 o
 -21   4   1       20.80       21.25      6.70 o
 -20   4   1       11.38       15.03      6.21 o
 -19   4   1        7.30        4.68      4.73 o
 -18   4   1      371.89      392.71     22.26 o
 -17   4   1      350.43      343.52     46.01 o
 -16   4   1      170.97      163.15     10.54 o
 -15   4   1       40.42       43.72      5.58 o
 -14   4   1      481.74      479.59     16.58 o
 -13   4   1       35.22       53.29      5.76 o
 -12   4   1     1061.79     1067.99     19.90 o
 -11   4   1      362.71      352.02     11.11 o
 -10   4   1      376.47      383.02     11.07 o
  -9   4   1       50.60       56.48      4.25 o
  -8   4   1     1161.68     1275.97     18.22 o
  -7   4   1      166.57      196.76      9.33 o
  -6   4   1     5272.03     5608.47     45.91 o
  -5   4   1     1218.74     1377.46     21.51 o
  -4   4   1       79.89       68.89      3.28 o
  -3   4   1       27.99       22.54      3.46 o
  -2   4   1      449.97      557.50     13.95 o
  -1   4   1     2762.04     2858.71     17.96 o
   0   4   1       67.89       68.07      3.39 o
   1   4   1     1792.80     1881.63     20.08 o
   2   4   1     1440.95     1634.73     28.32 o
   3   4   1      621.06      538.03     12.92 o
   4   4   1        1.28        1.30      0.65 o
   5   4   1       83.68       83.01      3.55 o
   6   4   1      885.80      983.43     22.73 o
   7   4   1     1115.49     1092.90     17.74 o
   8   4   1       63.29       68.61      4.05 o
   9   4   1       34.30       34.79      3.30 o
  10   4   1       46.47       73.37      4.47 o
  11   4   1     3632.48     3539.41     58.55 o
  12   4   1      669.23      720.48     14.96 o
  13   4   1        1.56        4.72      2.12 o
  14   4   1       40.67       44.76      5.95 o
  15   4   1      465.70      453.99     14.79 o
  16   4   1      160.92      183.81      9.87 o
  17   4   1       48.78       47.68      5.46 o
  18   4   1        8.92       13.90      3.38 o
  19   4   1      154.32      154.60     10.19 o
  20   4   1      265.65      246.21     12.98 o
  21   4   1      348.50      336.90     20.45 o
 -21   5   1        0.20       -1.43      4.71 o
 -20   5   1        4.61        4.05      5.02 o
 -19   5   1       15.81       15.35      4.73 o
 -18   5   1       96.94      123.12     13.22 o
 -17   5   1      345.57      366.94     21.56 o
 -16   5   1      690.55      732.65     29.12 o
 -15   5   1      184.48      174.86     14.14 o
 -14   5   1      222.24      205.16     11.33 o
 -13   5   1       14.35       12.60      3.11 o
 -12   5   1       10.98       21.96      3.50 o
 -11   5   1      223.60      232.92     10.53 o
 -10   5   1      380.00      415.24     22.36 o
  -9   5   1      636.68      572.87     14.97 o
  -8   5   1      128.25      130.61      8.08 o
  -7   5   1       25.75       32.90      4.87 o
  -6   5   1      108.58       79.36      4.50 o
  -5   5   1      526.87      528.90     19.57 o
  -4   5   1        5.60        9.05      2.91 o
  -3   5   1      661.41      649.20     18.06 o
  -2   5   1       15.69       12.21      1.68 o
  -1   5   1      771.70      752.56     10.09 o
   0   5   1      203.75      248.14      7.04 o
   1   5   1       16.79       15.58      2.55 o
   2   5   1      123.46      158.18      6.64 o
   3   5   1      293.95      262.65      8.74 o
   4   5   1      716.33      641.26     16.61 o
   5   5   1       42.17       25.87      2.94 o
   6   5   1       38.07       19.68      5.02 o
   7   5   1       60.62       78.39      9.45 o
   8   5   1        7.30        6.68      4.07 o
   9   5   1      265.55      234.83     13.69 o
  10   5   1       50.92       44.61      3.92 o
  11   5   1      435.75      418.92     19.09 o
  12   5   1      127.57      129.18     14.44 o
  13   5   1      215.69      232.44     13.78 o
  14   5   1      334.92      358.27     17.67 o
  15   5   1        0.52        3.38      3.65 o
  16   5   1       40.97       37.24      5.42 o
  17   5   1       20.14       26.64      5.04 o
  18   5   1       96.65       93.89      8.01 o
  19   5   1      312.17      322.38     17.24 o
  20   5   1      258.43      261.75     16.08 o
  21   5   1       73.30       89.02     11.87 o
 -20   6   1       76.41       80.65     16.86 o
 -19   6   1        7.93       -1.03      7.33 o
 -18   6   1       22.41       22.09      9.61 o
 -17   6   1       24.87       50.49     13.44 o
 -16   6   1      114.59      105.94     16.74 o
 -15   6   1      120.26      129.56     18.34 o
 -14   6   1      221.55      235.85     15.91 o
 -13   6   1      117.70      131.93     11.67 o
 -12   6   1      235.58      234.90     11.08 o
 -11   6   1        3.07        3.10      2.21 o
 -10   6   1       33.09       32.70      3.19 o
  -9   6   1      266.09      278.48     10.87 o
  -8   6   1      123.25      116.00      6.56 o
  -7   6   1       22.73       39.52      6.02 o
  -6   6   1      682.17      693.22     24.73 o
  -5   6   1        0.42        1.75      3.39 o
  -4   6   1      570.46      533.77     23.19 o
  -3   6   1      979.86     1072.50     32.64 o
  -2   6   1      525.15      537.87     12.17 o
  -1   6   1       79.09       90.04      3.89 o
   0   6   1       87.37       86.52      3.46 o
   1   6   1      133.56      126.70      6.36 o
   2   6   1      692.64      736.61     22.38 o
   3   6   1      638.85      661.40     14.75 o
   4   6   1      391.26      349.44     14.37 o
   5   6   1       90.10      106.07      7.59 o
   6   6   1       86.40       83.59      9.33 o
   7   6   1       23.23       21.42      5.83 o
   8   6   1       46.81       52.34      8.53 o
   9   6   1       61.25       52.86      8.87 o
  10   6   1       16.34       26.26      4.73 o
  11   6   1      352.37      357.90     24.49 o
  12   6   1       35.51       32.21      5.07 o
  13   6   1      246.96      251.37     16.44 o
  14   6   1        6.38        3.09      3.01 o
  15   6   1      147.25      145.42     12.33 o
  16   6   1       81.39       78.81     11.52 o
  17   6   1       13.90       16.95      6.07 o
  18   6   1      166.18      172.29     15.79 o
  19   6   1       89.24       84.62     11.49 o
  20   6   1       17.63       -2.11      4.95 o
 -19   7   1       89.39      102.80     18.90 o
 -18   7   1      165.25      156.19     21.73 o
 -17   7   1       58.11       55.69     13.09 o
 -16   7   1       85.39       80.01     15.57 o
 -15   7   1      109.78       79.74     14.61 o
 -14   7   1      750.15      729.63     28.15 o
 -13   7   1     1539.77     1515.84     39.17 o
 -12   7   1        8.30        4.54      5.13 o
 -11   7   1      769.43      809.87     26.41 o
 -10   7   1      626.69      612.74     29.80 o
  -9   7   1        0.31       -0.95      3.45 o
  -8   7   1        3.04       10.35      3.58 o
  -7   7   1       21.41       23.53      5.63 o
  -6   7   1       57.13       49.58      7.23 o
  -5   7   1       38.66       42.69      8.46 o
  -4   7   1        3.29        4.31      1.74 o
  -3   7   1      333.90      383.82     10.22 o
  -2   7   1       93.02       73.77      4.48 o
  -1   7   1       15.72       27.12      2.35 o
   0   7   1      721.52      795.27     13.57 o
   1   7   1        1.79        1.83      1.93 o
   2   7   1        5.15        6.17      2.44 o
   3   7   1        4.49        5.82      2.12 o
   4   7   1      848.24      804.66     46.72 o
   5   7   1        6.84       17.13      2.04 o
   6   7   1       37.96       48.32     10.75 o
   7   7   1      328.43      325.08     19.61 o
   8   7   1        0.05        1.89      4.83 o
   9   7   1        5.79        2.38      4.40 o
  10   7   1      119.86      122.39     14.41 o
  11   7   1      183.47      200.28     18.49 o
  12   7   1        0.01       -3.37      5.22 o
  13   7   1      849.05      851.45     41.01 o
  14   7   1       74.42       78.12     13.53 o
  15   7   1       17.86       21.40      8.30 o
  16   7   1      143.80       99.87     16.61 o
  17   7   1      241.60      243.11     18.35 o
  18   7   1      292.82      304.17     20.90 o
  19   7   1      176.27      183.24     16.96 o
 -18   8   1        0.41        3.88      7.55 o
 -17   8   1        6.46        4.86      6.99 o
 -16   8   1        0.33       -3.68      5.03 o
 -15   8   1       39.28       29.56     10.48 o
 -14   8   1        0.57       -4.02      4.50 o
 -13   8   1       82.02       61.48      8.80 o
 -12   8   1       40.91       39.15     11.37 o
 -11   8   1       33.68       36.99      6.29 o
 -10   8   1        5.12        7.68      4.27 o
  -9   8   1      344.67      341.21     21.74 o
  -8   8   1      321.28      292.05     19.25 o
  -7   8   1       54.02       70.81      9.11 o
  -6   8   1      308.44      322.51     14.31 o
  -5   8   1       87.22       80.25      5.46 o
  -4   8   1      180.25      148.04      8.84 o
  -3   8   1        0.41        0.10      1.60 o
  -2   8   1      628.60      640.07     12.07 o
  -1   8   1      297.60      294.22      7.75 o
   0   8   1      363.91      355.67     11.87 o
   1   8   1        7.00        7.34      2.24 o
   2   8   1       55.13       51.49      4.97 o
   3   8   1        0.00       -1.12      2.21 o
   4   8   1      575.60      549.71     23.60 o
   5   8   1      961.19      975.03     27.32 o
   6   8   1        0.19        0.74      3.92 o
   7   8   1        0.30       -1.13      2.78 o
   8   8   1        3.76        5.46      5.33 o
   9   8   1        3.38       -0.20      4.35 o
  10   8   1      119.02      110.82     13.78 o
  11   8   1      196.28      192.13     18.54 o
  12   8   1       34.93       42.57     10.24 o
  13   8   1      294.36      277.93     23.78 o
  14   8   1       49.26       40.66     10.23 o
  15   8   1        8.18       12.07      7.10 o
  16   8   1       11.24        6.68      6.90 o
  17   8   1       15.74       23.21      7.27 o
  18   8   1        9.76        3.62      6.41 o
  19   8   1       26.87       27.77      9.51 o
 -17   9   1       22.08        9.36      9.52 o
 -16   9   1       36.78       44.76     13.39 o
 -15   9   1        2.09        0.84      5.04 o
 -14   9   1       90.55      126.23     19.02 o
 -13   9   1        2.47        0.89      4.22 o
 -12   9   1        3.18       -3.93      3.75 o
 -11   9   1       67.92       82.35     15.12 o
 -10   9   1       36.89       60.20     10.33 o
  -9   9   1       29.14       17.62      6.13 o
  -8   9   1       43.83       44.51      6.44 o
  -7   9   1       24.75       29.33      8.21 o
  -6   9   1      244.93      210.50     12.11 o
  -5   9   1      106.48       80.57      7.38 o
  -4   9   1      509.88      431.31     28.07 o
  -3   9   1        7.20       11.42      6.92 o
  -2   9   1     1370.70     1398.79     24.68 o
  -1   9   1       73.45       54.83      5.12 o
   0   9   1      239.79      237.15     10.24 o
   1   9   1       70.28       71.49      5.76 o
   2   9   1      392.36      371.56     13.03 o
   3   9   1       17.70       22.24      3.83 o
   4   9   1       43.96       41.13      5.58 o
   5   9   1        4.86        4.58      3.02 o
   6   9   1      113.79      117.80      9.69 o
   7   9   1        4.26        5.41      8.64 o
   8   9   1       98.89       80.96      8.77 o
   9   9   1      430.08      425.10     19.44 o
  10   9   1       91.46       93.48     11.84 o
  11   9   1        7.89        7.95      4.54 o
  12   9   1        0.06        5.11      6.22 o
  13   9   1      115.26      132.08     17.41 o
  14   9   1      137.60      139.38     18.37 o
  15   9   1        4.17        7.61      5.61 o
  16   9   1        9.43        7.09      6.85 o
  17   9   1        4.39        2.67      4.77 o
 -16  10   1       59.57       63.99     15.65 o
 -15  10   1      142.54      167.37     23.01 o
 -14  10   1       24.15       17.58      8.85 o
 -13  10   1      112.17      105.12     11.45 o
 -12  10   1       48.94       45.58     12.54 o
 -11  10   1       43.15       47.49      8.84 o
 -10  10   1      231.43      229.78     23.94 o
  -9  10   1      217.88      182.22     21.41 o
  -8  10   1      368.02      358.78     28.75 o
  -7  10   1      861.11      827.37     42.72 o
  -6  10   1      663.14      653.28     37.59 o
  -5  10   1       98.18       82.59     13.70 o
  -4  10   1       79.31       92.05     14.89 o
  -3  10   1      135.97      107.99     14.94 o
  -2  10   1      633.12      598.26     35.21 o
  -1  10   1      836.34      823.44     28.40 o
   0  10   1      274.90      276.47     16.51 o
   1  10   1      474.86      474.69     21.37 o
   2  10   1     1135.03     1166.40     33.97 o
   3  10   1      712.89      729.07     26.77 o
   4  10   1      676.69      726.31     22.98 o
   5  10   1      245.71      232.20     13.42 o
   6  10   1      512.21      490.69     30.43 o
   7  10   1      173.86      155.87     11.80 o
   8  10   1       79.04       87.17      9.31 o
   9  10   1      567.63      524.23     22.24 o
  10  10   1      394.92      403.60     20.48 o
  11  10   1       80.16       75.99     10.00 o
  12  10   1      543.22      533.98     24.88 o
  13  10   1      454.70      486.94     62.26 o
  14  10   1       31.29       26.48      7.01 o
  15  10   1       11.04        7.29      6.61 o
  16  10   1       58.59       82.06     15.41 o
 -15  11   1       17.16        3.63      7.04 o
 -14  11   1       24.70       34.25      8.49 o
 -13  11   1      107.16      130.29     14.51 o
 -12  11   1       32.33       34.89      7.83 o
 -11  11   1        0.84        7.69      5.63 o
 -10  11   1        9.77       14.95      7.63 o
  -9  11   1        2.30       -0.50      8.10 o
  -8  11   1       99.36       85.24     14.85 o
  -7  11   1       75.31       71.85     14.29 o
  -6  11   1        2.88        8.29      8.11 o
  -5  11   1       10.95        9.61      8.07 o
  -4  11   1       15.66       13.96      7.79 o
  -3  11   1      176.07      218.03     22.38 o
  -2  11   1       59.36       61.58     11.17 o
  -1  11   1       11.25       16.15      5.45 o
   0  11   1        6.40        6.92      7.08 o
   1  11   1        3.66        1.33      4.07 o
   2  11   1      134.53      120.94     12.18 o
   3  11   1        2.57        4.00      4.38 o
   4  11   1      117.50      131.78     17.31 o
   5  11   1        6.50        5.75      6.16 o
   6  11   1        0.35       -1.64      7.27 o
   7  11   1      190.78      216.38     22.96 o
   8  11   1       17.97       21.44      8.64 o
   9  11   1        0.35       -5.70      7.09 o
  10  11   1        0.67        6.80      7.47 o
  11  11   1       62.41       70.89     14.42 o
  12  11   1       21.04       31.47     18.02 o
  13  11   1        2.02       -6.02      5.14 o
  14  11   1        2.37        6.33      4.95 o
  15  11   1       36.31       24.96      7.14 o
 -13  12   1        0.57       -2.09      5.78 o
 -12  12   1       89.49       83.63     12.14 o
 -11  12   1       35.15       27.89      7.84 o
 -10  12   1       12.09       18.85      6.87 o
  -9  12   1        9.04        8.22      5.35 o
  -8  12   1        3.40       24.35      8.70 o
  -7  12   1       29.94       33.01      9.75 o
  -6  12   1       37.56       22.64      8.94 o
  -5  12   1       35.71       23.26     11.20 o
  -4  12   1        0.12       -0.17      5.98 o
  -3  12   1      140.30      104.86     16.95 o
  -2  12   1       50.44       47.27     11.34 o
  -1  12   1       42.51       41.38      8.99 o
   0  12   1        6.14        5.62      5.36 o
   1  12   1       12.21        9.00      4.62 o
   2  12   1       97.79      109.50     12.14 o
   3  12   1       47.77       48.90     12.64 o
   4  12   1       48.67       54.94     12.65 o
   5  12   1        0.89      -10.36      6.91 o
   6  12   1       97.38       94.21     15.53 o
   7  12   1       68.96       49.90     13.12 o
   8  12   1       18.62        4.24      6.61 o
   9  12   1        9.65       16.58      8.68 o
  10  12   1       52.24       57.61     11.71 o
  11  12   1        7.11       18.83      9.01 o
  12  12   1        8.87       23.99     10.60 o
  13  12   1        2.40        2.62      8.20 o
 -10  13   1       79.27      102.83     12.63 o
  -9  13   1       66.11       72.76     11.43 o
  -8  13   1        7.05       18.95      9.72 o
  -7  13   1       45.32       26.92      9.90 o
  -6  13   1        0.24        6.37      9.18 o
  -5  13   1        1.14        5.37      7.30 o
  -4  13   1        9.39       10.45      8.69 o
  -3  13   1       84.08       56.91     14.03 o
  -2  13   1      291.35      298.64     28.59 o
  -1  13   1        0.86        2.89      4.99 o
   0  13   1      171.74      168.21     15.84 o
   1  13   1       41.12       45.46      9.13 o
   2  13   1      150.22      179.69     16.30 o
   3  13   1       26.50       30.54     10.97 o
   4  13   1        0.08      -12.60      9.07 o
   5  13   1       28.41       55.02     13.45 o
   6  13   1       45.91       51.65     11.70 o
   7  13   1       24.53       25.99     10.55 o
   8  13   1        0.65       18.13      8.81 o
   9  13   1        1.49       -6.85      7.21 o
  10  13   1        3.60        4.04      9.03 o
  -6  14   1       23.72       32.80     12.16 o
  -5  14   1        0.12        2.60      6.48 o
  -4  14   1       20.52       40.32     12.73 o
  -3  14   1       37.40       53.87     14.41 o
  -2  14   1       40.28       63.19     14.37 o
  -1  14   1        0.42        9.66      7.78 o
   0  14   1       32.83       32.51      8.48 o
   1  14   1        0.00        0.54      4.42 o
   2  14   1        3.19       -3.38      6.71 o
   3  14   1        8.46       -2.74      6.96 o
   4  14   1       19.23       26.30      9.83 o
   5  14   1        8.78        8.40      6.19 o
   6  14   1       34.12       50.76     14.46 o
 -22   0   2      340.31      368.83     23.52 o
 -21   0   2       24.46       25.57      9.27 o
 -20   0   2      106.25      116.22     17.64 o
 -19   0   2      223.38      217.73     23.39 o
 -18   0   2       29.18       32.91      9.85 o
 -17   0   2        0.96        1.17      5.17 o
 -16   0   2     1040.38     1097.11     46.59 o
 -15   0   2      733.99      754.72     37.09 o
 -14   0   2      809.87      799.29     36.99 o
 -13   0   2       47.63       45.89      9.17 o
 -12   0   2        0.82        4.42      5.45 o
 -11   0   2       67.21       34.88      7.58 o
 -10   0   2      341.91      403.26     22.23 o
  -9   0   2      232.32      271.44     17.68 o
  -8   0   2       27.08       23.83      5.87 o
  -7   0   2      302.40      313.12     17.29 o
  -6   0   2     3721.23     3676.84     54.91 o
  -5   0   2     3352.44     3472.71     49.92 o
  -4   0   2     6265.47     6349.82     64.22 o
  -3   0   2     9604.53    10010.83     75.56 o
  -2   0   2    10655.05    10749.82     73.88 o
  -1   0   2     2332.45     2431.56     33.42 o
   0   0   2    15044.98    15343.74     79.34 o
   1   0   2     6647.91     6593.32     53.98 o
   2   0   2    18909.02    19481.64     96.25 o
   3   0   2    44508.00    44026.50    110.23 o
   4   0   2    23231.77    23944.23     85.21 o
   5   0   2    23218.81    23993.29     90.41 o
   6   0   2     2593.52     2501.32     52.09 o
   7   0   2      781.77      882.08     26.49 o
   8   0   2      470.34      516.54     21.40 o
   9   0   2      659.37      618.02     24.79 o
  10   0   2      225.69      198.95     15.42 o
  11   0   2     1077.17     1106.60     37.15 o
  12   0   2      422.34      386.40     23.41 o
  13   0   2      950.66      960.25     25.83 o
  14   0   2      710.46      680.51     27.07 o
  15   0   2       55.23       70.01      8.36 o
  16   0   2        0.86        2.76      3.19 o
  17   0   2      371.46      374.96     19.14 o
  18   0   2       13.67        5.94      4.40 o
  19   0   2      123.09      105.98     14.81 o
  20   0   2        0.94       -4.67      5.73 o
  21   0   2       17.69        1.77      5.85 o
  22   0   2      689.25      856.36     57.32 o
 -22   1   2        5.51       21.89      6.94 o
 -21   1   2       61.20       66.55      8.59 o
 -20   1   2        1.12        1.15      3.87 o
 -19   1   2       14.17        3.90      5.23 o
 -18   1   2       12.32       17.01      4.39 o
 -17   1   2       45.60       53.29     10.22 o
 -16   1   2        0.92        3.09      4.34 o
 -15   1   2      263.55      274.03     16.04 o
 -14   1   2      154.41      157.20     11.65 o
 -13   1   2      555.66      541.11     20.67 o
 -12   1   2       82.22       79.61      8.21 o
 -11   1   2        5.36        3.45      2.53 o
 -10   1   2        7.64       13.86      5.43 o
  -9   1   2     1156.05     1202.63     25.85 o
  -8   1   2      781.26      850.43     22.75 o
  -7   1   2        5.35        2.85      2.51 o
  -6   1   2        1.26       10.45      3.05 o
  -5   1   2        3.54        5.26      2.66 o
  -4   1   2      615.76      558.75     11.04 o
  -3   1   2      911.47      734.18     13.27 o
  -2   1   2      439.45      418.90      8.09 o
  -1   1   2      517.22      529.81      8.28 o
   0   1   2     2048.04     2004.18     46.22 o
   1   1   2      951.01     1068.99      6.28 o
   2   1   2     4360.97     4675.52     22.72 o
   3   1   2      826.99      831.24     12.06 o
   4   1   2     1243.29     1123.89     10.78 o
   5   1   2     1953.78     2142.13     23.84 o
   6   1   2       14.69       14.40      2.00 o
   7   1   2     1233.10     1303.02     15.96 o
   8   1   2      132.62      167.08      6.24 o
   9   1   2      176.84      184.41      9.68 o
  10   1   2       57.81       59.27      5.23 o
  11   1   2        4.15        7.47      3.31 o
  12   1   2        0.15        2.56      2.56 o
  13   1   2        2.85        4.80      2.16 o
  14   1   2       44.11       40.71      4.26 o
  15   1   2       28.22       30.02      3.49 o
  16   1   2      133.41      145.51      7.28 o
  17   1   2       44.84       40.31      4.32 o
  18   1   2        1.06       -0.40      2.69 o
  19   1   2        1.82       -0.56      2.96 o
  20   1   2       74.37       79.27      7.44 o
  21   1   2       15.10       16.77      6.30 o
  22   1   2       11.50       12.41      5.57 o
 -22   2   2       18.14       19.56     15.55 o
 -21   2   2       36.80       23.05      5.27 o
 -20   2   2       15.65       11.14      5.92 o
 -19   2   2       26.91       39.26      7.12 o
 -18   2   2        9.19        9.21      4.54 o
 -17   2   2        6.59        2.76      3.39 o
 -16   2   2      152.02      160.58     10.64 o
 -15   2   2        0.29       -1.32      3.19 o
 -14   2   2        0.32        4.33      3.11 o
 -13   2   2      153.88      172.17      9.93 o
 -12   2   2       16.55       10.65      3.28 o
 -11   2   2      288.82      253.78     11.07 o
 -10   2   2      745.80      753.08     17.97 o
  -9   2   2       74.69       94.19      8.51 o
  -8   2   2      441.86      415.12     12.27 o
  -7   2   2      868.80      905.69     24.77 o
  -6   2   2       11.60       21.87      2.91 o
  -5   2   2       25.65       11.94      2.36 o
  -4   2   2      219.53      164.84      9.90 o
  -3   2   2      971.46      733.87     15.07 o
  -2   2   2      305.76      499.42     23.19 o
  -1   2   2     2465.95     2231.42     30.19 o
   0   2   2     3072.58     2802.80     19.44 o
   1   2   2      604.69      656.26      7.81 o
   2   2   2      958.15     1024.78      9.11 o
   3   2   2     1089.51     1058.51      9.48 o
   4   2   2     2549.10     2494.34     25.45 o
   5   2   2      864.93      910.94     14.01 o
   6   2   2      741.80      842.96     12.14 o
   7   2   2      550.73      494.10     14.65 o
   8   2   2       98.50       92.76      4.09 o
   9   2   2      543.01      520.35      9.72 o
  10   2   2        0.06       -0.99      1.37 o
  11   2   2       37.27       28.70      2.78 o
  12   2   2       61.14       51.08      3.81 o
  13   2   2       18.62       13.12      2.49 o
  14   2   2        6.06        6.53      2.24 o
  15   2   2       12.34       12.53      2.93 o
  16   2   2       54.86       56.94      4.97 o
  17   2   2       85.52       72.85      6.53 o
  18   2   2        0.82       -2.92      2.65 o
  19   2   2       22.34       20.06      3.95 o
  20   2   2       10.01        9.37      4.26 o
  21   2   2        0.23        0.94      3.06 o
  22   2   2       30.61       40.06     12.42 o
 -22   3   2       33.82       17.98      7.90 o
 -21   3   2        4.76        3.80      9.34 o
 -20   3   2        1.54        1.42      3.41 o
 -19   3   2       93.73       87.91      8.85 o
 -18   3   2       81.64       80.28      9.84 o
 -17   3   2       59.15       50.40      6.48 o
 -16   3   2        0.92        1.04      4.26 o
 -15   3   2      563.47      565.77     19.21 o
 -14   3   2      832.92      815.81     25.08 o
 -13   3   2        1.49       10.60      3.80 o
 -12   3   2      692.87      664.16     18.63 o
 -11   3   2        1.54        1.29      2.53 o
 -10   3   2        6.85       -0.32      2.41 o
  -9   3   2      334.79      340.91     12.73 o
  -8   3   2      278.37      344.42     15.45 o
  -7   3   2     1745.69     2009.59     35.90 o
  -6   3   2        1.48        0.84      2.86 o
  -5   3   2     3651.45     3898.19     33.05 o
  -4   3   2     6339.50     6449.31     80.46 o
  -3   3   2        3.40       26.55      5.09 o
  -2   3   2     1895.66     1932.46     32.24 o
  -1   3   2      349.79      230.28     12.94 o
   0   3   2      274.82      325.87      6.41 o
   1   3   2      679.84      598.06      5.92 o
   2   3   2       36.38       35.76      1.78 o
   3   3   2       78.26       83.30      3.49 o
   4   3   2       11.95       18.06      2.44 o
   5   3   2       75.97       70.99      4.74 o
   6   3   2       16.66       19.07      1.62 o
   7   3   2        2.35        2.16      1.04 o
   8   3   2      234.93      221.71      5.80 o
   9   3   2       24.29       28.66      2.83 o
  10   3   2      337.77      342.36      8.21 o
  11   3   2      327.86      339.62      9.42 o
  12   3   2      626.20      619.57     12.26 o
  13   3   2      306.63      287.58      8.92 o
  14   3   2      359.86      362.05     14.47 o
  15   3   2       70.41       65.45      6.86 o
  16   3   2       60.75       64.35      7.17 o
  17   3   2       43.20       47.32      5.38 o
  18   3   2       63.03       62.95      6.41 o
  19   3   2       10.80        4.16      3.10 o
  20   3   2        0.00       -4.59      3.16 o
  21   3   2       24.18       21.27      4.19 o
 -21   4   2        5.17        6.91     13.37 o
 -20   4   2        0.10        5.31      4.60 o
 -19   4   2        0.09       -4.41      5.07 o
 -18   4   2        7.23        5.93      3.08 o
 -17   4   2        0.30       -0.51      3.29 o
 -16   4   2       16.62       13.64      4.10 o
 -15   4   2        7.38       -0.10      3.45 o
 -14   4   2       82.75       77.11      7.34 o
 -13   4   2      326.51      319.84     15.31 o
 -12   4   2       83.43      100.92      7.71 o
 -11   4   2      114.75      130.94      8.13 o
 -10   4   2       93.22       88.13     10.58 o
  -9   4   2     1522.10     1518.08     25.53 o
  -8   4   2      149.26      116.80      6.96 o
  -7   4   2       31.51       34.79      4.60 o
  -6   4   2        0.00       -1.81      2.49 o
  -5   4   2     1213.53     1374.10     24.94 o
  -4   4   2        9.98       17.94      4.42 o
  -3   4   2      272.94      278.82     14.32 o
  -2   4   2     1123.33     1246.07     27.53 o
  -1   4   2     3338.05     3272.95     23.26 o
   0   4   2      491.12      454.17      5.90 o
   1   4   2       88.85       59.65      2.50 o
   2   4   2     1449.27     1328.61     25.00 o
   3   4   2        0.29        0.99      1.07 o
   4   4   2        4.91        5.72      1.67 o
   5   4   2        5.55        7.49      3.33 o
   6   4   2        8.72        5.32      2.62 o
   7   4   2      255.96      249.31     13.49 o
   8   4   2        0.15       -0.26      1.03 o
   9   4   2      140.99      127.31      5.57 o
  10   4   2       89.04       88.78      5.12 o
  11   4   2      145.17      137.87     17.22 o
  12   4   2      429.10      425.22     14.69 o
  13   4   2       45.90       41.74      5.40 o
  14   4   2      116.32      134.00      9.18 o
  15   4   2       80.87       90.84      8.00 o
  16   4   2       24.10       19.14      4.34 o
  17   4   2        3.60        7.64      4.99 o
  18   4   2       17.75       13.00      4.48 o
  19   4   2       20.45       18.61      4.09 o
  20   4   2      109.91      114.57      8.99 o
  21   4   2       33.86       35.05      5.51 o
 -21   5   2       36.75       57.36     19.27 o
 -20   5   2        2.02       10.26      5.86 o
 -19   5   2        3.27        3.25      3.97 o
 -18   5   2       47.39       42.38      9.29 o
 -17   5   2       12.15       10.34     14.68 o
 -16   5   2      299.03      349.24     16.02 o
 -15   5   2       77.08       72.34      9.66 o
 -14   5   2      808.36      778.70     22.26 o
 -13   5   2      257.14      239.95     12.25 o
 -12   5   2      158.80      147.41     11.22 o
 -11   5   2      105.30      120.44      8.17 o
 -10   5   2      361.25      320.96     15.13 o
  -9   5   2        1.46        6.95      2.49 o
  -8   5   2      724.20      729.73     21.15 o
  -7   5   2       22.53       25.58      4.53 o
  -6   5   2       95.05       73.61      9.58 o
  -5   5   2      378.46      369.22     19.33 o
  -4   5   2     1078.73     1040.37     30.85 o
  -3   5   2       89.74      101.64      9.39 o
  -2   5   2      103.28       92.11      5.23 o
  -1   5   2        7.34        8.97      1.95 o
   0   5   2      921.22      898.17     10.07 o
   1   5   2       11.22        7.32      1.22 o
   2   5   2      390.43      457.67      7.97 o
   3   5   2        4.87        8.92      2.51 o
   4   5   2      108.55       80.64      6.41 o
   5   5   2      230.47      256.25     11.50 o
   6   5   2      464.81      495.40     23.22 o
   7   5   2       51.03       45.90      8.01 o
   8   5   2       23.48       23.71      6.75 o
   9   5   2      774.05      762.48     32.23 o
  10   5   2        1.00        1.36      3.61 o
  11   5   2       58.76       79.56      8.04 o
  12   5   2      172.92      172.31     11.94 o
  13   5   2       16.13        7.14      5.07 o
  14   5   2        3.15        3.52      3.84 o
  15   5   2       55.85       43.49      7.47 o
  16   5   2       18.73       19.21      5.67 o
  17   5   2       18.84       30.10      6.69 o
  18   5   2       10.92        9.61      4.06 o
  19   5   2        8.36       10.90      4.01 o
  20   5   2      215.39      226.06     14.84 o
 -20   6   2      206.46      226.62     27.35 o
 -19   6   2        2.14       29.04     12.07 o
 -18   6   2       53.08       59.59     13.70 o
 -17   6   2        4.65       13.56      7.56 o
 -16   6   2       40.14       43.04     12.70 o
 -15   6   2      215.51      196.05     22.59 o
 -14   6   2      252.31      245.32     26.85 o
 -13   6   2      699.10      709.64     25.09 o
 -12   6   2      553.26      568.25     26.29 o
 -11   6   2        7.23       -1.95      3.71 o
 -10   6   2      110.28       97.91      8.75 o
  -9   6   2       22.85       20.31      6.32 o
  -8   6   2       80.45       88.17     11.57 o
  -7   6   2        0.39       -0.18      1.74 o
  -6   6   2        6.54       27.92      7.43 o
  -5   6   2      133.99      140.82     12.84 o
  -4   6   2     2158.22     2179.54     47.11 o
  -3   6   2     2790.10     3021.07     31.80 o
  -2   6   2     1342.46     1487.22     21.59 o
  -1   6   2      169.35      200.56      6.91 o
   0   6   2      100.86      122.50      3.97 o
   1   6   2      252.74      248.20      6.27 o
   2   6   2       65.24       62.83      3.47 o
   3   6   2      439.70      472.15      8.22 o
   4   6   2      960.59     1099.88     24.26 o
   5   6   2     1336.76     1393.60     28.03 o
   6   6   2       14.88       14.61      3.35 o
   7   6   2      162.45      180.51     15.54 o
   8   6   2      713.32      753.69     31.48 o
   9   6   2       98.89      122.91     13.70 o
  10   6   2     1406.47     1459.81     47.37 o
  11   6   2      183.07      184.48     17.86 o
  12   6   2        1.20       14.20      6.29 o
  13   6   2      459.73      422.61     19.86 o
  14   6   2        2.12       -9.50     11.63 o
  15   6   2       22.67       15.54      4.66 o
  16   6   2       40.72       48.15      7.89 o
  17   6   2        0.38       -0.53      6.49 o
  18   6   2       35.67       30.54      7.54 o
  19   6   2       25.58       11.90      6.39 o
  20   6   2      215.42      280.33     25.29 o
 -19   7   2        5.42       13.05     10.05 o
 -18   7   2        1.90       -4.69      6.65 o
 -17   7   2        1.65       20.07      9.41 o
 -16   7   2       11.91       13.80      6.99 o
 -15   7   2       24.68       18.95      8.83 o
 -14   7   2        1.11        2.88      6.71 o
 -13   7   2        0.33        2.67      5.84 o
 -12   7   2       81.82       74.22     13.24 o
 -11   7   2        2.50        4.47      5.24 o
 -10   7   2      244.92      231.44     20.88 o
  -9   7   2       11.19       16.36      6.60 o
  -8   7   2       67.93       56.65     10.20 o
  -7   7   2       24.98       28.75      7.40 o
  -6   7   2      111.73      113.31     12.66 o
  -5   7   2      203.73      228.18     16.95 o
  -4   7   2      742.65      775.15     17.54 o
  -3   7   2      127.85      121.55      6.94 o
  -2   7   2      185.06      179.25      8.04 o
  -1   7   2        5.11        7.22      2.49 o
   0   7   2        1.57        2.02      1.26 o
   1   7   2       71.47       69.30      3.90 o
   2   7   2       93.99       96.31      4.63 o
   3   7   2       32.49       36.49      2.71 o
   4   7   2        2.09       -2.98      2.37 o
   5   7   2        1.06       -0.20      2.45 o
   6   7   2       19.78       25.01      4.80 o
   7   7   2       36.66       27.79      5.93 o
   8   7   2       59.80       69.28      7.82 o
   9   7   2       92.84       73.71     11.07 o
  10   7   2       20.95       31.73      8.62 o
  11   7   2      227.60      252.42     21.54 o
  12   7   2      213.65      214.99     20.36 o
  13   7   2      104.01      101.95     15.64 o
  14   7   2       15.00        7.16      5.16 o
  15   7   2        3.83        2.16      5.01 o
  16   7   2        1.09        9.46      5.66 o
  17   7   2        0.41        2.88      6.36 o
  18   7   2        7.30        1.82      8.05 o
  19   7   2        5.99       14.52      7.03 o
 -18   8   2       91.84       99.68     18.15 o
 -17   8   2       13.19        5.94      7.57 o
 -16   8   2       25.76       28.71     10.09 o
 -15   8   2       14.83       14.71      7.65 o
 -14   8   2        0.10       12.34      8.65 o
 -13   8   2        0.39        9.40      7.80 o
 -12   8   2       13.16       -4.06      6.80 o
 -11   8   2        0.02        5.30      6.54 o
 -10   8   2      123.57      148.58     17.69 o
  -9   8   2      321.23      324.77     24.65 o
  -8   8   2       19.51       13.95      6.10 o
  -7   8   2      763.62      721.30     33.98 o
  -6   8   2      898.38      926.08     27.29 o
  -5   8   2     1559.91     1584.69     26.91 o
  -4   8   2       77.41       88.01      9.16 o
  -3   8   2     1473.73     1623.68     32.36 o
  -2   8   2      499.64      540.51     18.65 o
  -1   8   2        0.09       -2.22      2.24 o
   0   8   2        0.99       -0.49      2.35 o
   1   8   2      479.56      438.65     13.98 o
   2   8   2       37.62       32.73      4.07 o
   3   8   2      264.44      271.69     11.22 o
   4   8   2        0.09       -4.00      2.81 o
   5   8   2       14.66        9.98      3.76 o
   6   8   2       59.40       52.72      9.52 o
   7   8   2       14.58       13.55      4.11 o
   8   8   2      379.12      393.95     17.99 o
   9   8   2      215.16      239.05     14.49 o
  10   8   2      865.19      917.08     28.52 o
  11   8   2       17.05       20.51      8.08 o
  12   8   2      744.01      778.67     39.17 o
  13   8   2      178.87      162.09     18.69 o
  14   8   2       67.35       69.45     13.13 o
  15   8   2        0.01        7.96      5.18 o
  16   8   2       13.06        9.61      7.96 o
  17   8   2        5.22        6.91      6.02 o
  18   8   2       24.98       21.99     10.28 o
 -17   9   2        2.56       -0.35      6.18 o
 -16   9   2       40.87       49.00     13.15 o
 -15   9   2       21.72       27.96     11.15 o
 -14   9   2        4.19        4.24      6.16 o
 -13   9   2        1.53       -1.35      5.97 o
 -12   9   2        7.57       14.21      8.19 o
 -11   9   2      129.69      128.77     17.58 o
 -10   9   2      276.66      215.37     21.98 o
  -9   9   2       50.56       35.37      8.91 o
  -8   9   2      150.37      162.49     13.02 o
  -7   9   2       66.09       78.39      9.51 o
  -6   9   2      218.22      214.70     10.78 o
  -5   9   2      633.64      604.93     17.33 o
  -4   9   2       85.85       66.87      6.05 o
  -3   9   2        8.44        6.57      3.46 o
  -2   9   2       34.85       40.91      5.66 o
  -1   9   2      271.83      284.14     21.57 o
   0   9   2        4.82        5.14      2.29 o
   1   9   2      182.24      164.48     15.09 o
   2   9   2      213.40      230.22     12.71 o
   3   9   2        1.81        4.65      2.59 o
   4   9   2      321.61      297.18     12.51 o
   5   9   2        2.95        4.65      3.00 o
   6   9   2      265.38      252.32     14.23 o
   7   9   2      278.17      248.37     14.38 o
   8   9   2        0.56       -2.55      3.32 o
   9   9   2       82.32       96.98      9.67 o
  10   9   2       39.09       30.62      7.78 o
  11   9   2        3.62        3.60      8.74 o
  12   9   2       31.09       30.31      7.61 o
  13   9   2       11.80        3.61      5.49 o
  14   9   2        0.06       -5.74      7.50 o
  15   9   2        0.37        1.38      5.66 o
  16   9   2        0.80       -1.45      5.77 o
  17   9   2        0.91        6.93      6.86 o
 -16  10   2        2.07        6.06      7.19 o
 -15  10   2       63.34       89.38     17.02 o
 -14  10   2       93.21       88.38     16.86 o
 -13  10   2       34.69       47.47     12.11 o
 -12  10   2      308.24      348.98     29.89 o
 -11  10   2        4.82       -0.03      5.52 o
 -10  10   2       51.89       60.93      9.24 o
  -9  10   2      136.42      159.02     13.64 o
  -8  10   2       37.73       45.22      7.90 o
  -7  10   2        7.02        4.87      4.42 o
  -6  10   2       68.22       70.06      8.92 o
  -5  10   2       11.09        6.21      3.88 o
  -4  10   2        8.79        4.26      3.42 o
  -3  10   2      155.61      149.69     18.33 o
  -2  10   2        1.84        3.36      5.64 o
  -1  10   2      544.84      520.96     22.82 o
   0  10   2      211.61      187.88     10.28 o
   1  10   2       23.29       24.78      4.02 o
   2  10   2      405.00      449.19     20.02 o
   3  10   2      272.70      232.48     13.72 o
   4  10   2      147.96      131.25     10.53 o
   5  10   2       95.17       82.73      8.64 o
   6  10   2       72.45       73.88     13.71 o
   7  10   2       57.91       67.30      7.91 o
   8  10   2        2.32        1.30      3.52 o
   9  10   2        0.01       10.27      4.44 o
  10  10   2        0.03        7.25      4.91 o
  11  10   2       72.31       87.12     10.25 o
  12  10   2       28.08       22.68     10.08 o
  13  10   2       86.05      115.55     12.39 o
  14  10   2       38.10       26.46      6.55 o
  15  10   2       18.61       25.08      6.94 o
  16  10   2        1.16        4.69      4.96 o
 -14  11   2      248.92      302.91     30.28 o
 -13  11   2       24.58       33.07      8.05 o
 -12  11   2       37.96       28.95      7.58 o
 -11  11   2       33.09       36.96      7.85 o
 -10  11   2        0.58       10.25      5.08 o
  -9  11   2        3.79        9.67      4.57 o
  -8  11   2       85.33       91.25     15.79 o
  -7  11   2      389.08      381.36     22.91 o
  -6  11   2       17.87        3.04      8.80 o
  -5  11   2       11.06       30.88     14.08 o
  -4  11   2       18.93       15.08     10.34 o
  -3  11   2        2.26       -3.29      5.55 o
  -2  11   2      410.21      444.33     32.03 o
  -1  11   2      167.51      159.23     14.17 o
   0  11   2       34.28       20.44      8.13 o
   1  11   2      998.77      963.86     32.45 o
   2  11   2      325.80      310.96     18.73 o
   3  11   2        4.83        4.70      4.64 o
   4  11   2       25.10       22.23      8.07 o
   5  11   2      159.29      162.80     19.81 o
   6  11   2       12.62       27.02      9.44 o
   7  11   2       33.56       37.29      7.51 o
   8  11   2       67.89       55.17      7.84 o
   9  11   2        6.96       10.78      4.35 o
  10  11   2        9.63       -3.47      4.38 o
  11  11   2       73.97       90.61     10.69 o
  12  11   2       12.73       10.26      4.83 o
  13  11   2        1.98        1.17      3.89 o
  14  11   2       14.14        9.34      6.39 o
 -12  12   2       82.53       94.62     12.48 o
 -11  12   2       23.15       24.68      7.42 o
 -10  12   2        5.88        8.59      5.60 o
  -9  12   2        3.05        0.53      4.41 o
  -8  12   2        0.04       -3.09      5.04 o
  -7  12   2       37.49       41.65      7.89 o
  -6  12   2       32.42       26.53      9.39 o
  -5  12   2       50.14       30.82      9.01 o
  -4  12   2       37.51       31.78     10.47 o
  -3  12   2        7.08       21.40      9.96 o
  -2  12   2       20.07       13.73      6.06 o
  -1  12   2       44.42       40.47     11.10 o
   0  12   2      103.40       97.73     11.08 o
   1  12   2      317.21      323.18     20.21 o
   2  12   2       31.45       24.73      8.69 o
   3  12   2       63.63       53.07      8.78 o
   4  12   2      287.75      346.22     29.19 o
   5  12   2      429.70      455.02     33.33 o
   6  12   2      132.96      111.91     17.34 o
   7  12   2       40.59       47.02     13.09 o
   8  12   2       35.76       46.40     12.40 o
   9  12   2        0.38        7.11      6.87 o
  10  12   2       74.49       63.98     14.63 o
  11  12   2        0.73       -3.45      5.28 o
  12  12   2       79.82       80.37     16.07 o
 -10  13   2        7.86        4.63      5.84 o
  -9  13   2       33.61       50.24     14.48 o
  -8  13   2        2.22       18.58      9.82 o
  -7  13   2        1.10       -1.21      5.28 o
  -6  13   2        1.81       -0.58      6.23 o
  -5  13   2       26.58       53.75     13.02 o
  -4  13   2        4.77       24.79     12.52 o
  -3  13   2       25.58       27.95      9.05 o
  -2  13   2        6.15       22.24      9.63 o
  -1  13   2        0.08        4.18      6.63 o
   0  13   2       24.49       24.79      7.26 o
   1  13   2        6.02        4.85      9.56 o
   2  13   2       29.69       30.28      7.31 o
   3  13   2        6.00        0.57      5.80 o
   4  13   2       23.69       28.54      9.93 o
   5  13   2        1.23        5.12      7.91 o
   6  13   2       32.09       23.60     10.62 o
   7  13   2       22.92       43.22     12.14 o
   8  13   2        5.89        3.56      7.08 o
   9  13   2       42.50       45.35     13.47 o
  -5  14   2       45.62       59.30     14.32 o
  -4  14   2       83.64      125.63     21.23 o
  -3  14   2       50.67       62.71     14.51 o
  -2  14   2       38.68       30.13     10.91 o
  -1  14   2       12.97       14.04      9.47 o
   0  14   2       53.35       49.57     12.59 o
   1  14   2        0.31        1.00     13.89 o
   2  14   2       18.24       19.64      6.46 o
   3  14   2        2.07        1.84      6.52 o
   4  14   2        1.02        7.74      6.07 o
   5  14   2       44.00       29.00     10.95 o
 -22   1   3      131.62      171.99     16.47 o
 -21   1   3        1.28        4.46      5.95 o
 -20   1   3        1.92        0.72      4.12 o
 -19   1   3       12.69        8.47      4.45 o
 -18   1   3      163.20      141.63     11.16 o
 -17   1   3      253.29      244.05     14.04 o
 -16   1   3      717.17      653.93     37.37 o
 -15   1   3      171.21      181.12     14.20 o
 -14   1   3     1057.23     1015.40     30.81 o
 -13   1   3        0.06        2.45      5.88 o
 -12   1   3      177.87      174.87     12.14 o
 -11   1   3      269.82      227.68     13.47 o
 -10   1   3       45.87       47.86      6.69 o
  -9   1   3        1.59        0.36      4.08 o
  -8   1   3     1286.48     1374.17     33.69 o
  -7   1   3     1542.55     1727.84     37.21 o
  -6   1   3     1384.35     1435.77     68.87 o
  -5   1   3     1094.44     1162.61     23.40 o
  -4   1   3     1508.56     1614.57     20.41 o
  -3   1   3      415.88      423.53      9.86 o
  -2   1   3      102.47      110.98      6.74 o
  -1   1   3     1454.84     1465.75     15.77 o
   0   1   3      410.52      330.69     10.45 o
   1   1   3      210.77      238.87      5.51 o
   2   1   3       21.00       14.20      2.66 o
   3   1   3     1163.95     1116.06     13.46 o
   4   1   3        1.99        2.32      1.97 o
   5   1   3      328.33      338.07      7.57 o
   6   1   3      159.31      157.36      6.39 o
   7   1   3     2516.31     2669.26     21.56 o
   8   1   3     1593.26     1621.67     17.99 o
   9   1   3       32.57       31.62      2.89 o
  10   1   3      217.50      196.35      7.02 o
  11   1   3     1143.34     1205.55     17.88 o
  12   1   3      118.94      112.58      5.89 o
  13   1   3      124.40      110.14      6.18 o
  14   1   3      230.71      225.92      7.96 o
  15   1   3       62.63       60.74      4.46 o
  16   1   3       20.42       21.74      3.10 o
  17   1   3        1.14        1.01      2.40 o
  18   1   3      139.80      147.05      7.70 o
  19   1   3       12.69       16.53      3.46 o
  20   1   3       77.17       74.39      8.89 o
  21   1   3        8.51       19.64      6.06 o
 -22   2   3       11.51        6.13      4.56 o
 -21   2   3       63.88       72.92      8.90 o
 -20   2   3       39.08       66.15      9.62 o
 -19   2   3       72.81       62.50      7.84 o
 -18   2   3      285.90      294.67     15.72 o
 -17   2   3        2.28        5.24      3.17 o
 -16   2   3       32.45       17.20      4.27 o
 -15   2   3       94.37       94.09      8.21 o
 -14   2   3       53.59       48.17      6.36 o
 -13   2   3        8.09        7.38      3.50 o
 -12   2   3      318.96      282.78     12.58 o
 -11   2   3       30.41       30.26      4.41 o
 -10   2   3        2.60        0.56      2.46 o
  -9   2   3       10.89        7.78      3.25 o
  -8   2   3      303.59      304.57     11.28 o
  -7   2   3     1788.75     1775.65     25.60 o
  -6   2   3       63.34       99.62      8.08 o
  -5   2   3      597.78      677.17     14.43 o
  -4   2   3       28.56       18.70      3.56 o
  -3   2   3       43.25       18.70      2.55 o
  -2   2   3      642.51      676.26     20.90 o
  -1   2   3     5793.61     5759.98     58.31 o
   0   2   3      475.97      454.54      9.40 o
   1   2   3        3.37        1.36      1.03 o
   2   2   3     2797.62     2809.54     20.38 o
   3   2   3      308.07      306.96      6.50 o
   4   2   3       62.57       49.91      4.55 o
   5   2   3     2267.19     2296.26     24.73 o
   6   2   3     1308.79     1331.99     17.56 o
   7   2   3     2881.56     3048.19     33.98 o
   8   2   3     2118.37     2190.22     20.98 o
   9   2   3       43.91       56.05      3.80 o
  10   2   3     1190.04     1212.21     18.85 o
  11   2   3       29.44       28.27      2.91 o
  12   2   3      168.08      197.83      7.17 o
  13   2   3        0.01       -1.34      1.74 o
  14   2   3        3.31        2.59      2.59 o
  15   2   3        7.58        1.54      2.73 o
  16   2   3      272.22      258.32     11.43 o
  17   2   3        0.65        0.85      2.52 o
  18   2   3        0.57       -0.54      2.30 o
  19   2   3       54.21       65.92      8.99 o
  20   2   3      186.85      193.75     11.74 o
  21   2   3        1.83       11.08      5.45 o
 -21   3   3        0.20        5.13      4.07 o
 -20   3   3      128.99      139.45     11.84 o
 -19   3   3        3.89        1.24      3.50 o
 -18   3   3        1.01        2.15      5.66 o
 -17   3   3       12.63       10.49      5.47 o
 -16   3   3      201.24      189.66     12.03 o
 -15   3   3       47.80       42.74      5.74 o
 -14   3   3      298.86      296.06     14.90 o
 -13   3   3       35.62       35.80      6.10 o
 -12   3   3      364.54      342.02     14.03 o
 -11   3   3       32.34       35.97      4.55 o
 -10   3   3       77.41       83.08      6.77 o
  -9   3   3        0.21       -0.07      2.42 o
  -8   3   3      351.62      386.69     12.70 o
  -7   3   3        0.01        3.16      2.29 o
  -6   3   3       81.09       52.33      4.62 o
  -5   3   3      617.58      545.26     13.40 o
  -4   3   3      530.13      530.06     15.77 o
  -3   3   3      244.86      243.78     13.91 o
  -2   3   3       63.51       37.36      5.50 o
  -1   3   3        4.88       11.76      2.66 o
   0   3   3      822.04      764.69     14.18 o
   1   3   3        0.09        1.90      1.12 o
   2   3   3      645.02      664.87      7.54 o
   3   3   3     1156.32     1178.05     11.79 o
   4   3   3      805.81      759.00     11.08 o
   5   3   3      259.76      298.85      8.80 o
   6   3   3     1383.60     1477.83     20.42 o
   7   3   3      172.41      189.90      7.90 o
   8   3   3       55.08       76.13      3.95 o
   9   3   3      264.47      253.81      7.46 o
  10   3   3        9.72        6.62      1.51 o
  11   3   3      673.56      706.34     12.47 o
  12   3   3        5.70        6.69      2.59 o
  13   3   3      294.61      286.40     10.58 o
  14   3   3      343.87      330.97     16.92 o
  15   3   3        6.28        4.78      2.25 o
  16   3   3       12.87        8.92      2.93 o
  17   3   3      225.13      224.43     13.01 o
  18   3   3        2.94       -0.62      2.85 o
  19   3   3        0.25       -0.28      3.61 o
  20   3   3        1.94        0.50      4.35 o
  21   3   3       38.89       45.16      7.22 o
 -21   4   3        0.28       -4.69      4.88 o
 -20   4   3       28.59       28.51      7.50 o
 -19   4   3       23.38       14.97      4.52 o
 -18   4   3      358.47      366.63     17.71 o
 -17   4   3      121.78      115.91      9.98 o
 -16   4   3       66.25       60.78      7.05 o
 -15   4   3      118.26      114.07     13.06 o
 -14   4   3      191.58      170.34     10.79 o
 -13   4   3      234.80      214.64     11.74 o
 -12   4   3       23.77       15.49      3.97 o
 -11   4   3      729.22      672.32     19.29 o
 -10   4   3      554.82      561.20     17.01 o
  -9   4   3      857.32      829.65     19.85 o
  -8   4   3      120.52      123.83     10.34 o
  -7   4   3       56.37       69.49      6.80 o
  -6   4   3      143.61      150.06      9.53 o
  -5   4   3      395.29      416.23     15.11 o
  -4   4   3      530.13      701.51     25.06 o
  -3   4   3     3006.42     3170.81     50.09 o
  -2   4   3      675.58      785.62     18.06 o
  -1   4   3      692.15      751.51     17.85 o
   0   4   3      734.85      762.32     13.36 o
   1   4   3       17.40       10.30      1.28 o
   2   4   3        6.31        9.98      1.08 o
   3   4   3      523.96      493.34      7.65 o
   4   4   3        8.77       11.40      1.58 o
   5   4   3       65.84       60.43      3.43 o
   6   4   3     1447.62     1469.46     19.93 o
   7   4   3      605.35      592.51     22.31 o
   8   4   3       21.55       21.00      3.27 o
   9   4   3     1099.33     1136.79     31.81 o
  10   4   3      489.49      500.78     14.62 o
  11   4   3      196.29      161.03      8.85 o
  12   4   3      262.55      255.27     11.49 o
  13   4   3       12.93       14.01      3.38 o
  14   4   3      387.24      402.99     15.42 o
  15   4   3      539.17      576.49     25.08 o
  16   4   3      271.22      265.45     17.54 o
  17   4   3       17.51       19.66      4.57 o
  18   4   3      308.94      342.51     16.81 o
  19   4   3      202.74      200.29     13.67 o
  20   4   3       34.76       27.56      6.32 o
 -20   5   3      104.24      151.80     15.66 o
 -19   5   3       42.10       37.05      8.45 o
 -18   5   3       28.34       21.21      4.56 o
 -17   5   3        1.90        5.45      3.91 o
 -16   5   3       55.81       55.45      7.07 o
 -15   5   3       58.92       54.43      6.86 o
 -14   5   3      123.12      144.36     10.13 o
 -13   5   3     1195.48     1151.04     27.25 o
 -12   5   3      895.50      834.95     22.53 o
 -11   5   3       59.44       50.47      6.03 o
 -10   5   3      887.72      889.36     26.58 o
  -9   5   3      189.23      183.09     20.08 o
  -8   5   3        8.11       12.14      3.40 o
  -7   5   3       15.75       18.88      6.90 o
  -6   5   3      660.92      721.29     29.43 o
  -5   5   3      727.41      821.84     29.82 o
  -4   5   3       28.69       21.85      5.39 o
  -3   5   3      296.48      334.26     17.07 o
  -2   5   3      303.02      282.53      9.46 o
  -1   5   3      710.90      793.64     15.04 o
   0   5   3      327.89      356.95      6.45 o
   1   5   3       93.25       96.86      7.34 o
   2   5   3     1037.81     1029.28     11.39 o
   3   5   3       68.10       58.77      2.92 o
   4   5   3       14.98       12.90      1.57 o
   5   5   3        7.89       12.30      1.67 o
   6   5   3       27.45       28.57      3.22 o
   7   5   3        2.41        2.96      1.92 o
   8   5   3       27.97       30.36      3.89 o
   9   5   3      111.72      102.26      7.37 o
  10   5   3       59.85       62.37     11.03 o
  11   5   3       10.19       23.97      7.70 o
  12   5   3      567.28      537.53     21.86 o
  13   5   3        0.19        3.66      3.53 o
  14   5   3      399.99      405.31     20.30 o
  15   5   3        0.67       -1.60      7.71 o
  16   5   3       24.96       31.24      6.64 o
  17   5   3        8.18        9.57      4.90 o
  18   5   3        0.90        6.00      5.22 o
  19   5   3        2.13       10.08      8.40 o
  20   5   3       23.74       30.45      5.77 o
 -19   6   3        1.93       13.71      9.72 o
 -18   6   3        3.96        6.71      6.98 o
 -17   6   3       32.03       53.24     13.20 o
 -16   6   3       43.00       32.60      6.69 o
 -15   6   3       64.18       77.69      9.86 o
 -14   6   3        0.94        4.47      6.89 o
 -13   6   3        0.57        0.57      6.62 o
 -12   6   3       67.56       54.08      7.71 o
 -11   6   3      266.25      321.10     16.89 o
 -10   6   3       31.76       34.63      6.12 o
  -9   6   3       28.01       26.26      7.90 o
  -8   6   3        8.24       14.05      5.91 o
  -7   6   3       56.55       53.17      8.69 o
  -6   6   3      211.91      223.96     17.13 o
  -5   6   3       93.94      112.30     11.48 o
  -4   6   3      165.64      165.13     13.57 o
  -3   6   3      193.33      197.30      8.72 o
  -2   6   3      113.60      103.99      6.19 o
  -1   6   3      577.52      593.64     13.86 o
   0   6   3      661.84      711.24     12.79 o
   1   6   3       10.62       14.56      2.16 o
   2   6   3       16.68       13.61      1.70 o
   3   6   3        9.49        9.50      2.15 o
   4   6   3       37.52       50.44      3.98 o
   5   6   3       13.97       17.45      3.11 o
   6   6   3        0.08        1.82      2.63 o
   7   6   3        8.59        2.72      2.92 o
   8   6   3      222.32      207.39     14.08 o
   9   6   3        8.94        1.16      4.93 o
  10   6   3      286.50      292.51     23.17 o
  11   6   3       34.12       39.95      9.47 o
  12   6   3       95.14       91.76     13.95 o
  13   6   3      139.33      130.00     16.88 o
  14   6   3       11.61        6.32      4.60 o
  15   6   3       78.57       51.44     12.79 o
  16   6   3       33.54       41.31     11.32 o
  17   6   3       51.62       56.84     11.93 o
  18   6   3       12.33       -0.31      4.32 o
  19   6   3       42.15       44.73     12.88 o
 -19   7   3       66.64       83.46     17.63 o
 -18   7   3       82.89       62.01     14.37 o
 -17   7   3        1.70        5.26      5.28 o
 -16   7   3        5.46       13.53      7.55 o
 -15   7   3      137.92      123.52     18.90 o
 -14   7   3      204.54      257.70     16.69 o
 -13   7   3       62.68       50.57     14.42 o
 -12   7   3      507.32      533.06     33.98 o
 -11   7   3      826.87      710.36     37.71 o
 -10   7   3      807.59      756.99     37.61 o
  -9   7   3       49.19       52.92     10.43 o
  -8   7   3      166.47      167.98     17.04 o
  -7   7   3       21.79       19.04      6.52 o
  -6   7   3      936.43     1009.81     37.32 o
  -5   7   3      713.16      773.21     31.14 o
  -4   7   3       55.15       46.89      5.01 o
  -3   7   3      629.72      592.71     17.58 o
  -2   7   3      102.59      116.74      6.85 o
  -1   7   3      230.90      217.34      8.90 o
   0   7   3       44.76       41.48      3.55 o
   1   7   3      733.68      793.64     13.78 o
   2   7   3       29.40       30.35      2.32 o
   3   7   3       98.29       94.88      5.30 o
   4   7   3       51.50       32.67      3.48 o
   5   7   3       12.14       11.75      3.64 o
   6   7   3       36.46       31.76      4.90 o
   7   7   3       18.43       16.80      3.84 o
   8   7   3        4.32        7.53      3.83 o
   9   7   3      231.62      228.66     16.85 o
  10   7   3       26.17       14.49      4.76 o
  11   7   3        0.63       -3.74      4.52 o
  12   7   3      467.46      547.10     33.00 o
  13   7   3      165.11      178.28     19.78 o
  14   7   3       11.29        7.75      5.59 o
  15   7   3        1.39       -7.15      7.78 o
  16   7   3      128.26      157.09     20.36 o
  17   7   3       38.68       32.11     10.34 o
  18   7   3       89.53      116.92     20.19 o
 -18   8   3      110.09      127.64     20.85 o
 -17   8   3        0.79       -5.26      7.34 o
 -16   8   3        0.48        7.00      6.09 o
 -15   8   3        0.18       -7.32      7.57 o
 -14   8   3       38.49       45.34     11.36 o
 -13   8   3        3.00        5.35      7.00 o
 -12   8   3      163.54      157.21     19.51 o
 -11   8   3       11.34        5.37      6.69 o
 -10   8   3       87.42       87.16     13.62 o
  -9   8   3        3.42        7.83      6.18 o
  -8   8   3        2.27        0.92      4.85 o
  -7   8   3        8.58        3.76      4.15 o
  -6   8   3      118.38      102.78      7.99 o
  -5   8   3        3.11        0.41      2.83 o
  -4   8   3       37.03       26.76      3.97 o
  -3   8   3      120.75      104.17      7.05 o
  -2   8   3       71.72       58.29      5.21 o
  -1   8   3      230.72      244.29      9.98 o
   0   8   3       74.46       76.64      4.99 o
   1   8   3        9.00        1.25      2.49 o
   2   8   3       57.99       50.09      5.38 o
   3   8   3      276.58      273.24     11.71 o
   4   8   3        3.26        7.76      2.35 o
   5   8   3        2.52        2.83      2.12 o
   6   8   3      204.30      201.49     12.66 o
   7   8   3       39.62       27.42      5.11 o
   8   8   3        1.47       -2.37      4.24 o
   9   8   3      283.84      293.77     16.01 o
  10   8   3       80.55       78.13      8.81 o
  11   8   3       15.89        5.66      4.41 o
  12   8   3       29.20       24.20      5.70 o
  13   8   3        5.37        2.47      4.58 o
  14   8   3        7.94        1.50      5.35 o
  15   8   3       32.50       28.45      9.88 o
  16   8   3       11.91        4.29      5.38 o
  17   8   3        8.74       -1.72      8.38 o
 -17   9   3        4.01       18.62     10.12 o
 -16   9   3        0.02       -5.57      8.20 o
 -15   9   3        7.44       23.14      9.93 o
 -14   9   3        0.39       -9.66      7.25 o
 -13   9   3        0.98       -1.15      5.99 o
 -12   9   3       23.31       22.81      8.47 o
 -11   9   3      176.01      189.75     20.99 o
 -10   9   3       43.93       32.96      9.32 o
  -9   9   3        0.23       -3.67      5.67 o
  -8   9   3       32.76       54.33      8.04 o
  -7   9   3      198.65      197.87     11.15 o
  -6   9   3       33.02       29.96      4.56 o
  -5   9   3      102.07      109.10      7.85 o
  -4   9   3      136.61      152.72      9.12 o
  -3   9   3       85.32       76.17      6.33 o
  -2   9   3      397.18      372.06     15.93 o
  -1   9   3      194.40      180.54     17.34 o
   0   9   3       11.54       10.42      3.66 o
   1   9   3       53.52       77.80      6.83 o
   2   9   3       11.18        5.79      4.28 o
   3   9   3      334.79      349.37     13.98 o
   4   9   3        0.55        5.18      3.14 o
   5   9   3        5.69       11.45      4.25 o
   6   9   3       62.01       59.71      7.58 o
   7   9   3       18.88       20.12      7.91 o
   8   9   3        2.06        2.64      3.28 o
   9   9   3      156.50      167.41     13.00 o
  10   9   3       72.28       55.85     12.33 o
  11   9   3      137.77      140.78     15.55 o
  12   9   3       24.97       29.75      6.72 o
  13   9   3       23.25       20.15      9.90 o
  14   9   3      131.59      130.66     12.85 o
  15   9   3        2.57       -3.18      3.84 o
  16   9   3       66.42       87.42     16.95 o
 -15  10   3       53.86       47.87     13.25 o
 -14  10   3       16.10       16.10      8.97 o
 -13  10   3      110.54      125.64     19.06 o
 -12  10   3       23.57       39.45     12.37 o
 -11  10   3       14.56       22.98      8.25 o
 -10  10   3      280.57      322.29     20.02 o
  -9  10   3      173.72      199.88     15.43 o
  -8  10   3       19.57       12.22      5.09 o
  -7  10   3        1.14        2.41      4.29 o
  -6  10   3      197.11      167.92     23.05 o
  -5  10   3      415.09      416.88     19.59 o
  -4  10   3      275.60      232.73     11.51 o
  -3  10   3      520.83      502.32     21.11 o
  -2  10   3      956.35      937.79     28.74 o
  -1  10   3      282.38      320.87     18.64 o
   0  10   3      518.74      509.20     17.46 o
   1  10   3      153.81      138.60      9.24 o
   2  10   3       96.93       70.99     10.34 o
   3  10   3      181.04      184.53     10.74 o
   4  10   3      705.94      653.34     20.01 o
   5  10   3      579.22      629.75     23.79 o
   6  10   3      141.87      173.02     12.85 o
   7  10   3      442.64      515.73     27.13 o
   8  10   3      453.42      428.03     20.81 o
   9  10   3      811.96      826.93     29.06 o
  10  10   3       45.47       52.01     14.28 o
  11  10   3       35.73       30.26      6.07 o
  12  10   3       13.83       15.70      9.92 o
  13  10   3       58.25       59.54      9.62 o
  14  10   3      156.87      130.53     19.19 o
  15  10   3      335.68      330.40     24.57 o
 -14  11   3        0.08        1.07      5.73 o
 -13  11   3       16.30       14.63     10.34 o
 -12  11   3       80.87       73.94     10.63 o
 -11  11   3       15.97       24.03      6.73 o
 -10  11   3       26.06       23.91      9.61 o
  -9  11   3      113.14      114.97     12.35 o
  -8  11   3       33.01       29.94      6.67 o
  -7  11   3       38.68       44.43      7.92 o
  -6  11   3        1.71       -0.44      5.41 o
  -5  11   3        3.81       15.81      8.49 o
  -4  11   3      124.46      156.77     19.94 o
  -3  11   3       59.05       52.80     11.93 o
  -2  11   3        7.18        5.96      7.66 o
  -1  11   3        1.92       -2.99      7.04 o
   0  11   3      223.55      220.64     15.81 o
   1  11   3      170.91      181.05     14.50 o
   2  11   3        3.06        1.75      5.82 o
   3  11   3        0.02       -0.40      5.07 o
   4  11   3       27.51       33.68      6.08 o
   5  11   3       19.74       26.08      5.75 o
   6  11   3       40.64       34.77      6.54 o
   7  11   3      123.97      111.79     11.00 o
   8  11   3       12.44       16.44      8.82 o
   9  11   3       67.21       57.14      8.51 o
  10  11   3       69.15       73.70      9.73 o
  11  11   3        3.70       -0.52      6.98 o
  12  11   3        1.35       -4.85      7.30 o
  13  11   3        0.67        3.25      4.75 o
 -12  12   3        0.00       -4.00      6.69 o
 -11  12   3        2.18        5.15      5.00 o
 -10  12   3       25.99       38.93      8.27 o
  -9  12   3        7.93       17.44      9.48 o
  -8  12   3        7.39        6.56      6.90 o
  -7  12   3      130.75      146.36     20.63 o
  -6  12   3       96.06      156.32     20.80 o
  -5  12   3       74.76      100.08     16.16 o
  -4  12   3       31.11       39.87     11.05 o
  -3  12   3        7.71        0.02      6.22 o
  -2  12   3       33.61       34.38     11.53 o
  -1  12   3       83.48      113.14     17.41 o
   0  12   3       24.41       27.65      8.91 o
   1  12   3       49.56       54.67      9.31 o
   2  12   3      122.47      154.31     14.27 o
   3  12   3       16.03       19.72      5.76 o
   4  12   3       29.92       28.97     10.01 o
   5  12   3       19.63       17.94      8.14 o
   6  12   3       30.28       44.09     11.60 o
   7  12   3       72.44       90.22     15.49 o
   8  12   3      126.60      115.68     17.82 o
   9  12   3       81.66       69.40     14.56 o
  10  12   3       17.06       32.53      9.67 o
  11  12   3        8.86        8.21      5.28 o
  -8  13   3       29.34       42.73     13.37 o
  -7  13   3       16.41       25.70      9.23 o
  -6  13   3       27.37       25.45     10.74 o
  -5  13   3       42.66       52.50     13.77 o
  -4  13   3        1.66        7.73      7.32 o
  -3  13   3       11.20        8.84      6.17 o
  -2  13   3       20.48       35.37     10.60 o
  -1  13   3       25.54       41.52     11.47 o
   0  13   3       51.49       52.19     12.84 o
   1  13   3        3.95       -5.38      7.24 o
   2  13   3        4.24        1.53      4.91 o
   3  13   3       11.27        5.90      6.12 o
   4  13   3        8.98        7.72      7.23 o
   5  13   3        2.68        7.01      7.23 o
   6  13   3        2.65      -13.89      9.26 o
   7  13   3       18.47       31.08     10.89 o
   8  13   3        8.24       30.91     10.54 o
  -3  14   3       13.16       33.70     11.59 o
  -2  14   3       46.29       11.46      6.44 o
  -1  14   3        2.89       -1.20      5.72 o
   0  14   3       51.94       78.92     16.31 o
   1  14   3       21.68       28.03     11.16 o
   2  14   3        0.26       -5.06      5.67 o
   3  14   3       26.73       47.55     12.86 o
 -21   0   4      112.76      120.58     13.81 o
 -20   0   4        0.82      -14.79      9.86 o
 -19   0   4        6.87       24.11      9.63 o
 -18   0   4       12.37        9.40      6.22 o
 -17   0   4      277.33      285.41     26.77 o
 -16   0   4      461.88      464.36     33.02 o
 -15   0   4      420.02      379.60     29.02 o
 -14   0   4       23.82       26.22      8.60 o
 -13   0   4     1097.58     1172.32     47.61 o
 -12   0   4     1131.93     1149.24     46.02 o
 -11   0   4      791.79      831.96     37.94 o
 -10   0   4        2.44        5.52      6.27 o
  -9   0   4       30.32       50.28      9.53 o
  -8   0   4       11.50       22.83      6.90 o
  -7   0   4      675.03      625.79     28.75 o
  -6   0   4       74.16       76.56     10.18 o
  -5   0   4      601.16      731.43     28.64 o
  -4   0   4      652.09      685.58     27.41 o
  -3   0   4      769.09      803.32     28.63 o
  -2   0   4     1849.17     1982.39     43.33 o
  -1   0   4       11.91        2.80      2.21 o
   0   0   4     1283.44     1146.34     23.23 o
   1   0   4     2882.02     2991.34     52.12 o
   2   0   4      771.20      966.17     29.82 o
   3   0   4     2904.42     2817.71     51.63 o
   4   0   4     2181.13     2045.21     44.49 o
   5   0   4      959.67     1006.55     22.71 o
   6   0   4     3987.34     4250.42     67.80 o
   7   0   4    12374.94    12419.84    110.60 o
   8   0   4     3916.12     4109.65     51.47 o
   9   0   4      457.22      444.90     22.46 o
  10   0   4      906.91      915.87     25.87 o
  11   0   4      810.21      822.15     25.45 o
  12   0   4      492.55      493.93     20.53 o
  13   0   4      476.56      527.85     23.27 o
  14   0   4        1.51        2.23      2.62 o
  15   0   4       76.14       65.79      8.84 o
  16   0   4       11.25       10.42      9.43 o
  17   0   4      259.48      251.42     24.32 o
  18   0   4      277.59      264.83     41.91 o
  19   0   4      206.38      232.14     18.38 o
  20   0   4        0.54       10.72      5.31 o
  21   0   4        1.05       17.52      9.98 o
 -21   1   4       20.95       31.33      6.27 o
 -20   1   4       37.78       35.48      6.46 o
 -19   1   4       73.53       64.61      7.92 o
 -18   1   4        9.63        4.44      4.26 o
 -17   1   4        9.44       -0.13      3.35 o
 -16   1   4        0.03        8.06      5.52 o
 -15   1   4       86.24      113.14     10.43 o
 -14   1   4      707.11      670.80     26.32 o
 -13   1   4      328.76      330.60     18.02 o
 -12   1   4       77.45       94.37     11.85 o
 -11   1   4      353.35      371.42     18.01 o
 -10   1   4      140.52      126.17     10.63 o
  -9   1   4        1.46        2.53      3.40 o
  -8   1   4       23.57       22.15      4.71 o
  -7   1   4       83.36      121.17      9.35 o
  -6   1   4      308.96      287.80     10.57 o
  -5   1   4        1.45        1.06      2.32 o
  -4   1   4       71.51       98.61      6.03 o
  -3   1   4     2280.20     2153.83     53.72 o
  -2   1   4        4.55        7.83      4.61 o
  -1   1   4      337.39      359.32     17.60 o
   0   1   4        2.54        0.30      1.73 o
   1   1   4      202.88      155.49      6.47 o
   2   1   4     1457.55     1444.37     25.73 o
   3   1   4       10.48        9.27      2.64 o
   4   1   4      231.73      207.87     14.54 o
   5   1   4        0.25        4.38      1.93 o
   6   1   4      694.76      725.48     16.24 o
   7   1   4       13.33       10.64      2.63 o
   8   1   4      173.67      158.84      6.23 o
   9   1   4      130.31      141.88      5.84 o
  10   1   4        0.23        4.86      1.90 o
  11   1   4      146.34      150.04      6.64 o
  12   1   4       63.59       59.97      4.56 o
  13   1   4      146.92      156.11      7.25 o
  14   1   4       80.59       65.64      5.75 o
  15   1   4        0.24        1.07      2.73 o
  16   1   4        3.09        2.06      3.97 o
  17   1   4      129.35      144.76     11.60 o
  18   1   4        6.91       12.16      3.79 o
  19   1   4        3.31        7.59      3.50 o
  20   1   4        0.69       -1.23      3.00 o
  21   1   4        1.25       -2.09      5.41 o
 -21   2   4       18.51       27.74      6.41 o
 -20   2   4       30.25       34.17      6.14 o
 -19   2   4        0.03       -0.25      3.23 o
 -18   2   4       28.27       17.82      6.26 o
 -17   2   4      112.55      119.34     10.18 o
 -16   2   4        2.70        3.68      4.99 o
 -15   2   4        9.98       10.87      3.70 o
 -14   2   4       61.86       65.84      7.07 o
 -13   2   4      169.59      137.27      9.73 o
 -12   2   4      127.46      119.32      8.68 o
 -11   2   4       40.06       37.47      4.85 o
 -10   2   4       41.43       37.85      6.61 o
  -9   2   4       36.06       29.52      4.19 o
  -8   2   4       67.13       69.38      5.87 o
  -7   2   4      614.28      642.50     16.39 o
  -6   2   4       14.18       36.20      4.08 o
  -5   2   4        5.97       11.48      2.87 o
  -4   2   4       18.50       20.87      3.09 o
  -3   2   4       46.52       71.26      4.80 o
  -2   2   4      642.21      713.02     25.20 o
  -1   2   4        0.73        1.49      2.32 o
   0   2   4      730.32      750.67     11.30 o
   1   2   4      475.42      502.68      8.92 o
   2   2   4      329.42      344.19      8.26 o
   3   2   4      204.60      203.33      5.81 o
   4   2   4       10.09        2.86      1.20 o
   5   2   4      259.03      237.09      6.47 o
   6   2   4      459.33      478.05     13.07 o
   7   2   4      962.53      973.99     24.74 o
   8   2   4      364.88      391.34     16.91 o
   9   2   4      589.18      568.06     14.08 o
  10   2   4      118.28       94.81      5.07 o
  11   2   4       87.75       81.90      5.02 o
  12   2   4        0.30       -0.84      2.08 o
  13   2   4        5.17        5.92      2.18 o
  14   2   4        0.08       -1.16      2.63 o
  15   2   4       83.91       69.95      6.35 o
  16   2   4       47.57       41.75      5.28 o
  17   2   4       30.94       35.10      5.36 o
  18   2   4        1.37        8.29      3.26 o
  19   2   4        6.18        7.46      2.85 o
  20   2   4        2.60        2.89      4.08 o
 -21   3   4       87.59      115.36     19.73 o
 -20   3   4      102.50      133.11     13.24 o
 -19   3   4       99.84      137.11     11.69 o
 -18   3   4       45.39       38.93     11.70 o
 -17   3   4       38.42       25.06      5.50 o
 -16   3   4      140.01      139.56     10.82 o
 -15   3   4       56.46       69.01      7.71 o
 -14   3   4      238.35      241.47     13.26 o
 -13   3   4      403.78      373.11     17.54 o
 -12   3   4       38.75       40.41      8.01 o
 -11   3   4      507.50      480.23     16.92 o
 -10   3   4      410.49      419.86     15.06 o
  -9   3   4     1131.46     1154.77     24.05 o
  -8   3   4      171.49      177.61      9.32 o
  -7   3   4      285.07      309.81     11.65 o
  -6   3   4       47.32       52.06      4.89 o
  -5   3   4     1725.48     1909.06     26.55 o
  -4   3   4     1610.59     1897.07     32.58 o
  -3   3   4       96.87       84.68      9.04 o
  -2   3   4     1371.18     1548.24     36.30 o
  -1   3   4     1081.58     1102.41     22.78 o
   0   3   4      521.60      509.18     12.59 o
   1   3   4       53.75       62.35      4.25 o
   2   3   4      438.05      456.45     10.39 o
   3   3   4        9.90       23.58      2.50 o
   4   3   4        1.22        5.07      1.27 o
   5   3   4      391.67      389.78      8.82 o
   6   3   4       35.59       32.65      3.26 o
   7   3   4        4.48        5.33      2.28 o
   8   3   4      182.62      185.39      8.67 o
   9   3   4       53.76       48.46      4.85 o
  10   3   4       20.87       19.06      3.45 o
  11   3   4      225.46      225.68      9.61 o
  12   3   4      265.35      253.70     10.50 o
  13   3   4      578.38      596.12     16.62 o
  14   3   4       34.44       27.19      5.65 o
  15   3   4        1.89        6.74      3.63 o
  16   3   4        7.39        4.50      6.97 o
  17   3   4       23.12       20.82      4.01 o
  18   3   4       24.89       17.28      5.23 o
  19   3   4       72.10       64.89      6.96 o
  20   3   4       12.35        5.87      7.08 o
 -20   4   4        9.67       10.39      5.65 o
 -19   4   4       18.14       15.72      5.64 o
 -18   4   4        0.89       -5.80      4.93 o
 -17   4   4        3.53       10.29      4.93 o
 -16   4   4        5.74        0.15      3.89 o
 -15   4   4       12.91       14.74      4.23 o
 -14   4   4        1.89        4.06      3.22 o
 -13   4   4      162.31      155.80     10.58 o
 -12   4   4        5.77        2.35      2.84 o
 -11   4   4      255.64      310.03     13.78 o
 -10   4   4       57.93       59.23      6.14 o
  -9   4   4       10.53       12.31      3.26 o
  -8   4   4        0.08        1.39      3.79 o
  -7   4   4      132.74      168.78     12.10 o
  -6   4   4       12.98       15.02      3.76 o
  -5   4   4     1173.69     1204.83     37.20 o
  -4   4   4      309.58      301.55     18.04 o
  -3   4   4      403.46      403.30     19.47 o
  -2   4   4      145.31      170.73      9.50 o
  -1   4   4      278.52      260.32      8.95 o
   0   4   4      211.01      204.49      8.16 o
   1   4   4      271.26      258.74      6.84 o
   2   4   4      339.35      317.33      6.51 o
   3   4   4        0.01        1.80      1.08 o
   4   4   4      301.38      296.31      7.66 o
   5   4   4       30.67       34.49      2.79 o
   6   4   4      102.00       87.00      4.54 o
   7   4   4       25.81       20.85      2.64 o
   8   4   4       13.91       17.80      3.22 o
   9   4   4      211.67      219.69      9.72 o
  10   4   4      230.76      237.08     15.50 o
  11   4   4        6.50        9.31      2.87 o
  12   4   4       84.86       82.80      7.16 o
  13   4   4       11.73       25.54      3.84 o
  14   4   4       74.59       65.61      6.05 o
  15   4   4      112.36      129.59     10.30 o
  16   4   4        0.32        1.62      3.27 o
  17   4   4       33.95       28.33      5.64 o
  18   4   4       36.63       33.57      6.01 o
  19   4   4        1.90       -3.56      6.05 o
  20   4   4       63.41       70.72     10.86 o
 -19   5   4      109.81      113.97     10.79 o
 -18   5   4       27.07       23.06      5.96 o
 -17   5   4        4.30       15.17      5.17 o
 -16   5   4       56.35       70.47     13.34 o
 -15   5   4        5.68        3.16      3.68 o
 -14   5   4       21.69       10.39      3.68 o
 -13   5   4       41.28       49.40      6.37 o
 -12   5   4      440.62      401.07     16.53 o
 -11   5   4     1427.86     1386.16     35.88 o
 -10   5   4      294.15      265.60     15.48 o
  -9   5   4      174.92      162.69     11.94 o
  -8   5   4      282.49      272.55     14.92 o
  -7   5   4      259.89      269.16     19.51 o
  -6   5   4      125.09      147.16     14.06 o
  -5   5   4       26.32       23.81      6.46 o
  -4   5   4        0.02        5.74      4.05 o
  -3   5   4     2120.45     2179.81     35.44 o
  -2   5   4       18.22       19.97      3.17 o
  -1   5   4       12.34        8.62      3.01 o
   0   5   4       59.77       61.87      3.51 o
   1   5   4       13.56       17.89      1.98 o
   2   5   4      262.99      265.49      6.02 o
   3   5   4      128.03      136.12      4.55 o
   4   5   4       37.49       29.81      2.50 o
   5   5   4        7.23       12.85      1.92 o
   6   5   4       35.61       29.02      3.21 o
   7   5   4      126.39      111.95      6.42 o
   8   5   4       45.51       47.32      3.88 o
   9   5   4      117.02      125.24     10.26 o
  10   5   4        0.06        2.98      3.47 o
  11   5   4       34.40       32.71      6.60 o
  12   5   4        1.41       -0.68      3.76 o
  13   5   4        1.25        4.29      4.81 o
  14   5   4      281.88      299.99     27.22 o
  15   5   4       25.17       29.02      6.75 o
  16   5   4        6.38       11.87      5.43 o
  17   5   4       10.32       25.13      7.38 o
  18   5   4       27.90       18.07     10.35 o
  19   5   4      107.60      107.03     10.79 o
 -19   6   4      121.62      138.72     21.99 o
 -18   6   4       19.37       18.65      9.55 o
 -17   6   4       20.26       26.56      7.18 o
 -16   6   4      145.30      152.64     14.17 o
 -15   6   4      110.04      108.45     11.64 o
 -14   6   4        0.42        2.05      3.82 o
 -13   6   4        0.74       -1.60      4.04 o
 -12   6   4      260.42      174.83     17.37 o
 -11   6   4      247.19      237.99     15.41 o
 -10   6   4       15.42       16.72      5.75 o
  -9   6   4      524.90      610.29     32.49 o
  -8   6   4       59.29       55.18     10.34 o
  -7   6   4      502.06      499.72     27.35 o
  -6   6   4        0.76        6.06      4.41 o
  -5   6   4        6.04        0.90      3.30 o
  -4   6   4       17.09       15.40      3.67 o
  -3   6   4       66.62       56.73      5.17 o
  -2   6   4        1.33        0.64      2.34 o
  -1   6   4     1121.43     1132.92     20.15 o
   0   6   4      266.43      296.00     10.21 o
   1   6   4     1756.45     1856.04     20.80 o
   2   6   4     1299.58     1291.82     16.23 o
   3   6   4      113.79      123.67      6.00 o
   4   6   4       11.93        7.88      2.59 o
   5   6   4        4.04        6.37      2.25 o
   6   6   4        5.72        6.43      2.59 o
   7   6   4      122.22      114.02      7.40 o
   8   6   4       58.94       50.99      5.25 o
   9   6   4      335.06      320.16     12.97 o
  10   6   4      267.57      260.50     14.21 o
  11   6   4      530.64      510.69     22.40 o
  12   6   4      411.80      418.62     21.06 o
  13   6   4      237.01      243.91     16.45 o
  14   6   4       87.63       90.21     10.61 o
  15   6   4       31.92       45.31      8.37 o
  16   6   4       57.35       77.90     10.48 o
  17   6   4        9.91       15.27      8.18 o
  18   6   4        4.32        2.60      5.13 o
 -18   7   4        0.31       10.22      9.47 o
 -17   7   4       48.31       33.38     10.92 o
 -16   7   4        0.14      -12.27      9.32 o
 -15   7   4       10.28        2.08      8.01 o
 -14   7   4        0.30       -0.73      3.57 o
 -13   7   4       17.74       22.09      9.59 o
 -12   7   4       27.44       17.35      8.18 o
 -11   7   4       90.89      104.65     15.49 o
 -10   7   4       58.45       67.52     12.38 o
  -9   7   4        0.00        0.74      5.68 o
  -8   7   4        4.76        4.12      5.59 o
  -7   7   4       87.64       96.79     12.54 o
  -6   7   4       46.17       46.47      9.12 o
  -5   7   4      208.94      202.18     15.19 o
  -4   7   4      237.26      240.51     10.81 o
  -3   7   4       38.05       28.85      3.96 o
  -2   7   4       46.67       56.15      4.97 o
  -1   7   4      105.28      110.01      6.74 o
   0   7   4       51.72       49.28      4.40 o
   1   7   4        7.75        2.94      2.63 o
   2   7   4        8.13        3.27      2.18 o
   3   7   4        1.69        3.74      1.84 o
   4   7   4        3.45        8.94      2.29 o
   5   7   4        1.71        0.06      2.04 o
   6   7   4       14.92       14.11      3.27 o
   7   7   4        3.44        2.25      2.41 o
   8   7   4      109.93      108.21      7.70 o
   9   7   4        0.84        4.31      2.98 o
  10   7   4       32.92       30.55      4.82 o
  11   7   4       81.03       86.71      8.31 o
  12   7   4       45.87       58.04      6.49 o
  13   7   4       47.71       45.49      7.74 o
  14   7   4       20.56       12.38      4.96 o
  15   7   4        7.58        7.43      4.44 o
  16   7   4       46.54       47.01      8.54 o
  17   7   4        3.01        5.80      7.51 o
  18   7   4       17.01       11.95      7.58 o
 -17   8   4       12.82       19.82     11.14 o
 -16   8   4        7.49        8.28      6.72 o
 -15   8   4        0.18       -0.48      5.04 o
 -14   8   4        0.91       -5.64      6.36 o
 -13   8   4        2.55       -4.57      6.18 o
 -12   8   4       33.75       44.34     11.31 o
 -11   8   4       54.57       58.90     11.99 o
 -10   8   4       74.21       74.74     13.02 o
  -9   8   4      128.90      110.23     14.55 o
  -8   8   4       10.78        4.01      4.15 o
  -7   8   4       44.37       43.11      9.43 o
  -6   8   4      303.69      307.18     13.35 o
  -5   8   4      234.19      236.32     11.54 o
  -4   8   4      349.38      340.21     13.34 o
  -3   8   4     1395.29     1337.95     25.43 o
  -2   8   4     1425.96     1381.05     31.03 o
  -1   8   4       87.89       99.02      8.80 o
   0   8   4       96.29      110.68     12.27 o
   1   8   4      143.48      150.69      9.07 o
   2   8   4      155.75      168.75      9.47 o
   3   8   4      171.49      179.35      9.90 o
   4   8   4       84.99       86.16      8.64 o
   5   8   4       18.14       17.65      4.66 o
   6   8   4      214.12      242.83     12.00 o
   7   8   4        6.74        4.90      2.37 o
   8   8   4       52.67       61.05      6.24 o
   9   8   4        6.15       10.09      3.69 o
  10   8   4       19.68       23.90      4.73 o
  11   8   4      165.69      181.22     11.23 o
  12   8   4      372.45      401.89     21.28 o
  13   8   4      247.14      238.77     16.84 o
  14   8   4        0.04        0.46      9.67 o
  15   8   4       46.57       60.19      9.54 o
  16   8   4       49.54       49.60      8.66 o
  17   8   4      148.71      169.07     16.13 o
 -16   9   4       40.12       19.69      9.07 o
 -15   9   4       17.06       13.02      7.97 o
 -14   9   4        0.30       -4.44      7.28 o
 -13   9   4        9.81       16.57      8.60 o
 -12   9   4       42.05       25.53     10.17 o
 -11   9   4       54.64       51.20     11.69 o
 -10   9   4       61.26       49.71     11.42 o
  -9   9   4       51.22       62.30     12.08 o
  -8   9   4       97.79       89.81      8.20 o
  -7   9   4      141.78      107.85      8.67 o
  -6   9   4       41.98       32.85      4.88 o
  -5   9   4       39.58       29.11      4.70 o
  -4   9   4        4.13        4.81      3.14 o
  -3   9   4      214.72      224.81     14.49 o
  -2   9   4      376.84      363.17     18.09 o
  -1   9   4      597.89      582.24     22.66 o
   0   9   4      171.78      143.50     11.49 o
   1   9   4       63.55       56.87      6.07 o
   2   9   4      178.75      167.88      9.93 o
   3   9   4      151.04      165.87     10.06 o
   4   9   4       31.76       24.59      4.29 o
   5   9   4       63.22       66.54      8.17 o
   6   9   4      227.90      218.18     26.76 o
   7   9   4      129.80      129.14     11.13 o
   8   9   4        6.47        0.07      3.42 o
   9   9   4        3.85        5.00      3.81 o
  10   9   4        0.10        1.39      3.47 o
  11   9   4        4.73       12.15      4.05 o
  12   9   4       17.06       26.42      6.77 o
  13   9   4        4.30        2.62      8.54 o
  14   9   4       80.42       89.43     10.91 o
  15   9   4        3.14       -1.18      3.66 o
 -15  10   4       71.30       71.57     16.07 o
 -14  10   4      102.16      100.09     17.90 o
 -13  10   4        0.15        2.21      7.18 o
 -12  10   4      109.38      120.60     18.15 o
 -11  10   4       71.07       80.65     14.73 o
 -10  10   4        0.86        1.72      4.30 o
  -9  10   4      108.39      110.07     11.80 o
  -8  10   4       78.02       68.59     11.52 o
  -7  10   4        2.67       -0.59      4.04 o
  -6  10   4       18.15       14.60      3.61 o
  -5  10   4      236.44      244.18     27.31 o
  -4  10   4      116.75      135.08     11.97 o
  -3  10   4      125.32      143.01     12.25 o
  -2  10   4       19.71       16.55      4.84 o
  -1  10   4        5.37       18.28      7.69 o
   0  10   4       40.43       40.70      7.02 o
   1  10   4       25.05       13.83      3.48 o
   2  10   4       21.08       15.58      3.62 o
   3  10   4      295.17      263.27     13.13 o
   4  10   4      324.20      364.81     18.70 o
   5  10   4      125.17      138.95     22.07 o
   6  10   4       99.32       94.50     10.09 o
   7  10   4      151.42      156.71     12.74 o
   8  10   4       37.82       36.65      7.10 o
   9  10   4       37.27       33.01     13.36 o
  10  10   4       58.52       78.23     10.11 o
  11  10   4       21.06       30.14      9.43 o
  12  10   4       13.93        6.88      6.76 o
  13  10   4       14.70       23.51      8.91 o
  14  10   4        1.25       -5.17      8.33 o
 -13  11   4       37.82       46.84     13.82 o
 -12  11   4        2.78        3.04      4.35 o
 -11  11   4        5.47       10.77     12.76 o
 -10  11   4       36.59       50.04     15.31 o
  -9  11   4      119.64      136.47     13.54 o
  -8  11   4       53.59       55.78     13.91 o
  -7  11   4      209.06      233.51     25.12 o
  -6  11   4        0.96        1.40      7.23 o
  -5  11   4       66.74       58.37     13.27 o
  -4  11   4      223.45      186.92     21.62 o
  -3  11   4       80.69       99.81     16.03 o
  -2  11   4       25.79       -2.15      7.64 o
  -1  11   4        8.59        7.67      4.08 o
   0  11   4        3.13        2.84      7.25 o
   1  11   4      266.01      281.36     17.21 o
   2  11   4      119.96       94.61      8.35 o
   3  11   4       47.92       67.51      7.63 o
   4  11   4      230.73      247.31     16.09 o
   5  11   4      459.25      470.01     22.07 o
   6  11   4      284.21      286.44     17.53 o
   7  11   4        0.03        6.91      3.81 o
   8  11   4      201.09      226.47     25.09 o
   9  11   4       17.81       23.87      6.46 o
  10  11   4      112.22      118.18     17.38 o
  11  11   4       26.57       28.63      9.37 o
  12  11   4        0.26        4.91      7.99 o
 -10  12   4       38.76       52.56     14.93 o
  -9  12   4        0.32       -1.13      7.08 o
  -8  12   4        0.08       12.87      9.82 o
  -7  12   4       80.96      113.03     18.47 o
  -6  12   4        3.15        3.73      6.13 o
  -5  12   4        0.68       -9.31      7.63 o
  -4  12   4        8.89        4.48      5.94 o
  -3  12   4       79.52       78.21     15.11 o
  -2  12   4       10.89       16.07      8.34 o
  -1  12   4        4.11        6.98      5.24 o
   0  12   4       76.47       69.27     13.69 o
   1  12   4      190.04      223.19     24.34 o
   2  12   4        0.26        9.38      4.60 o
   3  12   4       66.03       51.56      8.57 o
   4  12   4       19.57       20.70      7.97 o
   5  12   4       11.98       17.39      7.81 o
   6  12   4       82.40       80.80     14.85 o
   7  12   4      138.50      130.44     18.46 o
   8  12   4      245.63      225.43     16.59 o
   9  12   4      122.46      104.37     11.60 o
  10  12   4       16.34       12.61      6.87 o
  -7  13   4        8.90       13.09      8.01 o
  -6  13   4        8.95       14.75      8.68 o
  -5  13   4       39.41       58.87     13.66 o
  -4  13   4       32.33       53.66     13.00 o
  -3  13   4       69.93      110.68     18.18 o
  -2  13   4        0.22       13.32      7.01 o
  -1  13   4        0.25       -6.08      8.86 o
   0  13   4        7.91        8.45      8.21 o
   1  13   4       11.19      -11.57      8.33 o
   2  13   4       16.21       20.27     10.16 o
   3  13   4       17.44       23.42      7.86 o
   4  13   4        1.25       -0.07      6.37 o
   5  13   4        0.78       -2.59      7.49 o
   6  13   4        5.53      -11.17      9.11 o
 -20   1   5        5.97        5.23      4.24 o
 -19   1   5       25.86       29.49      8.67 o
 -18   1   5       52.22       30.44      5.57 o
 -17   1   5       52.26       54.85      7.49 o
 -16   1   5       99.71      122.53     10.32 o
 -15   1   5      211.14      203.19     12.78 o
 -14   1   5      794.31      686.34     22.65 o
 -13   1   5      266.73      249.23     26.89 o
 -12   1   5      185.23      162.84     10.70 o
 -11   1   5        0.32        0.70      3.13 o
 -10   1   5       15.31       13.51      3.50 o
  -9   1   5      568.92      601.25     17.91 o
  -8   1   5     1302.12     1273.49     25.14 o
  -7   1   5        9.86       13.58      4.36 o
  -6   1   5      254.98      249.91     10.44 o
  -5   1   5       46.19       60.72      5.14 o
  -4   1   5      511.29      488.73     13.24 o
  -3   1   5      214.66      251.58      9.62 o
  -2   1   5     1458.46     1521.34     22.65 o
  -1   1   5     1727.22     1939.62     33.38 o
   0   1   5     1515.22     1501.53     25.48 o
   1   1   5      280.35      271.66     24.74 o
   2   1   5      280.93      274.64     16.93 o
   3   1   5      179.15      162.75      9.97 o
   4   1   5      401.50      370.55     16.36 o
   5   1   5        1.82        2.33      2.83 o
   6   1   5        4.23        4.77      2.71 o
   7   1   5      114.77      118.72      8.91 o
   8   1   5      482.09      463.72     14.87 o
   9   1   5      139.72      131.39      8.39 o
  10   1   5      229.92      248.73     10.45 o
  11   1   5     1428.08     1405.73     37.18 o
  12   1   5        4.53        7.38      4.35 o
  13   1   5       70.38       69.28      6.25 o
  14   1   5       13.94       21.66      4.83 o
  15   1   5      142.64      143.23      9.42 o
  16   1   5       10.09        2.85      3.01 o
  17   1   5       23.45       11.56      3.31 o
  18   1   5        0.44       -0.30      3.42 o
  19   1   5        7.38       13.96      4.28 o
  20   1   5        3.94        1.81      5.43 o
 -20   2   5        8.85       23.26      7.95 o
 -19   2   5        6.34        8.20      3.84 o
 -18   2   5        0.43       -8.31      5.54 o
 -17   2   5        5.57       12.43      4.26 o
 -16   2   5        0.01       -6.23      4.16 o
 -15   2   5      112.15      134.22     10.52 o
 -14   2   5       46.07       43.60      6.21 o
 -13   2   5       81.49       67.45      7.39 o
 -12   2   5       17.31       10.77      3.52 o
 -11   2   5      113.21       93.86      7.87 o
 -10   2   5      104.51       89.48      7.43 o
  -9   2   5       48.47       37.43      4.96 o
  -8   2   5      166.47      156.53     10.30 o
  -7   2   5       87.31       87.89      8.87 o
  -6   2   5      110.52      136.22      7.90 o
  -5   2   5       46.74       47.59      7.30 o
  -4   2   5        2.08        1.45      2.03 o
  -3   2   5       32.96       35.35      6.34 o
  -2   2   5       13.08       15.88      4.31 o
  -1   2   5      227.13      184.14     10.51 o
   0   2   5        3.45        4.91      1.40 o
   1   2   5      468.76      408.80      9.73 o
   2   2   5     2091.95     1878.23     23.65 o
   3   2   5      113.98      115.87      8.34 o
   4   2   5      101.62      104.23      7.94 o
   5   2   5       31.58       33.38      4.62 o
   6   2   5      744.26      709.90     20.64 o
   7   2   5      109.25      118.84      7.41 o
   8   2   5       17.56       19.71      3.57 o
   9   2   5      468.95      527.30     16.19 o
  10   2   5     1954.39     1927.95     48.05 o
  11   2   5      139.78      148.86      9.51 o
  12   2   5       17.03       15.53      3.27 o
  13   2   5        0.20       -0.77      2.86 o
  14   2   5       11.64       11.94      2.98 o
  15   2   5        3.04        1.08      2.99 o
  16   2   5       12.68        7.82      3.75 o
  17   2   5        2.06       -2.14      3.01 o
  18   2   5        0.59        9.29      3.70 o
  19   2   5        2.78        8.50      4.84 o
 -20   3   5        5.37        0.21      3.88 o
 -19   3   5        0.22       -1.38      4.63 o
 -18   3   5       64.58       74.19      8.90 o
 -17   3   5       43.55       59.50      7.55 o
 -16   3   5      178.00      161.36     11.82 o
 -15   3   5       68.25       72.65     10.62 o
 -14   3   5       11.94       14.74      4.43 o
 -13   3   5        0.72        2.26      5.34 o
 -12   3   5       12.98        6.21      4.21 o
 -11   3   5        4.08        4.02      3.02 o
 -10   3   5       75.37       64.34      6.83 o
  -9   3   5       35.10       30.82      6.07 o
  -8   3   5        1.26        4.07      3.26 o
  -7   3   5      180.94      168.01      9.23 o
  -6   3   5       23.76       16.24      4.57 o
  -5   3   5      202.31      182.20     11.64 o
  -4   3   5        8.61        2.43      3.81 o
  -3   3   5       89.14      115.78     11.95 o
  -2   3   5      383.06      389.93     15.63 o
  -1   3   5       74.81       85.56      7.40 o
   0   3   5       63.85       68.17      4.07 o
   1   3   5      129.57      140.91      5.57 o
   2   3   5        0.20        0.83      1.32 o
   3   3   5        4.06        4.29      2.46 o
   4   3   5       82.27       84.14      7.08 o
   5   3   5      134.01      147.07      5.97 o
   6   3   5        0.18       -0.30      1.67 o
   7   3   5        8.88        9.46      2.01 o
   8   3   5        4.34        3.10      2.04 o
   9   3   5      693.48      699.44     18.44 o
  10   3   5       21.55       21.49      3.86 o
  11   3   5       16.63       13.59      3.02 o
  12   3   5       92.46       96.38      7.94 o
  13   3   5      127.61      115.73      9.03 o
  14   3   5        1.39       -0.66      2.99 o
  15   3   5        0.15        0.92      3.09 o
  16   3   5       21.03       29.59      4.53 o
  17   3   5       61.39       62.69      8.27 o
  18   3   5        0.05        5.35      3.61 o
  19   3   5       49.87       50.95      7.67 o
 -19   4   5        1.44       11.48      4.53 o
 -18   4   5       70.63       69.28      8.67 o
 -17   4   5        1.96        1.33      3.65 o
 -16   4   5       43.62       39.78      6.49 o
 -15   4   5       39.60       26.70      5.67 o
 -14   4   5      190.14      175.64     11.86 o
 -13   4   5       43.71       42.36      6.29 o
 -12   4   5       12.24        0.51      3.26 o
 -11   4   5       14.63       12.08      3.50 o
 -10   4   5      335.77      317.57     14.25 o
  -9   4   5        2.07        5.10      3.05 o
  -8   4   5      136.49      120.11     10.32 o
  -7   4   5      113.73      138.23     10.99 o
  -6   4   5      234.15      240.74     18.73 o
  -5   4   5      556.61      576.45     27.88 o
  -4   4   5      113.75      122.01     12.98 o
  -3   4   5       46.07       34.20      5.31 o
  -2   4   5      498.21      514.43     22.81 o
  -1   4   5       29.58       37.84      5.35 o
   0   4   5      378.08      420.18      9.96 o
   1   4   5     1041.65     1030.55     15.12 o
   2   4   5      117.37      115.95      6.00 o
   3   4   5       67.79       72.76      4.85 o
   4   4   5       24.33       18.23      2.45 o
   5   4   5      115.95      118.28      5.86 o
   6   4   5      248.52      266.24      8.12 o
   7   4   5        2.01        1.78      2.77 o
   8   4   5       54.99       71.47      5.78 o
   9   4   5      599.72      558.82     16.51 o
  10   4   5       20.66       11.75      3.47 o
  11   4   5        3.36        6.74      2.70 o
  12   4   5        0.10       -0.75      3.88 o
  13   4   5      191.67      196.21     14.77 o
  14   4   5       13.02        1.21      4.63 o
  15   4   5       85.28       89.23     12.54 o
  16   4   5       18.01       16.83      6.35 o
  17   4   5       63.30       69.89     10.55 o
  18   4   5      329.71      340.43     22.73 o
 -19   5   5       16.29       17.58      5.72 o
 -18   5   5       51.00       55.70      8.10 o
 -17   5   5      183.39      225.30     16.73 o
 -16   5   5      274.99      270.40     18.96 o
 -15   5   5       37.99       44.29      6.52 o
 -14   5   5        2.13        2.15      3.58 o
 -13   5   5       71.02       71.53      7.90 o
 -12   5   5      169.23      166.92     13.77 o
 -11   5   5      178.53      176.13     19.77 o
 -10   5   5      341.87      274.77     17.93 o
  -9   5   5      728.42      701.02     25.83 o
  -8   5   5      506.20      489.69     28.57 o
  -7   5   5     1107.58     1079.41     41.08 o
  -6   5   5      615.47      590.65     29.35 o
  -5   5   5      257.62      265.78     18.96 o
  -4   5   5      176.88      183.29     15.23 o
  -3   5   5      174.70      191.76     11.62 o
  -2   5   5      274.66      240.04     10.00 o
  -1   5   5       26.08       30.68      5.19 o
   0   5   5      142.64      139.34      5.86 o
   1   5   5      762.69      795.08     16.45 o
   2   5   5      642.01      656.70     11.66 o
   3   5   5      112.45      139.61      5.58 o
   4   5   5        3.50        2.55      2.26 o
   5   5   5        0.65       -1.69      2.00 o
   6   5   5       89.65       82.00      6.04 o
   7   5   5        5.52        6.77      3.75 o
   8   5   5      123.20      113.97     13.08 o
   9   5   5        7.52        2.79      3.71 o
  10   5   5       11.11        5.61      4.28 o
  11   5   5       71.71       80.89      9.61 o
  12   5   5      189.51      174.55     15.69 o
  13   5   5       11.85       11.00      4.97 o
  14   5   5      160.83      159.63     14.13 o
  15   5   5        0.67        8.20      4.97 o
  16   5   5        4.40        3.64      4.01 o
  17   5   5        0.03       -2.64      5.35 o
  18   5   5       17.17       10.52     13.47 o
 -18   6   5        4.73        3.92      6.71 o
 -17   6   5       32.38       34.49      8.59 o
 -16   6   5        2.02        6.14      5.43 o
 -15   6   5       48.98       44.32      8.98 o
 -14   6   5       55.08       59.53     14.05 o
 -13   6   5       34.33       37.83      7.31 o
 -12   6   5       31.32       27.49      7.50 o
 -11   6   5        0.58        2.75      8.63 o
 -10   6   5      118.55      116.53     15.39 o
  -9   6   5       37.19       24.32      8.44 o
  -8   6   5        3.11        7.59      4.41 o
  -7   6   5       41.46       29.87      7.61 o
  -6   6   5       32.76       42.05      8.92 o
  -5   6   5      283.48      240.30     18.46 o
  -4   6   5        0.01        2.58      3.17 o
  -3   6   5      119.03      120.17      7.46 o
  -2   6   5      324.85      337.32     12.22 o
  -1   6   5        2.01       -5.62      3.75 o
   0   6   5      414.08      428.85     13.48 o
   1   6   5      162.46      150.78     10.41 o
   2   6   5       64.63       76.11     12.24 o
   3   6   5      417.85      420.50     13.30 o
   4   6   5      211.10      210.70     11.89 o
   5   6   5      107.04      102.03      6.89 o
   6   6   5      265.87      266.86     11.24 o
   7   6   5      305.74      329.82     17.01 o
   8   6   5      155.12      161.38     18.45 o
   9   6   5        0.02       -5.85      3.90 o
  10   6   5        0.29        3.25      3.50 o
  11   6   5        2.79       -1.02      3.39 o
  12   6   5        8.94        4.89      5.60 o
  13   6   5        3.09       -0.22      6.77 o
  14   6   5        1.44       -4.14      4.24 o
  15   6   5      256.71      265.67     31.48 o
  16   6   5       34.59       22.94      6.87 o
  17   6   5        0.05       22.20      7.82 o
 -17   7   5       77.53       65.96     11.62 o
 -16   7   5        5.21        7.52      4.47 o
 -15   7   5        0.21       -0.75      3.85 o
 -14   7   5        4.23       12.61      8.03 o
 -13   7   5       74.17       80.99     15.55 o
 -12   7   5        1.41        6.34      5.25 o
 -11   7   5       13.87       19.39      8.01 o
 -10   7   5      333.18      304.57     26.00 o
  -9   7   5     1204.19     1236.22     48.92 o
  -8   7   5      365.85      280.45     22.94 o
  -7   7   5      316.67      323.82     23.67 o
  -6   7   5      427.36      380.39     18.55 o
  -5   7   5      625.50      658.99     19.05 o
  -4   7   5      313.03      304.14     12.66 o
  -3   7   5        2.68        7.99      2.89 o
  -2   7   5        0.92        3.65      2.13 o
  -1   7   5      872.87      887.37     26.63 o
   0   7   5       54.83       64.72     12.26 o
   1   7   5      104.75      113.28     11.92 o
   2   7   5      796.27      751.18     24.17 o
   3   7   5        1.11       -0.36      2.49 o
   4   7   5      599.98      603.12     21.10 o
   5   7   5      474.47      497.39     15.45 o
   6   7   5       89.56       84.69      6.80 o
   7   7   5        6.27        2.22      3.10 o
   8   7   5       77.00       82.77      9.31 o
   9   7   5       15.10       12.91      4.14 o
  10   7   5      111.51      111.53     11.24 o
  11   7   5        3.57       -0.51      3.48 o
  12   7   5      135.35      134.77     16.75 o
  13   7   5       23.34       26.05      6.64 o
  14   7   5       11.15        7.20      4.23 o
  15   7   5       15.68       16.14      5.51 o
  16   7   5      220.21      240.48     18.70 o
  17   7   5      183.68      199.36     25.34 o
 -16   8   5       16.56        7.74      6.47 o
 -15   8   5        7.08       -1.25      6.33 o
 -14   8   5      195.48      173.52     22.73 o
 -13   8   5       43.22       49.94     12.27 o
 -12   8   5       18.55       22.27      9.55 o
 -11   8   5       16.71       11.33      6.51 o
 -10   8   5       99.66      106.62     16.03 o
  -9   8   5       12.13       18.90      7.38 o
  -8   8   5       63.63       81.54     12.76 o
  -7   8   5       84.81       65.60     16.86 o
  -6   8   5       21.38       19.80      5.06 o
  -5   8   5      353.73      383.30     17.87 o
  -4   8   5      117.19      108.52      8.22 o
  -3   8   5      147.47      142.98     11.64 o
  -2   8   5      203.65      201.57     13.68 o
  -1   8   5      286.96      284.85     16.01 o
   0   8   5       60.51       68.25      8.24 o
   1   8   5       27.07       22.27      5.24 o
   2   8   5        8.20        9.86      3.87 o
   3   8   5        1.31       -2.65      2.63 o
   4   8   5      531.14      514.12     20.76 o
   5   8   5       78.19       70.10      7.97 o
   6   8   5       69.67       58.87      7.29 o
   7   8   5        0.11       -2.13      5.75 o
   8   8   5        9.46        3.50      7.77 o
   9   8   5       68.64       73.53     14.46 o
  10   8   5      149.55      165.58     13.89 o
  11   8   5       41.98       50.57      8.72 o
  12   8   5        8.94       11.99      6.99 o
  13   8   5        7.69       13.11      5.93 o
  14   8   5       24.77       15.88      6.00 o
  15   8   5       95.27      103.82     14.33 o
 -15   9   5        1.15       -5.45      6.67 o
 -14   9   5       15.12        6.80      7.76 o
 -13   9   5        8.84       -2.11      5.84 o
 -12   9   5       31.95       30.60     10.36 o
 -11   9   5       11.22       -6.87      5.10 o
 -10   9   5        0.01        4.74      4.33 o
  -9   9   5       46.10       42.96      7.58 o
  -8   9   5       62.63       47.60      6.32 o
  -7   9   5      433.34      452.53     17.77 o
  -6   9   5        6.89        1.44      3.07 o
  -5   9   5       14.17       12.95      4.73 o
  -4   9   5       79.83       81.45      9.36 o
  -3   9   5      187.67      206.85     14.52 o
  -2   9   5        1.23       -4.04      4.77 o
  -1   9   5        2.07        4.45      6.15 o
   0   9   5      174.58      211.90     17.28 o
   1   9   5       34.77       24.05      5.14 o
   2   9   5       56.26       62.65      8.13 o
   3   9   5       16.03       15.01      3.85 o
   4   9   5        4.91        4.71      3.55 o
   5   9   5        7.89        7.32      4.19 o
   6   9   5       83.31       85.22     14.35 o
   7   9   5       28.45       24.09      7.84 o
   8   9   5      101.21       98.52     15.13 o
   9   9   5      128.06      139.77     18.24 o
  10   9   5       48.65       35.13     10.41 o
  11   9   5      203.49      212.71     23.54 o
  12   9   5        7.00        8.49      6.57 o
  13   9   5       66.26       56.88     13.01 o
  14   9   5       28.12       36.84     12.46 o
 -13  10   5      108.64       91.73     16.94 o
 -12  10   5        0.15       -8.01      7.07 o
 -11  10   5       37.81       39.96     10.67 o
 -10  10   5       23.56       21.96      8.88 o
  -9  10   5       13.20       23.76      6.44 o
  -8  10   5      193.58      223.87     16.73 o
  -7  10   5      111.13      140.69     13.25 o
  -6  10   5       56.31       54.72      8.81 o
  -5  10   5       64.11       83.63     10.14 o
  -4  10   5        0.00        0.46      5.65 o
  -3  10   5       92.61       87.14     13.47 o
  -2  10   5        1.34       -0.88      5.86 o
  -1  10   5      160.26      148.77     12.87 o
   0  10   5      853.10      840.99     29.60 o
   1  10   5      502.06      469.00     22.11 o
   2  10   5       17.22       13.82      4.10 o
   3  10   5        8.24        8.50      3.75 o
   4  10   5        1.56        1.95      3.84 o
   5  10   5      250.70      273.34     16.73 o
   6  10   5      259.24      247.25     23.78 o
   7  10   5      106.69       94.29     15.34 o
   8  10   5       59.42       70.30     14.18 o
   9  10   5      125.43      141.89     18.96 o
  10  10   5      305.03      316.76     28.53 o
  11  10   5      251.04      260.21     26.23 o
  12  10   5      240.52      237.43     25.85 o
  13  10   5      109.67      101.53     17.49 o
 -11  11   5       17.23       28.46     11.35 o
 -10  11   5       33.60       44.49     13.00 o
  -9  11   5       25.78       35.97     10.75 o
  -8  11   5        4.85       -2.69      5.29 o
  -7  11   5       31.49       73.77     14.16 o
  -6  11   5       50.91       54.62     12.91 o
  -5  11   5       48.46       43.63     12.16 o
  -4  11   5       11.75        6.22      4.59 o
  -3  11   5       53.18       58.58     12.96 o
  -2  11   5        6.91       12.91      7.81 o
  -1  11   5        6.36        4.87      7.23 o
   0  11   5       26.97       12.92      5.07 o
   1  11   5       55.05       64.31     16.45 o
   2  11   5       11.22        5.36      4.20 o
   3  11   5        3.14        3.65      3.66 o
   4  11   5       89.62       90.62     10.32 o
   5  11   5      125.23      161.26     19.49 o
   6  11   5        0.66      -11.01      7.49 o
   7  11   5       18.02       10.15      6.57 o
   8  11   5        5.57        1.68      5.69 o
   9  11   5       42.12       40.78     11.93 o
  10  11   5       77.27       85.76     15.84 o
  11  11   5        0.45       -0.32      6.11 o
  -9  12   5       47.08       42.52     12.53 o
  -8  12   5       53.10       75.81     15.87 o
  -7  12   5       68.74       87.63     16.70 o
  -6  12   5       26.94       54.70     12.84 o
  -5  12   5        1.16        1.52      6.42 o
  -4  12   5        6.13       -2.38      6.99 o
  -3  12   5       62.99       67.16     14.53 o
  -2  12   5        9.55        5.25      5.19 o
  -1  12   5        1.01       -0.68      4.32 o
   0  12   5       19.10       26.72      8.83 o
   1  12   5       12.09       14.12      6.23 o
   2  12   5        2.03        1.21      5.77 o
   3  12   5       14.51        7.82      7.06 o
   4  12   5       41.25       74.76     14.13 o
   5  12   5       62.87       71.05     13.48 o
   6  12   5      190.34      170.03     20.49 o
   7  12   5       34.87       33.91     10.21 o
   8  12   5        0.95       -7.60      5.17 o
  -4  13   5       29.92       45.24     13.49 o
  -3  13   5        0.88        2.24      6.04 o
  -2  13   5      102.17      129.24     19.95 o
  -1  13   5       62.74       59.78     13.58 o
   0  13   5        2.21       -0.40      5.76 o
   1  13   5       30.40       46.73     11.97 o
   2  13   5       86.99      131.78     19.49 o
 -19   0   6       13.24        7.84     19.97 o
 -18   0   6       28.17       30.97      8.45 o
 -17   0   6        0.13        2.33      3.72 o
 -16   0   6       11.24       10.93      5.06 o
 -15   0   6        0.19        1.90      6.44 o
 -14   0   6        1.78       -1.01      5.85 o
 -13   0   6       60.36       55.76     12.98 o
 -12   0   6      787.14      780.60     42.14 o
 -11   0   6      887.24      902.80     44.12 o
 -10   0   6      217.82      182.68     20.74 o
  -9   0   6     2501.51     2536.44     70.27 o
  -8   0   6     1147.00     1166.94     47.02 o
  -7   0   6        1.14        7.42      5.30 o
  -6   0   6      166.90      171.13     17.47 o
  -5   0   6       35.60       38.03      9.17 o
  -4   0   6       40.71       33.67      4.45 o
  -3   0   6      546.89      527.90     17.99 o
  -2   0   6       58.89       54.37      8.24 o
  -1   0   6      804.64      869.32     36.84 o
   0   0   6       10.39       -0.07      4.61 o
   1   0   6     1625.64     1501.66     45.86 o
   2   0   6       14.26       12.84      6.49 o
   3   0   6        0.12       -6.51      5.60 o
   4   0   6      455.36      421.23     24.79 o
   5   0   6       62.79       60.57      9.97 o
   6   0   6     1762.47     1736.72     50.61 o
   7   0   6      477.22      490.07     27.41 o
   8   0   6      304.08      326.57     22.82 o
   9   0   6     4161.17     4008.88     79.82 o
  10   0   6      850.43      814.65     36.47 o
  11   0   6      469.89      484.75     29.29 o
  12   0   6      926.25      907.35     41.08 o
  13   0   6      563.68      543.82     28.46 o
  14   0   6      161.43      158.37     13.84 o
  15   0   6       59.78       59.24      9.22 o
  16   0   6       37.72       21.08     13.49 o
  17   0   6       60.25       58.41      9.96 o
  18   0   6        0.57        2.47      3.87 o
 -19   1   6       68.81       76.68      9.53 o
 -18   1   6       33.33       45.97      7.26 o
 -17   1   6        1.82       -0.60      5.71 o
 -16   1   6      216.99      190.30     13.30 o
 -15   1   6      311.65      316.95     16.51 o
 -14   1   6       22.47       28.86      5.95 o
 -13   1   6       63.35       75.06     12.06 o
 -12   1   6       18.44       28.22      6.28 o
 -11   1   6      371.91      353.94     15.53 o
 -10   1   6      404.96      354.35     15.15 o
  -9   1   6       31.80       36.35      5.06 o
  -8   1   6        4.65        5.23      2.86 o
  -7   1   6      534.23      544.44     16.74 o
  -6   1   6      728.64      699.15     18.24 o
  -5   1   6      270.37      253.83     10.67 o
  -4   1   6      442.22      497.68     14.16 o
  -3   1   6       17.70       21.51      5.22 o
  -2   1   6        3.98        3.56      2.93 o
  -1   1   6      228.19      213.63      6.79 o
   0   1   6        0.43        0.28      1.37 o
   1   1   6       13.76       15.72      4.16 o
   2   1   6      781.11      780.03     23.52 o
   3   1   6        0.04       -0.58      2.96 o
   4   1   6      406.70      429.93     17.82 o
   5   1   6      170.85      178.51     11.70 o
   6   1   6      275.82      261.39     20.08 o
   7   1   6       14.70        9.63      4.40 o
   8   1   6        2.57       -3.60      2.89 o
   9   1   6       16.63       18.65      4.90 o
  10   1   6      145.46      130.98     10.85 o
  11   1   6        5.77        2.12      3.05 o
  12   1   6        0.30        1.59      3.08 o
  13   1   6        1.63        0.85      3.26 o
  14   1   6       51.66       45.12      6.10 o
  15   1   6      129.84      152.63      9.79 o
  16   1   6        7.52       12.42      3.99 o
  17   1   6       88.08      114.37      9.12 o
  18   1   6       16.65       14.08      4.13 o
 -19   2   6        9.95       10.72      4.00 o
 -18   2   6       86.91      110.56     10.79 o
 -17   2   6      103.25      109.27     10.46 o
 -16   2   6       15.31       12.10      4.42 o
 -15   2   6       19.07       12.98      4.39 o
 -14   2   6      123.05      149.76     11.20 o
 -13   2   6       51.40       40.46      5.86 o
 -12   2   6      129.34       95.84      8.63 o
 -11   2   6      110.82      114.67      9.09 o
 -10   2   6       13.63        7.40      3.48 o
  -9   2   6       10.68        8.43      3.25 o
  -8   2   6       15.89       21.58      4.44 o
  -7   2   6       16.32       15.74      3.60 o
  -6   2   6       94.21       89.25      6.77 o
  -5   2   6       16.58       12.14      3.00 o
  -4   2   6        0.71        1.22      3.26 o
  -3   2   6      225.51      246.86     18.97 o
  -2   2   6      357.96      386.08     17.00 o
  -1   2   6        1.69        2.35      2.20 o
   0   2   6     1232.00     1292.77     18.92 o
   1   2   6        2.04        3.52      1.62 o
   2   2   6        3.57        4.78      2.42 o
   3   2   6        6.64        6.61      3.76 o
   4   2   6        3.88        8.82      2.93 o
   5   2   6        1.69        2.68      4.25 o
   6   2   6      175.86      168.61     21.22 o
   7   2   6       17.54       12.55      7.52 o
   8   2   6        9.75        4.28      4.03 o
   9   2   6      205.62      198.09     12.87 o
  10   2   6      238.19      250.67     14.74 o
  11   2   6      129.98      154.59     10.04 o
  12   2   6      158.64      181.12     11.22 o
  13   2   6        9.13       13.14      5.60 o
  14   2   6       38.51       40.35      5.68 o
  15   2   6        5.73        2.97      4.84 o
  16   2   6        2.45        0.40      4.91 o
  17   2   6        2.11        5.47      3.81 o
  18   2   6        1.30        2.45      4.84 o
 -19   3   6        1.37       -8.66      5.95 o
 -18   3   6       34.14       32.91      6.97 o
 -17   3   6      247.89      272.44     16.50 o
 -16   3   6      118.79      136.30     12.67 o
 -15   3   6        1.63       -5.20      4.04 o
 -14   3   6       27.51       35.35      6.30 o
 -13   3   6        2.81        2.31      3.46 o
 -12   3   6        0.27       -5.39      4.54 o
 -11   3   6      115.28       97.99      8.37 o
 -10   3   6      230.26      216.58     12.01 o
  -9   3   6        0.00       -1.06      3.42 o
  -8   3   6      704.39      619.01     19.05 o
  -7   3   6     1043.13     1071.12     30.75 o
  -6   3   6      136.29      146.50     11.62 o
  -5   3   6        3.12        0.77      5.37 o
  -4   3   6       78.17       67.42     10.60 o
  -3   3   6      328.52      358.06     16.81 o
  -2   3   6      348.02      421.95     17.87 o
  -1   3   6      613.25      621.34     13.06 o
   0   3   6        3.23        3.07      1.47 o
   1   3   6       97.07       96.49      5.55 o
   2   3   6       31.08       28.06      4.57 o
   3   3   6      638.95      630.03     37.04 o
   4   3   6       71.83       63.80      7.02 o
   5   3   6        6.53        3.70      2.51 o
   6   3   6        7.80       13.88      6.98 o
   7   3   6      218.45      202.59     26.84 o
   8   3   6        0.21       -1.15      2.55 o
   9   3   6       20.82       18.66      3.29 o
  10   3   6      159.23      140.02      9.30 o
  11   3   6       25.87       23.80      4.63 o
  12   3   6        3.23        4.31      3.92 o
  13   3   6       10.14        7.22      4.31 o
  14   3   6        0.00       -3.16      5.69 o
  15   3   6       69.56       76.72     11.03 o
  16   3   6        3.02       11.44      8.56 o
  17   3   6        7.83        6.90     10.16 o
  18   3   6       41.17       50.02      9.47 o
 -18   4   6        6.53        6.98      7.25 o
 -17   4   6        2.98        3.75      7.31 o
 -16   4   6        6.54        6.60      4.13 o
 -15   4   6        0.69        5.08      3.93 o
 -14   4   6       10.06        8.94      4.92 o
 -13   4   6        5.72        0.75      3.76 o
 -12   4   6       21.87       14.48      5.87 o
 -11   4   6       49.70       34.26      5.00 o
 -10   4   6       17.83       22.70      4.63 o
  -9   4   6       59.71       64.60      8.74 o
  -8   4   6      107.89      102.98     10.57 o
  -7   4   6       98.96       82.73     12.57 o
  -6   4   6        6.50        5.51      5.28 o
  -5   4   6        1.92       -4.30      5.69 o
  -4   4   6       51.36       46.12      9.04 o
  -3   4   6       54.46       36.96      6.13 o
  -2   4   6      345.74      325.98     11.81 o
  -1   4   6       32.79       43.55      3.77 o
   0   4   6        5.76        7.68      2.01 o
   1   4   6      150.85      129.15      5.90 o
   2   4   6        1.06        1.13      1.83 o
   3   4   6      325.57      319.53     14.58 o
   4   4   6       51.22       48.77      5.79 o
   5   4   6       39.02       32.65      4.98 o
   6   4   6        5.76        7.27      4.47 o
   7   4   6      145.02      145.87     10.08 o
   8   4   6       58.26       68.19     12.32 o
   9   4   6      114.26      108.94     10.74 o
  10   4   6        2.65        1.58      4.11 o
  11   4   6       39.06       44.74      7.79 o
  12   4   6       36.07       48.31      8.06 o
  13   4   6       21.00       18.30      5.62 o
  14   4   6        3.02       -2.60      3.96 o
  15   4   6       25.61       42.57      8.71 o
  16   4   6        1.40       -3.28      4.84 o
  17   4   6        0.09        5.30     12.03 o
 -18   5   6      123.82      128.51     15.11 o
 -17   5   6       49.92       58.52      8.18 o
 -16   5   6       46.60       34.38      8.34 o
 -15   5   6      159.69      156.21     12.07 o
 -14   5   6      105.42      124.02     14.25 o
 -13   5   6       19.50       18.73      7.52 o
 -12   5   6       32.23       37.97      7.56 o
 -11   5   6      227.09      195.07     15.45 o
 -10   5   6        7.04        1.53      6.40 o
  -9   5   6       93.05      100.45     15.24 o
  -8   5   6      629.61      608.13     33.85 o
  -7   5   6      935.54      856.94     38.66 o
  -6   5   6     1144.98     1073.09     42.25 o
  -5   5   6       13.00        9.13      5.85 o
  -4   5   6        3.03        6.57      3.52 o
  -3   5   6      783.77      786.26     19.41 o
  -2   5   6       14.96       12.11      2.76 o
  -1   5   6       24.14       21.15      2.89 o
   0   5   6       78.75       75.62      4.79 o
   1   5   6       65.15       75.36      8.78 o
   2   5   6      290.40      313.06     14.04 o
   3   5   6      343.49      341.04     26.22 o
   4   5   6       41.07       26.02      9.32 o
   5   5   6        6.56       18.35      7.71 o
   6   5   6       78.92      102.02     14.90 o
   7   5   6       59.42       56.87     11.64 o
   8   5   6      292.51      295.07     18.65 o
   9   5   6       25.76       20.22      5.82 o
  10   5   6       98.43       98.53     10.32 o
  11   5   6      118.49      125.69     11.95 o
  12   5   6       40.19       44.36     10.76 o
  13   5   6        0.68       -5.04      3.80 o
  14   5   6       97.92       88.47     11.18 o
  15   5   6        1.69        9.10      7.13 o
  16   5   6        0.00        6.28      5.75 o
  17   5   6       23.23        9.87      9.03 o
 -17   6   6       27.25       22.61      6.14 o
 -16   6   6        0.05        0.64      4.90 o
 -15   6   6        3.22        0.24      4.24 o
 -14   6   6        2.74        3.28      4.01 o
 -13   6   6       44.80       45.62      8.59 o
 -12   6   6      242.35      220.66     23.66 o
 -11   6   6       14.87       13.82      7.10 o
 -10   6   6       83.33       99.72     15.35 o
  -9   6   6       37.10       13.46      6.30 o
  -8   6   6      265.07      268.96     23.03 o
  -7   6   6      106.16       85.89     12.60 o
  -6   6   6      103.02      129.39     15.24 o
  -5   6   6        9.18       11.40      3.92 o
  -4   6   6       10.44       17.27      3.63 o
  -3   6   6        1.98        3.66      2.58 o
  -2   6   6      680.45      742.32     27.17 o
  -1   6   6       10.02        8.43      2.68 o
   0   6   6       88.92       78.54      8.01 o
   1   6   6        0.43       -2.93      6.36 o
   2   6   6        3.82        2.34      2.89 o
   3   6   6      139.49      148.87     12.22 o
   4   6   6      510.32      503.73     32.71 o
   5   6   6      358.18      380.47     28.23 o
   6   6   6      320.22      321.98     26.19 o
   7   6   6        4.90       14.70      7.66 o
   8   6   6        0.75        1.26      3.94 o
   9   6   6        0.38        0.84      4.21 o
  10   6   6        2.90        6.28      4.11 o
  11   6   6      198.06      231.57     16.90 o
  12   6   6       13.37        3.92      4.33 o
  13   6   6       26.20       36.32      7.64 o
  14   6   6       14.67       28.08      7.23 o
  15   6   6       54.30       64.69     10.28 o
  16   6   6       59.70       38.43      8.18 o
 -16   7   6       24.35       28.75     10.63 o
 -15   7   6        8.66        4.15      5.56 o
 -14   7   6        0.43       -1.69      5.46 o
 -13   7   6       17.02       10.02      7.68 o
 -12   7   6        2.99        2.08      5.62 o
 -11   7   6        2.55       10.07      8.58 o
 -10   7   6        0.21        6.32      6.26 o
  -9   7   6       27.49       16.65      6.69 o
  -8   7   6        2.31       10.30      6.28 o
  -7   7   6      172.36      177.04     14.83 o
  -6   7   6       38.04       40.37      7.16 o
  -5   7   6       69.81       64.54      6.48 o
  -4   7   6       15.41       14.56      8.78 o
  -3   7   6       99.99      101.57     10.06 o
  -2   7   6       74.71       65.81      8.03 o
  -1   7   6      276.62      277.33     15.57 o
   0   7   6        3.66        1.79      6.93 o
   1   7   6       17.76       23.62      4.98 o
   2   7   6       25.34       24.43      4.92 o
   3   7   6        2.17        1.45      5.34 o
   4   7   6        1.92       12.16      7.49 o
   5   7   6      106.83       88.96     14.73 o
   6   7   6       38.38       33.80      9.35 o
   7   7   6       10.22       11.35      7.57 o
   8   7   6       28.64       31.43      6.26 o
   9   7   6        8.81       -0.19      3.50 o
  10   7   6       44.39       40.57      7.48 o
  11   7   6        4.19        8.90      4.96 o
  12   7   6        0.00        3.48      8.38 o
  13   7   6       18.02       14.98      6.86 o
  14   7   6        0.85       -1.77      5.20 o
  15   7   6        7.57        8.44      5.30 o
 -15   8   6       42.29       41.94     12.12 o
 -14   8   6        1.20        3.30      7.03 o
 -13   8   6        0.47        1.87      6.40 o
 -12   8   6       33.20       54.48     12.42 o
 -11   8   6       41.30       42.96     10.99 o
 -10   8   6        5.03        0.34      5.99 o
  -9   8   6       10.43       10.61      6.60 o
  -8   8   6       17.96       28.54      8.48 o
  -7   8   6        0.48        5.11      3.45 o
  -6   8   6       12.90        7.68      3.12 o
  -5   8   6       43.40       70.63      9.22 o
  -4   8   6       47.02       31.96      6.27 o
  -3   8   6      272.69      276.09     16.74 o
  -2   8   6      149.54      130.98     11.83 o
  -1   8   6      105.37      106.92     10.27 o
   0   8   6      507.22      487.83     21.48 o
   1   8   6      321.46      337.69     17.78 o
   2   8   6       75.70       67.13     13.49 o
   3   8   6       61.34       59.07      7.56 o
   4   8   6      133.37      155.82     19.43 o
   5   8   6      177.36      222.21     23.18 o
   6   8   6       37.65       41.52     10.50 o
   7   8   6      103.14      105.98     16.31 o
   8   8   6       33.85       42.99     10.96 o
   9   8   6        3.58       11.72      8.00 o
  10   8   6        0.01        5.35      5.61 o
  11   8   6        3.13       10.86      7.30 o
  12   8   6       34.72       67.08     14.59 o
  13   8   6        2.22        4.64      4.70 o
  14   8   6       23.85       31.06      7.46 o
 -13   9   6       71.23       63.70     14.51 o
 -12   9   6        6.96        1.72      5.21 o
 -11   9   6       35.74       53.32     13.30 o
 -10   9   6        0.49       -2.57      3.89 o
  -9   9   6       26.64       25.37      6.39 o
  -8   9   6        0.35       -3.48      3.48 o
  -7   9   6        7.56        8.27      8.01 o
  -6   9   6       11.49       19.86      5.42 o
  -5   9   6       75.75       99.93     11.12 o
  -4   9   6       14.04        2.38      3.55 o
  -3   9   6      170.22      185.24     21.39 o
  -2   9   6        2.74        3.33      4.31 o
  -1   9   6        2.35        0.06      3.69 o
   0   9   6        0.67        4.54      3.70 o
   1   9   6       81.00       83.04      9.70 o
   2   9   6       99.25       85.07     18.39 o
   3   9   6       59.93       74.34      8.94 o
   4   9   6      179.46      174.80     20.78 o
   5   9   6      149.61      207.94     22.49 o
   6   9   6        8.42       34.32      9.88 o
   7   9   6      102.48       91.24     15.60 o
   8   9   6      301.28      303.01     27.78 o
   9   9   6      195.71      211.86     23.78 o
  10   9   6        1.47        1.79      5.57 o
  11   9   6        0.49        5.14      6.47 o
  12   9   6       97.21      109.51     17.64 o
  13   9   6       42.73       25.69     10.23 o
 -12  10   6       75.35       85.99     11.85 o
 -11  10   6       11.27       11.77      5.97 o
 -10  10   6       15.10       14.40      5.34 o
  -9  10   6       34.99       70.90     11.43 o
  -8  10   6       13.26       16.33      5.50 o
  -7  10   6        1.27        5.04      4.47 o
  -6  10   6        0.06        2.15      4.01 o
  -5  10   6       60.30       46.61     10.58 o
  -4  10   6        0.51        0.34      4.01 o
  -3  10   6        1.40        9.20      5.06 o
  -2  10   6        0.20        3.72      3.39 o
  -1  10   6       40.47       35.25      6.73 o
   0  10   6       67.25       74.27     12.06 o
   1  10   6        3.23       13.83      5.08 o
   2  10   6       15.68       30.00      6.86 o
   3  10   6        0.60        0.22      5.25 o
   4  10   6        5.78       -0.01      5.40 o
   5  10   6       23.89       24.75      8.90 o
   6  10   6        0.01        7.58      5.94 o
   7  10   6       52.27       54.82     12.50 o
   8  10   6       35.88       34.83     11.32 o
   9  10   6       10.76       25.17     10.32 o
  10  10   6       28.14       12.11      6.94 o
  11  10   6       19.45        5.67      6.36 o
  -9  11   6       13.16       17.83      8.94 o
  -8  11   6      107.84      147.27     20.31 o
  -7  11   6       26.20       34.22      9.73 o
  -6  11   6       11.60        1.53      4.25 o
  -5  11   6       66.03       64.33      9.52 o
  -4  11   6        1.68       -5.29      4.04 o
  -3  11   6       37.47       44.46      7.98 o
  -2  11   6        0.04       -5.54      7.05 o
  -1  11   6        3.02        1.66      3.49 o
   0  11   6       62.18       53.67      8.84 o
   1  11   6      137.78      117.13     14.16 o
   2  11   6       64.05       67.03      9.26 o
   3  11   6        9.59        0.77      4.78 o
   4  11   6       73.47       81.04     15.55 o
   5  11   6       95.10       75.37     15.04 o
   6  11   6       92.56      105.25     16.76 o
   7  11   6       35.13       44.58     12.18 o
   8  11   6      268.81      291.75     28.21 o
  -6  12   6        3.00        0.51      6.28 o
  -5  12   6        9.70        6.32      5.84 o
  -4  12   6       13.58        9.75      7.29 o
  -3  12   6       11.13        6.65      7.98 o
  -2  12   6       23.64       41.36     11.33 o
  -1  12   6        1.18       11.96      7.64 o
   0  12   6       10.83        9.54      6.25 o
   1  12   6       17.64       28.02      6.76 o
   2  12   6       17.05       14.12      5.23 o
   3  12   6       31.43       20.65      8.75 o
   4  12   6        2.56        4.89      6.92 o
   5  12   6        0.36       -2.23      4.00 o
 -18   1   7        4.55        1.83      5.13 o
 -17   1   7        0.16       -6.59      4.45 o
 -16   1   7       16.89       11.99      6.53 o
 -15   1   7        2.13        1.79      6.69 o
 -14   1   7       10.71       18.84      5.46 o
 -13   1   7       23.52       22.18      4.65 o
 -12   1   7      136.29      123.56      9.93 o
 -11   1   7      347.58      348.04     15.97 o
 -10   1   7       13.18        9.59      3.38 o
  -9   1   7      553.37      475.27     17.70 o
  -8   1   7      458.79      424.87     16.31 o
  -7   1   7       93.24      102.19      7.84 o
  -6   1   7      144.74      155.00      9.17 o
  -5   1   7      350.71      369.83     13.46 o
  -4   1   7      385.80      400.27     19.43 o
  -3   1   7      139.51      131.97     11.34 o
  -2   1   7      312.70      279.51     12.70 o
  -1   1   7      265.07      252.86     17.68 o
   0   1   7       21.11       12.46      3.75 o
   1   1   7      522.68      594.21     22.39 o
   2   1   7       65.89       68.55      8.02 o
   3   1   7      642.82      693.17     24.39 o
   4   1   7      256.25      242.89     14.62 o
   5   1   7       76.86       74.63      8.50 o
   6   1   7      264.10      256.28     20.48 o
   7   1   7      106.42      111.28     13.03 o
   8   1   7      176.18      162.56     12.32 o
   9   1   7       13.25       15.13      5.20 o
  10   1   7       46.70       51.76      7.49 o
  11   1   7       14.62       13.02      4.57 o
  12   1   7       31.01       30.84      6.23 o
  13   1   7      263.86      247.04     19.16 o
  14   1   7      642.91      649.36     26.82 o
  15   1   7      191.10      193.23     15.36 o
  16   1   7        6.89       19.32     14.76 o
  17   1   7        2.14        7.58      4.47 o
 -18   2   7        7.43        3.72      4.61 o
 -17   2   7       24.34       23.45      5.86 o
 -16   2   7        9.35       15.37      6.28 o
 -15   2   7       39.06       42.19      6.64 o
 -14   2   7       12.94       16.27      4.71 o
 -13   2   7        0.56        4.87      3.91 o
 -12   2   7       98.14       98.16     14.33 o
 -11   2   7        8.04        2.73      2.91 o
 -10   2   7       20.82       25.80      4.68 o
  -9   2   7      114.87      115.07      9.22 o
  -8   2   7      278.28      286.43     13.27 o
  -7   2   7      115.67      133.36      8.97 o
  -6   2   7      994.65     1001.21     23.29 o
  -5   2   7      545.71      536.54     22.79 o
  -4   2   7       35.55       39.76      9.10 o
  -3   2   7      537.41      524.21     21.76 o
  -2   2   7      283.26      295.80     12.98 o
  -1   2   7      455.45      440.17     15.58 o
   0   2   7        1.83        5.20      2.64 o
   1   2   7        9.64       17.09      7.04 o
   2   2   7        8.20        3.49      3.38 o
   3   2   7      163.73      146.87     11.31 o
   4   2   7       12.23        9.12      9.58 o
   5   2   7       82.17       82.87      8.89 o
   6   2   7       58.50       53.49      7.41 o
   7   2   7        0.05        9.59      8.98 o
   8   2   7       20.65       11.79      4.14 o
   9   2   7       60.51       57.37     10.51 o
  10   2   7        1.31       -2.24      2.79 o
  11   2   7      162.63      143.74     11.89 o
  12   2   7      278.08      241.74     15.87 o
  13   2   7      305.57      299.37     19.39 o
  14   2   7       62.18       43.60      7.50 o
  15   2   7       35.89       37.66      8.75 o
  16   2   7        4.92       11.07      6.11 o
  17   2   7        0.11        3.07      5.83 o
 -17   3   7       20.46       33.77      6.62 o
 -16   3   7        4.36        1.76      3.36 o
 -15   3   7        7.22        4.38      4.46 o
 -14   3   7       10.50       12.27      4.37 o
 -13   3   7        2.45        6.00      4.35 o
 -12   3   7      102.21       98.68      9.36 o
 -11   3   7       37.71       33.13      6.55 o
 -10   3   7      402.45      390.51     16.72 o
  -9   3   7       15.50        8.81      5.70 o
  -8   3   7      112.86       86.72      7.74 o
  -7   3   7       71.13       75.54      9.53 o
  -6   3   7       33.63       32.29      9.13 o
  -5   3   7       19.24       30.82      8.74 o
  -4   3   7      622.56      604.25     23.82 o
  -3   3   7        3.45       12.66      4.44 o
  -2   3   7      226.18      226.91     11.49 o
  -1   3   7      135.70      109.24      7.85 o
   0   3   7      146.35      155.18     21.51 o
   1   3   7      314.50      313.76     19.68 o
   2   3   7       15.14       11.75      3.64 o
   3   3   7       92.55       82.36      8.40 o
   4   3   7       76.99       64.46      8.11 o
   5   3   7      159.97      144.13     11.01 o
   6   3   7       38.30       27.53      7.58 o
   7   3   7       92.00      120.01     12.39 o
   8   3   7        0.62       -0.42      2.45 o
   9   3   7       15.92       13.51      4.12 o
  10   3   7        5.51        6.32      6.02 o
  11   3   7      239.57      252.25     24.19 o
  12   3   7       68.20       61.96     12.94 o
  13   3   7        5.04       25.47      9.63 o
  14   3   7        3.43       -1.02     11.18 o
  15   3   7       12.24        4.99      9.87 o
  16   3   7       37.91       29.90     13.17 o
 -17   4   7       58.01       65.52     12.06 o
 -16   4   7       16.06       37.43     10.35 o
 -15   4   7       16.73       13.58      4.45 o
 -14   4   7       15.37       19.77      5.65 o
 -13   4   7        1.19        3.63      4.03 o
 -12   4   7       31.28       41.68      6.19 o
 -11   4   7       64.17       41.62     10.78 o
 -10   4   7      147.67      162.22     14.45 o
  -9   4   7        1.93       -0.63      3.98 o
  -8   4   7       82.97       64.75     12.69 o
  -7   4   7       92.85       94.62     13.69 o
  -6   4   7       56.76       41.18      9.75 o
  -5   4   7       85.94       65.69     11.69 o
  -4   4   7        5.50        9.41      3.92 o
  -3   4   7       12.35       13.65      4.68 o
  -2   4   7       13.78       13.95      4.54 o
  -1   4   7        0.20       -1.22      2.94 o
   0   4   7      498.90      464.23     15.30 o
   1   4   7       21.68       13.34      4.03 o
   2   4   7      207.92      229.83     13.70 o
   3   4   7      581.47      557.69     20.95 o
   4   4   7      297.67      346.95     27.59 o
   5   4   7        0.89       -7.06      7.23 o
   6   4   7       28.60       44.69     10.67 o
   7   4   7        3.42       12.46      5.81 o
   8   4   7      234.25      218.93     22.57 o
   9   4   7      142.73      162.40     20.08 o
  10   4   7        7.64       12.22      5.84 o
  11   4   7        1.37       -1.59      5.51 o
  12   4   7      101.17       91.56     16.57 o
  13   4   7       22.23       17.22      8.83 o
  14   4   7        0.36        2.92      8.57 o
  15   4   7       11.79        7.95      9.98 o
  16   4   7      162.28      213.15     18.51 o
 -16   5   7        2.29        6.98      5.33 o
 -15   5   7       45.76       71.60     10.83 o
 -14   5   7       39.23       38.36     10.20 o
 -13   5   7      329.93      366.21     22.87 o
 -12   5   7      330.58      359.86     22.18 o
 -11   5   7        7.77        7.24      5.63 o
 -10   5   7        4.48       -8.29      7.08 o
  -9   5   7       52.99       36.07      9.30 o
  -8   5   7       68.48       70.66     12.28 o
  -7   5   7       14.97       13.04      5.55 o
  -6   5   7      150.93      148.18     16.96 o
  -5   5   7     1004.16     1082.10     32.80 o
  -4   5   7      652.03      682.67     25.71 o
  -3   5   7      628.66      626.09     24.06 o
  -2   5   7      546.95      508.33     21.27 o
  -1   5   7       55.71       47.13      9.56 o
   0   5   7      170.56      167.51     20.06 o
   1   5   7        1.69       -1.57      6.60 o
   2   5   7       82.21       92.01     15.55 o
   3   5   7        0.44        3.51      6.19 o
   4   5   7        9.90        2.05      5.29 o
   5   5   7      433.68      455.93     32.35 o
   6   5   7      428.74      379.19     29.46 o
   7   5   7       17.72        5.51      5.70 o
   8   5   7       34.41       22.22      8.20 o
   9   5   7        0.69        2.12      4.41 o
  10   5   7       45.29       53.92     12.76 o
  11   5   7       47.28       30.99      9.41 o
  12   5   7       18.49       25.43      6.83 o
  13   5   7      111.63      144.63     14.67 o
  14   5   7        2.34        0.30      4.49 o
  15   5   7       22.09       30.07     15.54 o
 -15   6   7       14.18       18.19      5.91 o
 -14   6   7       96.84      108.66     18.45 o
 -13   6   7        3.13       12.27      8.21 o
 -12   6   7       14.93       19.35      8.22 o
 -11   6   7        0.26       -1.38      5.31 o
 -10   6   7        3.47        8.16      7.70 o
  -9   6   7        3.40        8.40      7.11 o
  -8   6   7        2.27        3.02      4.33 o
  -7   6   7      254.08      225.59     21.63 o
  -6   6   7        0.40        0.69      4.03 o
  -5   6   7       46.63       59.24      8.63 o
  -4   6   7        0.30        1.50      3.12 o
  -3   6   7       44.92       50.07      7.54 o
  -2   6   7        9.94        7.50      6.55 o
  -1   6   7       20.13       17.11      7.55 o
   0   6   7       10.89       15.92      7.71 o
   1   6   7      230.50      211.35     22.55 o
   2   6   7       15.37       17.52      9.45 o
   3   6   7       10.42        1.72      5.76 o
   4   6   7      228.01      215.28     23.00 o
   5   6   7      137.86      104.45     15.97 o
   6   6   7      273.79      244.35     24.46 o
   7   6   7      224.76      195.74     22.36 o
   8   6   7       11.61       -0.07      5.52 o
   9   6   7       31.16       61.92     14.05 o
  10   6   7       33.54       25.34     11.37 o
  11   6   7        0.03       -4.08      7.41 o
  12   6   7        5.77        4.25      4.32 o
  13   6   7        0.80        1.38     13.34 o
  14   6   7        4.61       14.51      5.62 o
 -14   7   7        1.29        2.20      5.19 o
 -13   7   7        1.54       -1.15      8.73 o
 -12   7   7       46.54       49.92     12.61 o
 -11   7   7        9.95       28.14      9.95 o
 -10   7   7        2.30        1.77      5.02 o
  -9   7   7       13.08       10.97      5.74 o
  -8   7   7        0.69        3.63      4.08 o
  -7   7   7       85.58      103.27     11.31 o
  -6   7   7       99.96       97.26      8.52 o
  -5   7   7      629.14      601.66     25.14 o
  -4   7   7     1516.28     1545.92     39.42 o
  -3   7   7      119.74       99.00     16.88 o
  -2   7   7        4.11        5.86      5.01 o
  -1   7   7       35.67       39.41     10.92 o
   0   7   7      172.12      189.56     21.89 o
   1   7   7       24.69       22.84      8.25 o
   2   7   7      473.87      444.57     33.25 o
   3   7   7        0.88       -2.82      7.08 o
   4   7   7      118.08      139.15     18.70 o
   5   7   7        0.42        5.66      7.97 o
   6   7   7       32.15       28.20      9.48 o
   7   7   7       10.92       23.75      9.88 o
   8   7   7      275.82      316.00     28.70 o
   9   7   7      128.58      122.38     18.70 o
  10   7   7       20.26       25.26      9.79 o
  11   7   7        6.81        5.89      7.61 o
  12   7   7       11.14       19.36      7.61 o
  13   7   7       28.73       37.56      7.69 o
 -13   8   7        2.07      -13.27     10.00 o
 -12   8   7        0.55        1.18      5.91 o
 -11   8   7       61.72       57.70     13.52 o
 -10   8   7      111.31      126.42     18.64 o
  -9   8   7       11.18       13.38      5.57 o
  -8   8   7        1.06        2.78      9.19 o
  -7   8   7      110.51       89.72     10.92 o
  -6   8   7       38.65       44.40     13.40 o
  -5   8   7      110.75      108.08     11.65 o
  -4   8   7       64.92       67.78      8.87 o
  -3   8   7       87.47      101.02     16.75 o
  -2   8   7       11.72       21.95      9.56 o
  -1   8   7        1.34       -2.16      6.86 o
   0   8   7       67.60       62.23     13.78 o
   1   8   7        8.76        0.41      6.32 o
   2   8   7      112.82      118.49     17.89 o
   3   8   7       13.86       12.60      8.31 o
   4   8   7      189.26      152.53     20.49 o
   5   8   7       37.10       31.25     11.23 o
   6   8   7        5.20        2.78      6.29 o
   7   8   7      118.18      136.37     19.29 o
   8   8   7       97.24       90.07     16.38 o
   9   8   7       14.62       13.33      6.90 o
  10   8   7       17.33       26.33     10.21 o
  11   8   7        0.38       -7.81      5.90 o
  12   8   7        1.90       -0.76      6.11 o
 -11   9   7      103.69       95.05     12.27 o
 -10   9   7        3.86       -3.07      6.11 o
  -9   9   7       89.41      118.15     12.85 o
  -8   9   7        8.17       10.00     10.01 o
  -7   9   7        3.22       -0.35      3.79 o
  -6   9   7        4.49        7.22      4.04 o
  -5   9   7        4.83       15.78      4.54 o
  -4   9   7       74.02       81.07     10.35 o
  -3   9   7       79.33       82.76     16.13 o
  -2   9   7        0.00        2.08      6.63 o
  -1   9   7       12.04       12.47      6.13 o
   0   9   7       75.98       62.06     13.39 o
   1   9   7       39.46       33.89     10.94 o
   2   9   7       12.25       16.99      6.75 o
   3   9   7       12.99        4.19      6.31 o
   4   9   7       75.91       83.08     15.44 o
   5   9   7      172.15      171.31     22.21 o
   6   9   7       26.34       37.22     11.93 o
   7   9   7       71.75       97.01     17.48 o
   8   9   7        7.47       17.32      7.69 o
   9   9   7       15.66       17.72      9.76 o
  10   9   7       24.90       25.33      9.98 o
  -9  10   7        3.70        6.55     11.92 o
  -8  10   7       57.73       56.57     14.39 o
  -7  10   7        0.71        0.76      4.06 o
  -6  10   7       45.39       43.50      8.41 o
  -5  10   7       19.40       13.86      5.30 o
  -4  10   7       22.77        5.19      5.80 o
  -3  10   7      144.75      165.96     22.49 o
  -2  10   7       38.46       37.01     10.38 o
  -1  10   7        3.43       12.85      9.10 o
   0  10   7        0.28       -2.33      5.86 o
   1  10   7        2.13        4.43      5.55 o
   2  10   7       74.09       76.74     15.44 o
   3  10   7      210.31      284.25     28.32 o
   4  10   7      128.94       99.86     17.11 o
   5  10   7      257.89      303.61     29.48 o
   6  10   7       12.87       24.43     10.82 o
   7  10   7      108.70      112.69     18.12 o
   8  10   7      142.07      151.23     21.36 o
  -6  11   7       13.09       19.92      6.20 o
  -5  11   7        0.87        5.66     16.99 o
  -4  11   7        0.17        1.33      5.56 o
  -3  11   7        0.49       -5.31      7.66 o
  -2  11   7        3.71      -10.51      9.01 o
  -1  11   7        7.70        8.84      6.97 o
   0  11   7       29.99       30.43     11.45 o
   1  11   7       33.50       22.99      8.77 o
   2  11   7       12.79       26.37     10.05 o
   3  11   7        0.44       -1.83      6.21 o
   4  11   7       26.45       25.55     10.01 o
   5  11   7       11.05       11.51      6.89 o
 -16   0   8        8.22       -2.86      5.00 o
 -15   0   8       28.10       12.85      6.10 o
 -14   0   8        5.39        6.12      6.07 o
 -13   0   8      146.55      165.01     14.56 o
 -12   0   8       15.40       18.14      5.72 o
 -11   0   8      226.22      273.73     27.75 o
 -10   0   8      168.73      186.93     22.78 o
  -9   0   8      581.91      565.12     37.76 o
  -8   0   8       67.25       69.42     14.35 o
  -7   0   8      118.19      129.68     18.29 o
  -6   0   8       93.26       83.99     14.35 o
  -5   0   8      565.27      545.80     34.53 o
  -4   0   8      320.92      413.36     29.66 o
  -3   0   8        5.12       12.63      8.14 o
  -2   0   8       29.58       38.86     10.05 o
  -1   0   8      140.41      110.51     15.13 o
   0   0   8       16.10       13.83      6.29 o
   1   0   8       69.30       66.02     11.15 o
   2   0   8       10.23        5.01      4.53 o
   3   0   8       90.94      119.69     16.05 o
   4   0   8      158.40      190.34     19.82 o
   5   0   8      175.54      185.79     19.35 o
   6   0   8        6.44        8.80      5.35 o
   7   0   8       50.88       50.17     10.10 o
   8   0   8      138.30      186.80     19.58 o
   9   0   8      271.26      246.50     22.89 o
  10   0   8       56.85       49.49     10.93 o
  11   0   8        4.30        5.72      4.42 o
  12   0   8      217.05      197.56     21.41 o
  13   0   8      342.92      276.76     26.33 o
  14   0   8      679.57      664.89     40.30 o
  15   0   8      402.41      383.03     31.35 o
 -16   1   8       29.31       30.87      5.54 o
 -15   1   8       10.54        6.16      3.28 o
 -14   1   8       17.72       13.33      3.59 o
 -13   1   8       14.18        9.95      4.02 o
 -12   1   8      200.60      229.38     14.26 o
 -11   1   8        4.48        3.64      4.38 o
 -10   1   8       12.02       14.88      5.69 o
  -9   1   8        1.89       -0.66      4.58 o
  -8   1   8       15.05       20.24      6.96 o
  -7   1   8      237.40      250.08     17.40 o
  -6   1   8      456.43      469.62     23.11 o
  -5   1   8       16.42       10.54      6.60 o
  -4   1   8      122.52      120.27     13.08 o
  -3   1   8        6.53        8.78      3.39 o
  -2   1   8       31.76       38.79      6.96 o
  -1   1   8      136.37      139.17     12.11 o
   0   1   8       56.09       54.60      7.89 o
   1   1   8      265.09      263.63     16.38 o
   2   1   8        8.44        9.47      6.92 o
   3   1   8        0.22        1.13      3.13 o
   4   1   8       31.09       21.42      4.68 o
   5   1   8        0.31        2.62      3.44 o
   6   1   8       12.20       13.11      5.23 o
   7   1   8      152.76      162.13     12.98 o
   8   1   8        1.63        2.09      2.85 o
   9   1   8       56.59       68.72      8.77 o
  10   1   8       12.69       10.62      6.88 o
  11   1   8       35.78       39.18      7.10 o
  12   1   8       23.16       22.71     13.54 o
  13   1   8       32.69       38.37     11.07 o
  14   1   8        0.27       12.84      8.22 o
  15   1   8       10.37       14.31      5.32 o
 -16   2   8        5.34       -0.53      4.26 o
 -15   2   8        8.50        6.89      4.14 o
 -14   2   8       81.45       92.23      9.64 o
 -13   2   8       26.56       39.23      6.42 o
 -12   2   8        0.11        0.00      3.66 o
 -11   2   8        4.56        9.31      4.23 o
 -10   2   8       55.17       63.42      9.65 o
  -9   2   8       27.17       34.06      7.57 o
  -8   2   8        2.46        2.17      4.73 o
  -7   2   8       90.41       84.28     10.64 o
  -6   2   8       86.86       90.13     14.58 o
  -5   2   8       17.57       17.62      7.03 o
  -4   2   8       46.03       37.22      9.36 o
  -3   2   8       12.76       10.07      3.50 o
  -2   2   8       90.74      111.35     10.83 o
  -1   2   8      197.01      204.74     14.55 o
   0   2   8       73.44       80.56      9.29 o
   1   2   8        0.31       -5.17      3.45 o
   2   2   8        7.75        3.77      5.24 o
   3   2   8        0.34       -1.34      3.78 o
   4   2   8        0.62       -3.55      3.62 o
   5   2   8      157.56      165.54     12.86 o
   6   2   8       37.01       42.69      7.63 o
   7   2   8        1.76        7.91      4.40 o
   8   2   8       34.16       38.62     13.49 o
   9   2   8       20.67       29.72      6.20 o
  10   2   8        6.59        3.45      3.89 o
  11   2   8        1.62        0.62      4.83 o
  12   2   8       47.37       40.80     11.55 o
  13   2   8      123.26      127.67     18.72 o
  14   2   8       42.56       26.75      9.62 o
  15   2   8       20.47       31.99     11.06 o
 -16   3   8       12.24        4.64      4.53 o
 -15   3   8        0.32        4.20      3.59 o
 -14   3   8      212.04      232.34     15.19 o
 -13   3   8      247.70      310.18     16.90 o
 -12   3   8        3.65        3.11      2.94 o
 -11   3   8       40.56       50.74      6.62 o
 -10   3   8        4.99        0.15      4.83 o
  -9   3   8       37.92       34.72      7.94 o
  -8   3   8       83.56       74.13     14.37 o
  -7   3   8        3.46        2.70      5.96 o
  -6   3   8      403.91      388.22     29.18 o
  -5   3   8      423.06      427.44     22.04 o
  -4   3   8       64.45       78.95      9.62 o
  -3   3   8      216.52      192.89     11.36 o
  -2   3   8       78.50       78.81      7.54 o
  -1   3   8        0.55       -2.80      3.46 o
   0   3   8      124.37      132.69     16.89 o
   1   3   8      196.72      215.45     14.56 o
   2   3   8      469.58      494.44     27.02 o
   3   3   8      122.42      144.70     11.99 o
   4   3   8       84.30       95.80      9.72 o
   5   3   8      151.10      127.74     11.29 o
   6   3   8        6.83        0.45      5.78 o
   7   3   8       15.28        5.75      5.00 o
   8   3   8      146.30      127.40     17.93 o
   9   3   8      147.19      156.25     19.74 o
  10   3   8       17.62       14.08      6.33 o
  11   3   8        2.54       -9.47      7.89 o
  12   3   8       13.78        8.44      7.49 o
  13   3   8       95.32      122.47     19.18 o
  14   3   8       11.88       -2.01      5.54 o
 -15   4   8       18.97       29.60      6.34 o
 -14   4   8        4.15       12.16      6.42 o
 -13   4   8      100.45       94.54     19.90 o
 -12   4   8       27.46       25.74     18.47 o
 -11   4   8       10.11       13.05     12.25 o
 -10   4   8       11.61        8.76      6.35 o
  -9   4   8       27.97       34.95     10.56 o
  -8   4   8        0.03       -0.68      5.17 o
  -7   4   8        3.56        4.65      5.12 o
  -6   4   8        8.33        6.76      4.32 o
  -5   4   8       84.57       84.10     12.12 o
  -4   4   8        0.23        1.24      5.79 o
  -3   4   8       36.77       38.06      5.21 o
  -2   4   8       82.53       82.18     10.03 o
  -1   4   8        4.78        3.32      3.03 o
   0   4   8      117.01      127.48     18.55 o
   1   4   8       34.28       36.52      9.95 o
   2   4   8        0.42        2.05      5.66 o
   3   4   8        0.29       -1.05      5.94 o
   4   4   8       38.47       46.43     11.87 o
   5   4   8      154.28      155.86     19.59 o
   6   4   8       26.25       26.13      8.76 o
   7   4   8       70.27       65.59     13.65 o
   8   4   8       74.22       70.20     13.86 o
   9   4   8        0.13      -12.00      8.08 o
  10   4   8       34.61       31.42      9.51 o
  11   4   8       24.13       22.22      8.88 o
  12   4   8       30.98       39.78     11.38 o
  13   4   8       24.31       15.58      7.66 o
  14   4   8        0.02       -6.16      6.78 o
 -14   5   8       10.28        6.98     13.92 o
 -13   5   8      117.37      123.81     20.14 o
 -12   5   8      181.31      228.28     25.69 o
 -11   5   8       24.32       27.98     10.25 o
 -10   5   8       21.29       18.10      6.74 o
  -9   5   8       29.19       16.31      6.86 o
  -8   5   8        0.27        5.99      5.47 o
  -7   5   8        1.13       12.02      5.60 o
  -6   5   8       27.94       27.03      6.72 o
  -5   5   8      204.31      226.86     16.17 o
  -4   5   8      231.25      234.17     27.52 o
  -3   5   8      437.03      397.39     20.58 o
  -2   5   8      439.32      401.87     32.27 o
  -1   5   8      332.68      338.47     29.75 o
   0   5   8       97.35       89.73     15.39 o
   1   5   8       81.85       88.08     15.78 o
   2   5   8      122.51      126.02     18.11 o
   3   5   8      136.26      159.43     21.12 o
   4   5   8       48.65       34.24      9.81 o
   5   5   8       97.78      116.69     17.67 o
   6   5   8       77.53       80.18     15.18 o
   7   5   8      134.46      151.81     20.18 o
   8   5   8        0.21        0.43      4.81 o
   9   5   8       11.61       11.87      7.87 o
  10   5   8       34.74        8.39      5.32 o
  11   5   8      178.70      206.75     23.83 o
  12   5   8       34.14       53.07     13.01 o
  13   5   8        8.36        8.81      5.66 o
 -13   6   8        8.60        5.77      6.64 o
 -12   6   8       88.03       94.52     17.36 o
 -11   6   8       34.92       76.87     16.16 o
 -10   6   8       47.73       60.79     13.94 o
  -9   6   8        8.29        1.25      4.97 o
  -8   6   8       73.78       69.13      9.56 o
  -7   6   8      100.39      107.21     12.60 o
  -6   6   8       62.45       79.60     10.45 o
  -5   6   8       50.48       48.15     12.63 o
  -4   6   8      308.50      249.81     26.49 o
  -3   6   8       54.13       54.57     13.42 o
  -2   6   8       90.62       88.54     16.03 o
  -1   6   8        3.29        1.33      6.22 o
   0   6   8        0.49        7.18      8.06 o
   1   6   8        6.91        2.10      6.13 o
   2   6   8       42.71       42.05     11.79 o
   3   6   8      111.65       96.41     16.66 o
   4   6   8        3.98        0.32      6.97 o
   5   6   8       40.97       17.52      8.20 o
   6   6   8      131.52      150.23     20.38 o
   7   6   8       50.24       24.23      9.44 o
   8   6   8       38.67       26.59     10.15 o
   9   6   8       13.91       31.55     11.19 o
  10   6   8      108.76       92.71     16.67 o
  11   6   8       16.95       19.03      9.01 o
  12   6   8        0.09       15.64      8.45 o
 -12   7   8        1.30       -9.96      7.66 o
 -11   7   8        2.57       -4.01      6.62 o
 -10   7   8       24.81       41.63     11.18 o
  -9   7   8       25.90       25.79      6.66 o
  -8   7   8        0.43        7.66      4.91 o
  -7   7   8        7.39       -0.75      8.25 o
  -6   7   8        4.87       -1.95      6.50 o
  -5   7   8       11.07        3.32      7.30 o
  -4   7   8        0.51       -3.86      8.70 o
  -3   7   8       86.03       59.05     14.20 o
  -2   7   8        2.19       -5.27      8.65 o
  -1   7   8       28.50       14.64      6.97 o
   0   7   8       24.23       31.29     10.40 o
   1   7   8        2.62       -4.57      5.58 o
   2   7   8       59.86       59.12     13.52 o
   3   7   8       75.70       69.16     14.34 o
   4   7   8        0.02        2.03      5.62 o
   5   7   8        5.59        8.78      6.42 o
   6   7   8       18.56       30.86     10.24 o
   7   7   8        0.13       -7.47      8.33 o
   8   7   8        7.76       -2.09      6.50 o
   9   7   8        1.23        2.30      6.76 o
  10   7   8        1.05       -4.41      8.16 o
 -11   8   8        9.90        8.67      4.77 o
 -10   8   8        0.16        3.71      7.18 o
  -9   8   8        1.39        0.76      7.62 o
  -8   8   8        0.58       -4.96      7.49 o
  -7   8   8       17.53       18.00      9.68 o
  -6   8   8       10.68        4.73      5.87 o
  -5   8   8       15.76       20.82      9.75 o
  -4   8   8        2.77       10.03      8.67 o
  -3   8   8        8.67       17.76      9.21 o
  -2   8   8        0.04        3.51      7.07 o
  -1   8   8       60.78       94.46     18.16 o
   0   8   8      260.28      274.30     28.31 o
   1   8   8      134.07      139.52     20.29 o
   2   8   8       18.06       34.19     11.50 o
   3   8   8      102.26       77.06     14.84 o
   4   8   8      265.02      272.71     28.30 o
   5   8   8       60.28       76.69     16.02 o
   6   8   8        0.29        2.30      7.51 o
   7   8   8        4.04        1.09      7.20 o
   8   8   8        2.71       -2.31      6.45 o
   9   8   8       33.02       23.00      9.58 o
  -8   9   8        8.13        6.72      6.98 o
  -7   9   8        6.78       24.73     12.95 o
  -6   9   8        0.00        3.50      6.17 o
  -5   9   8        1.16       -6.04      8.49 o
  -4   9   8        0.86        1.63      7.21 o
  -3   9   8        3.49        3.08      5.54 o
  -2   9   8       11.13       33.12     11.71 o
  -1   9   8       12.04        6.18      7.55 o
   0   9   8        5.24       11.22      6.87 o
   1   9   8       64.43       57.22     14.76 o
   2   9   8       23.12       11.59      8.17 o
   3   9   8      145.55      164.87     22.64 o
   4   9   8        0.02        8.45      8.79 o
   5   9   8        5.29        0.22      5.86 o
   6   9   8       48.36       42.83     11.89 o
   7   9   8       69.27       74.77     16.34 o
  -5  10   8       18.70       16.33      8.88 o
  -4  10   8       61.74       60.73     15.10 o
  -3  10   8       52.34       79.45     17.23 o
  -2  10   8        1.54       -2.71      8.29 o
  -1  10   8        0.89        4.11      7.15 o
   0  10   8        1.54      -10.27      9.68 o
   1  10   8        2.18        8.38      7.19 o
   2  10   8        1.46        2.90      6.89 o
   3  10   8        0.32        7.18      7.23 o
   4  10   8       76.23       70.25     16.71 o
 -14   1   9        9.43       22.61      8.07 o
 -13   1   9       77.85      113.96     14.35 o
 -12   1   9       18.02       21.76      6.44 o
 -11   1   9       11.11       13.63      6.31 o
 -10   1   9       20.57       44.21      9.23 o
  -9   1   9        2.78       -2.02      4.81 o
  -8   1   9      238.09      266.75     19.17 o
  -7   1   9      363.95      354.26     21.76 o
  -6   1   9       97.66       96.70     16.41 o
  -5   1   9        0.59       -1.40      3.69 o
  -4   1   9      170.14      167.15     14.56 o
  -3   1   9       54.35       36.36     10.38 o
  -2   1   9      249.50      232.10     16.74 o
  -1   1   9      420.11      395.89     21.75 o
   0   1   9      124.14      154.65     13.74 o
   1   1   9       27.18       24.87      5.69 o
   2   1   9       69.33       56.54     13.66 o
   3   1   9       49.97       43.64      7.45 o
   4   1   9       48.70       49.72      7.97 o
   5   1   9       88.36       83.39     12.69 o
   6   1   9      238.63      226.77     16.15 o
   7   1   9       54.88       46.76      9.26 o
   8   1   9        2.27       -2.00      6.37 o
   9   1   9        1.68        3.02      3.56 o
  10   1   9        4.62        4.23      3.54 o
  11   1   9        0.28       -0.27      3.93 o
  12   1   9       43.11       40.81     11.44 o
  13   1   9       16.45       10.25      6.84 o
 -14   2   9        3.63       10.20      9.66 o
 -13   2   9        4.24       -0.55      5.50 o
 -12   2   9       69.92       90.50     12.90 o
 -11   2   9       86.21      107.15     15.69 o
 -10   2   9      313.33      342.34     22.93 o
  -9   2   9        7.57       14.28      6.51 o
  -8   2   9      146.04      132.40     19.55 o
  -7   2   9        0.51        2.58      5.76 o
  -6   2   9       24.97       27.64     14.49 o
  -5   2   9      127.90      125.88     10.46 o
  -4   2   9       29.77       23.03      9.40 o
  -3   2   9      370.08      355.15     36.69 o
  -2   2   9      522.55      601.47     26.46 o
  -1   2   9      197.78      202.90     16.66 o
   0   2   9        2.48        5.00      3.21 o
   1   2   9      339.11      318.15     19.09 o
   2   2   9       37.31       26.66      6.19 o
   3   2   9       11.54        3.00      3.93 o
   4   2   9       31.67       23.14      5.92 o
   5   2   9      169.52      181.96     14.25 o
   6   2   9       20.86       27.87      6.00 o
   7   2   9      130.34      162.56     13.49 o
   8   2   9       17.26       20.73      8.61 o
   9   2   9        5.10       -2.80      6.13 o
  10   2   9        3.04       17.25      8.07 o
  11   2   9        3.37        4.84      5.14 o
  12   2   9        1.25        1.00      4.46 o
 -13   3   9       12.39       22.72      7.92 o
 -12   3   9       75.95       66.15     11.10 o
 -11   3   9        4.57       14.35      6.57 o
 -10   3   9       85.20       78.64     15.25 o
  -9   3   9       49.64       59.65     14.27 o
  -8   3   9        1.23        6.21      5.61 o
  -7   3   9       13.95       12.85     12.03 o
  -6   3   9      271.23      286.37     19.52 o
  -5   3   9       37.31       48.88      8.30 o
  -4   3   9      181.79      166.21     11.55 o
  -3   3   9      338.57      342.38     16.22 o
  -2   3   9        4.39        5.99     10.36 o
  -1   3   9      259.73      285.75     20.69 o
   0   3   9       12.85        2.00      3.73 o
   1   3   9        6.43       11.81      5.87 o
   2   3   9       49.79       33.92      9.85 o
   3   3   9       77.48       57.64     13.37 o
   4   3   9       14.26        5.37      7.26 o
   5   3   9      344.79      372.12     31.49 o
   6   3   9       35.46       40.57     11.65 o
   7   3   9        1.32       -1.86      5.41 o
   8   3   9       15.05       17.78      8.99 o
   9   3   9       39.07       51.70     12.57 o
  10   3   9        0.01       -3.36      6.65 o
  11   3   9       30.72       23.70      9.82 o
  12   3   9      124.02      121.78     19.21 o
 -13   4   9        0.35       -8.38      5.73 o
 -12   4   9        1.53       10.19     10.06 o
 -11   4   9       40.27       53.19     13.87 o
 -10   4   9       25.07       17.78      8.62 o
  -9   4   9       10.70        2.60      6.24 o
  -8   4   9       19.91       18.83      7.29 o
  -7   4   9        0.03       -5.07      4.52 o
  -6   4   9       16.14        3.91      4.15 o
  -5   4   9      101.02      130.36     13.31 o
  -4   4   9        8.95        7.36      5.04 o
  -3   4   9        0.34        3.35      7.42 o
  -2   4   9      210.41      214.84     24.99 o
  -1   4   9       37.42       34.74     10.81 o
   0   4   9      103.28       97.80     17.10 o
   1   4   9       39.07       26.31      9.15 o
   2   4   9        2.90        2.41      6.09 o
   3   4   9       85.17       93.53     16.50 o
   4   4   9       20.98       34.57     10.69 o
   5   4   9       21.88        5.31      5.44 o
   6   4   9      153.32      163.61     21.84 o
   7   4   9      162.37      156.29     21.25 o
   8   4   9       26.33       35.26     11.44 o
   9   4   9        2.32       -4.10      6.35 o
  10   4   9       21.61       24.56     10.29 o
  11   4   9        0.09        1.76      6.07 o
 -12   5   9       24.56       15.26      8.57 o
 -11   5   9      130.01      171.55     23.13 o
 -10   5   9      243.10      271.89     28.48 o
  -9   5   9      311.10      327.79     35.83 o
  -8   5   9       33.93       33.87      7.42 o
  -7   5   9       32.37       33.22      7.36 o
  -6   5   9        1.24       11.03     16.64 o
  -5   5   9       12.86       -1.21      6.83 o
  -4   5   9       24.40       18.96      8.87 o
  -3   5   9       61.39       59.60     13.05 o
  -2   5   9      104.49      114.01     19.32 o
  -1   5   9      534.20      579.03     40.87 o
   0   5   9      608.76      675.01     43.85 o
   1   5   9      242.81      267.52     28.03 o
   2   5   9        4.16       10.02      7.73 o
   3   5   9       87.45      138.15     20.45 o
   4   5   9        0.76        2.58      5.98 o
   5   5   9       93.73       89.91     16.78 o
   6   5   9       81.14       85.65     16.03 o
   7   5   9       14.57       24.69      9.79 o
   8   5   9      214.86      221.62     25.56 o
   9   5   9      160.64      141.10     20.58 o
  10   5   9       22.57       14.22      8.51 o
 -11   6   9       82.79       86.03     17.00 o
 -10   6   9        1.65       11.89      5.99 o
  -9   6   9        2.18        1.57      4.80 o
  -8   6   9       17.62       12.62      6.92 o
  -7   6   9       15.22        9.10      8.76 o
  -6   6   9       82.21       95.23     18.31 o
  -5   6   9       28.81       32.59     11.83 o
  -4   6   9        9.44        5.20      7.95 o
  -3   6   9        0.56       23.02     11.47 o
  -2   6   9        5.74        4.26      6.69 o
  -1   6   9        1.44       -4.43      5.98 o
   0   6   9       19.50       39.28     12.88 o
   1   6   9        1.95       -3.04      6.10 o
   2   6   9        1.33       16.63      9.93 o
   3   6   9       18.53       27.38     11.68 o
   4   6   9      162.52      203.45     24.48 o
   5   6   9       11.25        5.03      7.75 o
   6   6   9       60.23       69.65     15.04 o
   7   6   9       62.19       38.64     11.16 o
   8   6   9       13.16       29.27     10.79 o
  -9   7   9       22.18       18.00      9.48 o
  -8   7   9       53.29       55.35     15.26 o
  -7   7   9       39.83       65.54     15.94 o
  -6   7   9        0.03       -2.16      5.38 o
  -5   7   9        2.68       -1.21      7.15 o
  -4   7   9        0.49       -7.53      8.03 o
  -3   7   9       45.44       39.45     12.43 o
  -2   7   9      137.39       99.00     18.21 o
  -1   7   9      372.28      409.40     36.05 o
   0   7   9      149.43      122.60     20.39 o
   1   7   9      404.74      416.43     36.40 o
   2   7   9      265.69      263.82     29.26 o
   3   7   9      135.39      133.87     21.04 o
   4   7   9       55.14       50.31     13.86 o
   5   7   9        3.17        3.14      6.28 o
   6   7   9        0.28       -0.23      6.05 o
   7   7   9        0.01        7.20      7.93 o
  -7   8   9       51.84       47.91     13.66 o
  -6   8   9        0.81      -16.66     11.11 o
  -5   8   9       28.83       31.93     11.77 o
  -4   8   9        1.69       -8.54      9.61 o
  -3   8   9       52.83       68.31     15.39 o
  -2   8   9       17.40       24.31     11.07 o
  -1   8   9       36.87       18.97      9.45 o
   0   8   9        7.64       16.91     10.84 o
   1   8   9        0.03        1.63      6.42 o
   2   8   9       12.30       12.34     10.72 o
   3   8   9        1.08       -1.96      6.97 o
   4   8   9       12.23        2.68      6.83 o
 -11   0  10        3.44       -8.83      8.43 o
 -10   0  10      102.61      102.90     19.35 o
  -9   0  10      132.54      210.36     26.64 o
  -8   0  10       70.89       68.62     15.27 o
  -7   0  10      139.56      136.72     21.02 o
  -6   0  10       11.01        5.42      5.18 o
  -5   0  10       14.33        5.64      7.42 o
  -4   0  10       27.20       16.90      8.69 o
  -3   0  10       96.42       76.93     15.34 o
  -2   0  10      197.09      238.25     25.51 o
  -1   0  10       40.52       43.68     11.26 o
   0   0  10        0.37       -5.00      5.79 o
   1   0  10      156.20      172.02     22.07 o
   2   0  10       57.58       46.92     12.18 o
   3   0  10      224.10      259.05     26.12 o
   4   0  10       45.67       43.17     11.75 o
   5   0  10       19.94       -1.74      6.86 o
   6   0  10        0.01       -7.65      6.94 o
   7   0  10      117.57      130.76     18.87 o
   8   0  10       13.35       19.36      7.26 o
   9   0  10       56.27       68.88     14.02 o
  10   0  10       39.67       28.70     10.74 o
 -11   1  10        1.21        3.35      6.75 o
 -10   1  10        2.62        1.45      7.66 o
  -9   1  10       17.07       16.37     11.37 o
  -8   1  10       17.09        1.06      7.62 o
  -7   1  10        1.96        1.00      6.02 o
  -6   1  10        3.61       17.20      6.75 o
  -5   1  10      129.01      118.97     13.31 o
  -4   1  10       48.26       41.92     15.45 o
  -3   1  10        5.18       -2.08      3.63 o
  -2   1  10        0.14       -1.24      3.73 o
  -1   1  10      110.19      106.05     12.13 o
   0   1  10       17.98       12.47      5.31 o
   1   1  10       64.68       72.74     10.22 o
   2   1  10      110.96      116.56     12.78 o
   3   1  10       25.74       22.82      6.60 o
   4   1  10        1.86        8.56      5.39 o
   5   1  10      160.61      136.01     13.37 o
   6   1  10      147.24      157.81     14.42 o
   7   1  10       12.02        9.22      3.90 o
   8   1  10       62.45       64.17      9.61 o
   9   1  10        2.19       -7.15      6.95 o
 -11   2  10       33.80       71.36     16.25 o
 -10   2  10       12.75       32.89     12.02 o
  -9   2  10        0.01        1.64      6.56 o
  -8   2  10        4.99        4.33      4.78 o
  -7   2  10        0.43        0.83      4.46 o
  -6   2  10        0.20       -0.16      3.19 o
  -5   2  10        1.34       -0.34      3.39 o
  -4   2  10       36.87       31.43      8.50 o
  -3   2  10        5.53        7.22      3.95 o
  -2   2  10       15.29        9.32      5.96 o
  -1   2  10       47.41       56.55      9.19 o
   0   2  10        6.88        9.02      4.24 o
   1   2  10      124.95      109.12     11.90 o
   2   2  10       50.02       51.16      9.31 o
   3   2  10        6.00       11.29      6.75 o
   4   2  10        3.90       -4.21      5.78 o
   5   2  10        7.69       -7.18      7.05 o
   6   2  10        6.47        4.92      6.70 o
   7   2  10       11.59       41.47     11.89 o
   8   2  10        8.68        2.21      4.43 o
   9   2  10       39.82       31.07     10.41 o
 -10   3  10      119.14       80.74     16.33 o
  -9   3  10       23.47       41.25      8.94 o
  -8   3  10        1.59       -5.84      4.41 o
  -7   3  10        3.82        1.98      5.04 o
  -6   3  10       31.82       37.60      6.23 o
  -5   3  10        0.36       -5.53      3.78 o
  -4   3  10       46.19       37.96      7.44 o
  -3   3  10       14.21       21.23      9.59 o
  -2   3  10       43.89       48.00     12.36 o
  -1   3  10      151.24      140.92     21.42 o
   0   3  10      239.91      290.87     29.59 o
   1   3  10       25.12       24.35      9.33 o
   2   3  10       41.52       66.95     15.56 o
   3   3  10       39.81       31.37     11.14 o
   4   3  10      260.78      321.94     31.45 o
   5   3  10      167.80      152.70     22.16 o
   6   3  10       26.36       36.70     12.11 o
   7   3  10        2.15       15.35      9.10 o
   8   3  10        0.00        0.74      5.94 o
  -9   4  10        0.11        4.47      5.35 o
  -8   4  10       30.46       42.06      9.39 o
  -7   4  10       13.48        2.77      8.47 o
  -6   4  10        1.27        1.19      4.04 o
  -5   4  10        2.47       -0.63      6.01 o
  -4   4  10        1.37        0.91      6.34 o
  -3   4  10        0.02       25.63     10.11 o
  -2   4  10        0.75        2.25      6.15 o
  -1   4  10        2.24       13.71      9.03 o
   0   4  10        5.10       -4.88      7.79 o
   1   4  10      134.51      160.18     22.78 o
   2   4  10       51.20       44.03     12.68 o
   3   4  10       25.91       67.10     14.98 o
   4   4  10        0.07        1.24      5.94 o
   5   4  10        3.49       13.01      7.65 o
   6   4  10        0.03       -4.89      7.17 o
   7   4  10        4.51       -7.73      7.97 o
  -7   5  10       66.28       91.62     18.63 o
  -6   5  10       41.47       58.72     16.24 o
  -5   5  10       22.86       23.25      9.92 o
  -4   5  10        1.52        9.04      7.51 o
  -3   5  10        1.64       -4.89      6.33 o
  -2   5  10       84.28       95.35     18.28 o
  -1   5  10        9.76        9.78      7.53 o
   0   5  10       63.11       51.96     13.68 o
   1   5  10      318.00      381.68     35.56 o
   2   5  10      112.94      116.99     20.36 o
   3   5  10      147.62      189.66     25.28 o
   4   5  10      110.16       97.51     18.21 o
   5   5  10        0.69       -2.21      6.05 o
   6   5  10        9.59       22.25     11.78 o
  -4   6  10       14.46       16.78      9.87 o
  -3   6  10       12.31       18.30     10.47 o
  -2   6  10        0.57       -2.78      8.13 o
  -1   6  10        7.51       20.71      9.88 o
   0   6  10       83.82      124.25     21.69 o
   1   6  10       43.23       50.04     13.39 o
   2   6  10       10.50       29.53     11.16 o
   3   6  10      166.18      184.43     25.77 o
  -6   1  11        7.73        6.82      5.11 o
  -5   1  11       75.35       61.09     10.23 o
  -4   1  11       78.29      104.54     13.24 o
  -3   1  11       70.08       75.53     11.28 o
  -2   1  11      120.15      104.72     13.11 o
  -1   1  11       90.24      108.07     17.97 o
   0   1  11        0.21       -0.74      4.38 o
   1   1  11       72.93       82.99     11.54 o
   2   1  11       28.61       16.37      5.09 o
   3   1  11        7.85        2.79      5.83 o
   4   1  11       42.20       54.14     13.24 o
  -5   2  11       17.94       19.01      9.99 o
  -4   2  11        0.18       -4.02      3.54 o
  -3   2  11       18.93       17.55      5.55 o
  -2   2  11        5.33       -5.51      7.71 o
  -1   2  11       91.73       98.74     18.08 o
   0   2  11       70.54       69.85     16.22 o
   1   2  11      345.76      374.31     34.84 o
   2   2  11       46.88       28.92     11.46 o
   3   2  11       54.01       88.90     17.28 o
  -3   3  11       64.59       72.22     15.27 o
  -2   3  11        8.34       10.31      7.44 o
  -1   3  11       29.00       32.23     11.52 o
   0   3  11       23.82       24.49     10.58 o
   1   3  11       29.13       11.11      7.88 o
   2   3  11        0.46       -2.52      8.59 o
 
