# Supplementary material for: Four pyrrole derivatives used as building blocks in the synthesis of minor-groove binders
Source: Acta Crystallogr E Crystallogr Commun. 2017 Jan 27;73(Pt 2):254–9. doi: 10.1107/S2056989017001177 (PMC5290577; doi:10.1107/S2056989017001177)
Supplement: Supplementary file 5 [file e-73-00254-IVsup5.hkl]

#
# h,k,l, Fc-squared, Fo-squared, sigma(Fo-squared) and status flag
#
data_IV
_shelx_title ' khal_fs619 in P 21/c'
_shelx_refln_list_code          4
_shelx_F_calc_maximum      274.38
_exptl_crystal_F_000      1000.00
_reflns_d_resolution_high  0.7828
 
loop_
 _symmetry_equiv_pos_as_xyz
 'x, y, z'
 '-x, y+1/2, -z+1/2'
 '-x, -y, -z'
 'x, -y-1/2, z-1/2'
 
_cell_length_a    11.2809
_cell_length_b    16.4528
_cell_length_c    12.5130
_cell_angle_alpha  90.000
_cell_angle_beta  106.542
_cell_angle_gamma  90.000
 
_shelx_F_squared_multiplier     1.000
 
loop_
 _refln_index_h
 _refln_index_k
 _refln_index_l
 _refln_F_squared_calc
 _refln_F_squared_meas
 _refln_F_squared_sigma
 _refln_observed_status
   2   0   0     1591.33     1542.09     71.68 o
   3   0   0     3398.91     3128.73     28.94 o
   4   0   0      248.07      217.52     10.61 o
   5   0   0      296.31      281.28     10.36 o
   6   0   0       30.27       39.29      6.50 o
   7   0   0     4386.71     4564.04     45.62 o
   8   0   0        7.14       11.37      7.09 o
   9   0   0      176.37      183.40     12.53 o
  10   0   0     1100.13     1216.52     29.89 o
  11   0   0       51.16       41.43      9.98 o
  12   0   0      106.08      118.07     12.87 o
  13   0   0        0.03        4.19     13.51 o
   2   1   0      259.45      240.11      3.74 o
   3   1   0       58.28      106.74      3.78 o
   4   1   0       16.75       19.58      1.96 o
   5   1   0        0.09        1.69      1.90 o
   6   1   0      729.19      714.04     14.35 o
   7   1   0      239.09      288.77      9.87 o
   8   1   0      351.42      340.14     10.56 o
   9   1   0       49.50       43.31      5.91 o
  10   1   0       85.69       98.87      7.60 o
  11   1   0       21.98       31.15      6.01 o
  12   1   0       29.54       42.68      7.99 o
  13   1   0       70.13       67.50     13.46 o
   2   2   0    13391.41    11903.92     56.69 o
   3   2   0      159.42       64.93      3.58 o
   4   2   0      711.16      544.03     11.98 o
   5   2   0       47.80       34.98      3.76 o
   6   2   0     1417.05     1320.53     16.07 o
   7   2   0     1197.04     1255.17     20.28 o
   8   2   0      225.57      212.07      9.74 o
   9   2   0       32.35       38.13      6.82 o
  10   2   0      113.38      112.70      9.12 o
  11   2   0       88.75       76.49      8.63 o
  12   2   0       68.68       69.27      9.05 o
  13   2   0      338.82      364.62     21.96 o
   1   3   0    13882.50    13857.65     69.01 o
   2   3   0     3797.85     3741.26     22.87 o
   3   3   0      311.14      309.26      6.79 o
   4   3   0      269.65      299.14      8.79 o
   5   3   0      249.78      224.14      9.35 o
   6   3   0      506.50      549.37     13.77 o
   7   3   0     1110.75     1065.54     14.92 o
   8   3   0       15.78       13.21      2.79 o
   9   3   0        1.31        0.72      9.83 o
  10   3   0       27.29       26.21      7.39 o
  11   3   0       29.90       20.35      7.13 o
  12   3   0      128.16      121.00     13.95 o
  13   3   0        2.07       10.97     11.16 o
   0   4   0       27.18        9.09      8.13 o
   1   4   0    12946.16    11659.26     77.24 o
   2   4   0     1853.67     1418.09     19.58 o
   3   4   0     1750.92     1563.28     19.56 o
   4   4   0     2796.91     2603.89     23.71 o
   5   4   0       19.79       29.05      5.61 o
   6   4   0       16.84       13.96      7.25 o
   7   4   0       59.97       60.80      6.82 o
   8   4   0      447.50      460.83     10.64 o
   9   4   0      676.29      753.15     27.32 o
  10   4   0      612.53      612.39     24.28 o
  11   4   0       10.55        5.66      7.79 o
  12   4   0        0.56       14.90      9.40 o
  13   4   0       42.06       27.11     10.92 o
   1   5   0     1317.95     1293.17     15.70 o
   2   5   0     1145.44     1024.03     16.89 o
   3   5   0      113.54       92.93      6.91 o
   4   5   0      556.18      571.29     15.97 o
   5   5   0      445.57      525.55     16.88 o
   6   5   0        0.01       -1.43     13.39 o
   7   5   0      668.29      701.94     22.78 o
   8   5   0      652.35      643.42     23.54 o
   9   5   0       65.45       83.35     10.42 o
  10   5   0        5.45        6.85     10.35 o
  11   5   0        6.37        7.88      9.75 o
  12   5   0      268.69      269.87     15.90 o
  13   5   0      119.63       67.02     15.02 o
   0   6   0      969.87      779.70     19.25 o
   1   6   0     4276.30     3900.25     36.65 o
   2   6   0     2613.49     2427.41     35.72 o
   3   6   0      991.18      835.79     20.66 o
   4   6   0        3.27       -2.42      5.12 o
   5   6   0      618.67      595.96     17.92 o
   6   6   0        1.30        8.09      8.91 o
   7   6   0        2.01       31.69     24.68 o
   8   6   0      573.03      560.71     22.14 o
   9   6   0      211.30      213.24     14.05 o
  10   6   0      130.92      145.14     16.89 o
  11   6   0      374.15      410.52     21.45 o
  12   6   0       45.05       60.24     12.74 o
  13   6   0        0.59       17.33     14.77 o
   1   7   0        8.55       14.41      6.31 o
   2   7   0     1451.10     1596.42     37.35 o
   3   7   0      284.21      339.23     20.41 o
   4   7   0        0.40        1.27      5.61 o
   5   7   0        6.80       18.92      6.26 o
   6   7   0      190.58      187.28     12.16 o
   7   7   0       30.82       37.35     15.16 o
   8   7   0       88.72      100.41     18.29 o
   9   7   0        0.56        2.99     10.96 o
  10   7   0      109.75       73.93     15.86 o
  11   7   0        0.10       -0.99     11.93 o
  12   7   0        5.52        7.96     11.29 o
  13   7   0       44.63       16.18     21.04 o
   0   8   0      118.18      150.82     16.39 o
   1   8   0       18.66        7.15      8.80 o
   2   8   0        5.13        9.71     11.40 o
   3   8   0     5377.62     5516.32    123.82 o
   4   8   0     1159.97     1224.28     26.12 o
   5   8   0      331.97      317.25     14.42 o
   6   8   0     1067.87     1062.34     25.95 o
   7   8   0     3340.71     3439.80     83.73 o
   8   8   0        8.88       -7.04     14.88 o
   9   8   0      151.07      165.91     21.71 o
  10   8   0      217.30      225.57     19.93 o
  11   8   0       94.72       94.69     14.89 o
  12   8   0       58.24       27.09     13.95 o
   1   9   0      214.56      217.96     14.65 o
   2   9   0      460.64      463.48     25.16 o
   3   9   0      267.38      275.71     21.71 o
   4   9   0      231.46      228.86     13.11 o
   5   9   0        5.91       11.92      9.58 o
   6   9   0      317.39      278.02     14.47 o
   7   9   0      701.87      684.30     36.38 o
   8   9   0      203.01      220.93     24.28 o
   9   9   0       41.95       38.98     20.76 o
  10   9   0       50.50       14.01     24.13 o
  11   9   0        7.26       -2.97     11.79 o
  12   9   0       35.60       47.22     13.80 o
   0  10   0     2843.20     2929.98     57.87 o
   1  10   0      749.43      815.18     26.24 o
   2  10   0     1653.01     1488.01     43.22 o
   3  10   0        0.00        5.84     23.97 o
   4  10   0      284.46      259.35     20.53 o
   5  10   0       10.94        2.65     11.00 o
   6  10   0       10.85      -19.94     16.02 o
   7  10   0       81.71       53.56     25.92 o
   8  10   0      443.43      427.43     31.65 o
   9  10   0       49.37       52.49     17.59 o
  10  10   0      549.22      537.53     29.87 o
  11  10   0       64.82       50.67     14.73 o
  12  10   0        3.91      -31.36     20.91 o
   1  11   0        9.68       23.52      9.86 o
   2  11   0      168.32      187.51     20.55 o
   3  11   0      363.48      366.72     25.68 o
   4  11   0      128.91      146.09     27.57 o
   5  11   0       44.93       25.38     20.53 o
   6  11   0       14.79       13.14     28.31 o
   7  11   0     1022.26      962.33     44.27 o
   8  11   0      306.62      308.10     47.68 o
   9  11   0       74.58       66.41     20.08 o
  10  11   0       15.24       -8.69     12.70 o
  11  11   0       36.83       39.66     18.57 o
   0  12   0      855.71      763.07     46.83 o
   1  12   0        7.55        6.43     10.17 o
   2  12   0      419.39      486.65     29.30 o
   3  12   0       27.22       24.20     19.87 o
   4  12   0      684.15      745.75     37.71 o
   5  12   0       79.67       42.41     25.04 o
   6  12   0       58.32       62.81     31.27 o
   7  12   0        0.59       24.21     16.06 o
   8  12   0       59.70       23.08     15.86 o
   9  12   0       10.92       -5.57     19.40 o
  10  12   0       47.63       51.95     14.07 o
  11  12   0        5.59       -4.83     16.03 o
   1  13   0      241.45      241.66     16.51 o
   2  13   0      151.41      167.58     21.89 o
   3  13   0        2.94       10.45     24.94 o
   4  13   0      241.50      213.21     24.86 o
   5  13   0      168.41      154.80     44.71 o
   6  13   0      268.59      243.86     26.01 o
   7  13   0        0.88      -12.20     17.00 o
   8  13   0      216.17      260.41     38.27 o
   9  13   0      139.10      146.36     25.12 o
  10  13   0      215.48      247.59     29.75 o
   0  14   0       45.89       41.04     15.56 o
   1  14   0      219.03      245.69     20.98 o
   2  14   0      239.22      303.44     21.54 o
   3  14   0       64.68       77.89     18.33 o
   4  14   0        5.87      -16.22     16.79 o
   5  14   0      114.62      145.51     21.65 o
   6  14   0        6.05       18.60     45.26 o
   7  14   0        7.87        3.92     36.11 o
   8  14   0      120.71      104.66     21.12 o
   9  14   0        2.44      -24.03     24.24 o
  10  14   0       19.77       -1.34     14.40 o
   1  15   0      165.26      151.80     14.73 o
   2  15   0     1011.96     1025.13     36.58 o
   3  15   0        8.65       36.43     18.42 o
   4  15   0       36.13       25.43     16.91 o
   5  15   0      273.29      249.58     28.13 o
   6  15   0       53.62       23.59     18.73 o
   7  15   0        2.67      -19.11     18.97 o
   8  15   0       22.63      -11.18     18.50 o
   9  15   0      132.59      173.05     53.35 o
   0  16   0       22.70       33.22     18.85 o
   1  16   0      353.03      399.07     21.63 o
   2  16   0      214.79      190.48     18.89 o
   3  16   0        8.11       25.32     12.96 o
   4  16   0       24.14        9.12     40.42 o
   5  16   0        3.55        2.17     22.46 o
   6  16   0      280.41      276.17     30.39 o
   7  16   0       74.26       62.38     20.51 o
   8  16   0       16.99       12.70     17.61 o
   1  17   0      370.05      375.51     25.33 o
   2  17   0       56.65       68.01     15.34 o
   3  17   0       11.64       19.14     13.90 o
   4  17   0        3.86       -9.65     13.24 o
   5  17   0      143.23      145.41     24.50 o
   6  17   0       27.53        6.99     18.11 o
   7  17   0       35.89       51.23     43.08 o
   8  17   0       15.66       22.20     19.48 o
   0  18   0      428.87      406.88     34.27 o
   1  18   0       73.25       62.65     14.16 o
   2  18   0       55.46       58.84     20.17 o
   3  18   0      178.41      201.46     20.79 o
   4  18   0      238.62      213.38     22.41 o
   5  18   0      415.75      460.97     38.26 o
   6  18   0       52.92        9.87     18.45 o
   7  18   0        6.38      -22.36     40.68 o
   1  19   0        6.06       -9.72     13.23 o
   2  19   0        4.37       -5.06     14.71 o
   3  19   0       24.47       10.70     13.32 o
   4  19   0      120.88      121.44     18.77 o
   5  19   0      220.46      268.63     50.07 o
   0  20   0      203.10      210.17     25.96 o
   1  20   0        1.23      -19.99     17.85 o
   2  20   0       41.48       20.34     13.79 o
   3  20   0        4.15       13.54     19.27 o
   4  20   0       41.16       63.74     16.77 o
 -14   1   1      218.07      185.32     35.77 o
 -13   1   1        0.10       -3.31      8.70 o
 -12   1   1        2.98        6.55      5.80 o
 -11   1   1       34.75       26.97      6.07 o
 -10   1   1     1286.81     1350.28     22.16 o
  -9   1   1      389.96      398.23     12.11 o
  -8   1   1       82.62       78.74      6.38 o
  -7   1   1      324.35      296.77     10.72 o
  -6   1   1      203.48      221.40      8.65 o
  -5   1   1      217.40      180.95      7.14 o
  -4   1   1      157.17      116.72      4.92 o
  -3   1   1    27136.59    26811.98     91.09 o
  -2   1   1       25.69       21.61      2.17 o
   2   1   1     5281.57     4890.76     32.29 o
   3   1   1        7.96        4.61      2.18 o
   4   1   1      213.42      220.80      4.67 o
   5   1   1     2712.97     2710.19     25.50 o
   6   1   1      420.90      410.65      9.21 o
   7   1   1      975.95     1032.27     18.72 o
   8   1   1     1505.98     1521.10     20.69 o
   9   1   1        0.70        4.93      4.57 o
  10   1   1      153.48      160.91      9.30 o
  11   1   1       28.92       30.94      7.05 o
  12   1   1        3.07       16.81      9.68 o
  13   1   1      140.78      141.74     15.35 o
 -13   2   1      282.95      298.26     17.56 o
 -12   2   1      435.77      453.97     17.36 o
 -11   2   1      813.96      861.01     21.93 o
 -10   2   1      519.38      520.72     15.44 o
  -9   2   1      105.60       92.86      7.69 o
  -8   2   1        3.86       -4.53      5.63 o
  -7   2   1      141.50      147.31      8.13 o
  -6   2   1      168.70      143.62     13.51 o
  -5   2   1      177.95      162.19      7.59 o
  -4   2   1     8602.23     8410.79     32.88 o
  -3   2   1    55695.87    53841.48    194.39 o
  -2   2   1     5381.31     5282.75     28.34 o
  -1   2   1       42.86       27.99      8.11 o
   1   2   1     6567.59     6265.83     37.05 o
   2   2   1      653.98      570.53     10.30 o
   3   2   1      112.84       88.62      3.55 o
   4   2   1      140.49      141.41      5.07 o
   5   2   1      678.26      671.18     13.89 o
   6   2   1      839.87      880.04     13.40 o
   7   2   1       96.69       90.91      6.52 o
   8   2   1      243.22      243.65     14.39 o
   9   2   1       18.63       30.37      6.30 o
  10   2   1       84.62       68.59      7.95 o
  11   2   1       12.48       17.47      7.21 o
  12   2   1        0.09      -13.32      8.90 o
  13   2   1       44.02       44.62     15.12 o
 -13   3   1       66.48       92.86     17.06 o
 -12   3   1       79.50       72.05     10.32 o
 -11   3   1      288.59      293.07     13.49 o
 -10   3   1       64.27       63.55      8.74 o
  -9   3   1      408.17      390.14     23.07 o
  -8   3   1       18.58       17.98      4.46 o
  -7   3   1      551.07      555.21     17.40 o
  -6   3   1        1.25       -0.59      5.79 o
  -5   3   1        3.46        9.17      5.38 o
  -4   3   1      201.73      193.41      8.32 o
  -3   3   1    22162.82    21570.24     65.51 o
  -2   3   1      421.32      366.53     10.90 o
  -1   3   1     1489.63     1315.61     12.15 o
   0   3   1     3402.58     3125.25     20.26 o
   1   3   1     4990.73     4631.31     26.30 o
   2   3   1      114.57      117.63      5.45 o
   3   3   1      662.73      685.79     16.97 o
   4   3   1     1784.30     1836.25     18.31 o
   5   3   1       31.41       22.39      3.63 o
   6   3   1      164.80      154.51      8.06 o
   7   3   1        0.46        6.38      4.05 o
   8   3   1      160.73      145.82      8.14 o
   9   3   1      141.35      145.94     12.63 o
  10   3   1       52.80       56.13      8.00 o
  11   3   1      247.06      249.59     13.33 o
  12   3   1      596.82      593.13     22.90 o
  13   3   1       42.48       40.92     17.82 o
 -13   4   1       18.45        7.39      9.89 o
 -12   4   1       46.61       71.32      9.77 o
 -11   4   1      100.85       67.16     12.16 o
 -10   4   1        5.38       -0.65      7.45 o
  -9   4   1     1140.36     1183.94     30.84 o
  -8   4   1      153.19      162.15     14.45 o
  -7   4   1       27.12       27.57      7.94 o
  -6   4   1      216.42      185.28     11.54 o
  -5   4   1      346.61      386.31     13.49 o
  -4   4   1     1261.50     1195.86     19.40 o
  -3   4   1     7013.15     7223.87     54.63 o
  -2   4   1     8557.34     8644.75     62.48 o
  -1   4   1      500.21      546.28      9.72 o
   0   4   1      128.28      113.80      6.54 o
   1   4   1       79.56       99.05      5.78 o
   2   4   1     4855.12     4554.41     28.64 o
   3   4   1     1846.12     1916.42     25.32 o
   4   4   1     1261.77     1185.02     16.11 o
   5   4   1       88.38      109.86      7.45 o
   6   4   1       12.68        4.66      4.73 o
   7   4   1      611.62      593.34     15.47 o
   8   4   1       40.43       49.17      8.45 o
   9   4   1      101.87      102.32     10.86 o
  10   4   1      402.63      421.42     19.54 o
  11   4   1       89.05       89.89      9.41 o
  12   4   1       29.88       28.27     13.20 o
  13   4   1        0.40       14.68     19.53 o
 -13   5   1        2.98       15.19      8.14 o
 -12   5   1       13.49       15.83     10.86 o
 -11   5   1        9.53       -8.94     10.31 o
 -10   5   1      242.97      245.61     14.64 o
  -9   5   1       18.41       10.75      8.35 o
  -8   5   1      267.50      288.18     16.08 o
  -7   5   1       50.62       65.93      9.53 o
  -6   5   1      364.31      378.62     15.06 o
  -5   5   1     1156.93     1216.00     36.00 o
  -4   5   1      300.33      303.51     11.64 o
  -3   5   1     3263.71     3219.38     44.22 o
  -2   5   1       54.06       60.32      5.91 o
  -1   5   1      346.60      326.47      8.83 o
   0   5   1     4754.59     4918.00     37.84 o
   1   5   1     1126.73     1169.35     18.20 o
   2   5   1      376.37      372.15     17.58 o
   3   5   1     2543.14     2666.46     27.85 o
   4   5   1      413.18      522.26     15.49 o
   5   5   1       76.22       59.60      7.90 o
   6   5   1       27.71       31.31      7.98 o
   7   5   1       49.31       43.69      8.83 o
   8   5   1     1092.49     1133.22     27.61 o
   9   5   1     1179.27     1179.87     29.72 o
  10   5   1       34.60       31.65      8.82 o
  11   5   1      134.47      138.05     14.27 o
  12   5   1       25.83       47.23     16.95 o
  13   5   1       10.37       36.65     17.60 o
 -13   6   1        1.85       -9.79      9.22 o
 -12   6   1      188.39      204.59     17.05 o
 -11   6   1       29.58       24.19     10.17 o
 -10   6   1      538.24      535.25     34.18 o
  -9   6   1      138.88      138.03     13.21 o
  -8   6   1      179.33      185.82     22.54 o
  -7   6   1       77.96       83.47     17.29 o
  -6   6   1        7.45      -12.88     13.77 o
  -5   6   1      109.50       77.81     30.09 o
  -4   6   1      256.42      277.07      9.73 o
  -3   6   1       45.27       56.73      5.02 o
  -2   6   1     3028.29     3226.62     41.29 o
  -1   6   1      289.27      308.05     11.32 o
   0   6   1       75.76       83.02      7.01 o
   1   6   1      866.80      879.50     17.42 o
   2   6   1      444.38      458.35     18.48 o
   3   6   1      420.04      436.60     12.67 o
   4   6   1       19.94       28.33      6.19 o
   5   6   1      104.78      114.60     10.83 o
   6   6   1      603.90      637.37     28.64 o
   7   6   1      468.87      465.63     22.27 o
   8   6   1      150.62      125.65     20.46 o
   9   6   1       16.19        8.87      8.77 o
  10   6   1        1.13        1.59      8.51 o
  11   6   1        2.98       18.60     12.58 o
  12   6   1      236.56      200.82     16.76 o
 -13   7   1       52.38       54.69     14.70 o
 -12   7   1        5.96       -0.61     11.01 o
 -11   7   1        0.10       -0.94     10.07 o
 -10   7   1       63.23        8.82     14.92 o
  -9   7   1      164.52      141.89     20.08 o
  -8   7   1        2.39       32.91     16.46 o
  -7   7   1       13.49       42.53     16.86 o
  -6   7   1        1.26       26.83     16.65 o
  -5   7   1     1084.95     1109.69     36.55 o
  -4   7   1     3255.60     3353.91     33.23 o
  -3   7   1       42.99       21.07      7.86 o
  -2   7   1     6724.98     7248.64     81.34 o
  -1   7   1       99.83      119.00      9.02 o
   0   7   1     7107.90     7493.77     56.27 o
   1   7   1     2005.57     2120.08     39.82 o
   2   7   1      474.41      541.46     21.97 o
   3   7   1        1.07       -4.07     10.28 o
   4   7   1      534.02      513.81     17.42 o
   5   7   1      210.86      219.37     13.05 o
   6   7   1      287.78      299.60     23.15 o
   7   7   1      683.32      627.39     31.16 o
   8   7   1      272.66      264.48     19.13 o
   9   7   1      187.42      180.07     17.20 o
  10   7   1       85.23       76.58     13.36 o
  11   7   1       18.96       24.84     12.03 o
  12   7   1       19.13        7.67     13.38 o
 -13   8   1      153.17      120.03     17.70 o
 -12   8   1       37.77       24.08     13.53 o
 -11   8   1      123.95      117.79     18.86 o
 -10   8   1       99.32       89.80     20.89 o
  -9   8   1       23.16       17.24     15.42 o
  -8   8   1      115.12       86.61     19.63 o
  -7   8   1       12.70       31.77     16.78 o
  -6   8   1      163.62      158.53     20.61 o
  -5   8   1       24.98       32.75      5.44 o
  -4   8   1        1.64       -3.94      9.27 o
  -3   8   1     1419.50     1473.72     41.15 o
  -2   8   1      536.81      492.53     29.27 o
  -1   8   1      933.10      946.60     24.89 o
   0   8   1       74.38       91.94      9.36 o
   1   8   1     4644.02     5016.56     53.89 o
   2   8   1      856.63      885.13     29.56 o
   3   8   1      418.27      448.66     23.52 o
   4   8   1      757.41      676.74     20.83 o
   5   8   1       76.58       68.13      9.72 o
   6   8   1       23.03       10.38     14.32 o
   7   8   1      530.90      547.61     34.74 o
   8   8   1     1304.97     1256.72     37.63 o
   9   8   1        0.32       19.99     11.32 o
  10   8   1       66.77       54.41     13.42 o
  11   8   1        0.14       19.00     11.36 o
  12   8   1       70.50       37.74     35.48 o
 -12   9   1        0.25       -1.55     12.70 o
 -11   9   1       50.09       59.65     14.32 o
 -10   9   1        0.11       -6.26     16.46 o
  -9   9   1        2.50      -23.55     28.67 o
  -8   9   1      283.22      246.42     26.32 o
  -7   9   1      307.42      308.28     26.71 o
  -6   9   1        0.13       -3.59     16.27 o
  -5   9   1      116.68      118.82      8.54 o
  -4   9   1       25.34       28.65     16.94 o
  -3   9   1      103.14      145.98     17.89 o
  -2   9   1      649.48      714.47     30.09 o
  -1   9   1     1919.00     2001.33     41.60 o
   0   9   1     1638.84     1846.81     30.74 o
   1   9   1      845.82      955.32     52.62 o
   2   9   1        0.62      -10.71     12.83 o
   3   9   1      236.52      257.88     20.07 o
   4   9   1     1717.08     1762.60     35.89 o
   5   9   1      538.98      493.64     26.49 o
   6   9   1      296.05      321.55     26.29 o
   7   9   1       33.36       12.77     14.04 o
   8   9   1      160.34      150.24     30.36 o
   9   9   1       22.96       41.56     12.98 o
  10   9   1      238.44      198.13     23.95 o
  11   9   1       54.86       71.25     14.62 o
  12   9   1        2.93      -28.91     58.07 o
 -12  10   1        0.02       10.61     13.55 o
 -11  10   1      120.65      112.87     22.69 o
 -10  10   1      587.66      572.67     38.03 o
  -9  10   1      218.89      180.24     33.14 o
  -8  10   1       36.95       39.34     37.09 o
  -7  10   1       11.06       21.28     23.97 o
  -6  10   1       57.64       46.86     20.01 o
  -5  10   1       68.23       58.37     17.89 o
  -4  10   1       77.82       59.15     17.95 o
  -3  10   1       13.97       27.17     15.63 o
  -2  10   1        1.47       11.11     10.83 o
  -1  10   1     2863.28     3199.34     49.21 o
   0  10   1     2524.63     2806.25     39.72 o
   1  10   1      309.52      353.17     16.07 o
   2  10   1      167.64      190.82     29.10 o
   3  10   1       19.47       45.34     14.49 o
   4  10   1       20.21        8.94     14.35 o
   5  10   1       99.12       93.86     23.13 o
   6  10   1       67.21       64.24     18.13 o
   7  10   1      407.19      368.38     27.99 o
   8  10   1       70.48       56.83     21.33 o
   9  10   1       27.25       28.74     13.47 o
  10  10   1       15.27       -4.79     12.82 o
  11  10   1        5.12       -1.01     17.86 o
 -11  11   1        1.37       23.00     19.54 o
 -10  11   1        4.71       24.87     16.45 o
  -9  11   1       27.22       36.71     18.89 o
  -8  11   1       36.17       31.79     44.01 o
  -7  11   1       88.83      113.91     20.01 o
  -6  11   1      183.85      155.97     23.56 o
  -5  11   1       31.72       29.34     21.35 o
  -4  11   1       13.09       22.07     16.52 o
  -3  11   1       15.79       -4.04     14.88 o
  -2  11   1      899.05      899.94     34.44 o
  -1  11   1      299.01      307.96     18.66 o
   0  11   1      223.49      215.14     14.48 o
   1  11   1      364.48      389.85     17.50 o
   2  11   1       84.43      133.35     19.35 o
   3  11   1      572.41      579.08     30.23 o
   4  11   1        2.32       -2.74     29.69 o
   5  11   1      611.03      577.41     32.70 o
   6  11   1      676.89      659.10     34.92 o
   7  11   1       10.68       10.01     15.12 o
   8  11   1        2.79        6.12     23.04 o
   9  11   1        1.08       -7.20     11.77 o
  10  11   1       30.19        8.24     15.86 o
  11  11   1        8.45       67.24     71.10 o
 -11  12   1       35.50       54.02     20.53 o
 -10  12   1        0.10        4.73     17.35 o
  -9  12   1       54.39       83.82     20.98 o
  -8  12   1       45.26       42.53     19.33 o
  -7  12   1       20.94       43.11     17.61 o
  -6  12   1      406.43      357.94     29.94 o
  -5  12   1       34.00        9.61     15.88 o
  -4  12   1      134.39       88.86     19.93 o
  -3  12   1       17.27       32.25     17.74 o
  -2  12   1      666.08      593.92     39.06 o
  -1  12   1      100.77      126.79     13.67 o
   0  12   1      318.36      313.21     16.82 o
   1  12   1        0.97        2.96     10.49 o
   2  12   1       88.66       89.87     17.57 o
   3  12   1      270.73      269.32     24.32 o
   4  12   1     1027.99      967.64     55.36 o
   5  12   1      790.08      862.89     43.43 o
   6  12   1        2.95      -13.67     15.91 o
   7  12   1      549.21      521.27     34.55 o
   8  12   1       32.77        7.68     29.30 o
   9  12   1       78.89       61.72     14.48 o
  10  12   1      163.79      151.13     25.76 o
  11  12   1        2.22       33.55     19.23 o
 -11  13   1        4.28      -14.54     20.48 o
 -10  13   1        0.06       -1.70     20.37 o
  -9  13   1        1.87      -27.71     33.02 o
  -8  13   1        2.54       -9.60     19.11 o
  -7  13   1        0.42       -0.18     33.04 o
  -6  13   1      452.60      486.60     35.05 o
  -5  13   1      599.67      582.12     50.15 o
  -4  13   1       42.65       38.73     26.55 o
  -3  13   1        2.46       12.89     29.28 o
  -2  13   1      298.84      332.72     27.71 o
  -1  13   1     1794.79     1851.04     38.28 o
   0  13   1        0.45        1.35     10.50 o
   1  13   1      713.82      759.26     25.40 o
   2  13   1      677.82      727.58     29.00 o
   3  13   1        0.25      -13.85     15.32 o
   4  13   1       10.28       35.42     15.69 o
   5  13   1       56.45       42.63     17.22 o
   6  13   1      384.66      341.48     29.26 o
   7  13   1      226.79      183.86     23.62 o
   8  13   1      280.05      263.10     28.20 o
   9  13   1       89.73       95.07     19.73 o
  10  13   1       72.20       58.26     21.22 o
 -10  14   1       69.40       63.71     45.89 o
  -9  14   1        0.76       38.80     30.57 o
  -8  14   1       14.09        5.21     17.46 o
  -7  14   1       37.11       13.67     18.25 o
  -6  14   1      165.71      151.20     22.68 o
  -5  14   1      202.98      180.66     24.81 o
  -4  14   1      122.77      112.54     28.72 o
  -3  14   1       13.83      -12.43     16.79 o
  -2  14   1      360.83      356.20     23.62 o
  -1  14   1      159.48      156.07     14.60 o
   0  14   1      289.68      292.33     17.87 o
   1  14   1      285.23      284.99     25.39 o
   2  14   1       37.25       24.45     12.59 o
   3  14   1        9.01       13.79     14.45 o
   4  14   1      275.57      283.97     31.07 o
   5  14   1        1.69       16.54     15.08 o
   6  14   1       16.23       10.10     25.34 o
   7  14   1       47.83       62.36     20.87 o
   8  14   1        5.92      -13.94     36.36 o
   9  14   1       73.34      123.32     25.18 o
  10  14   1       30.05       54.76     27.52 o
  -9  15   1      157.60      198.27     34.81 o
  -8  15   1        0.99       14.38     40.31 o
  -7  15   1       44.66        9.95     17.73 o
  -6  15   1       67.74       65.16     20.60 o
  -5  15   1      253.96      231.09     26.96 o
  -4  15   1       61.50       91.96     20.49 o
  -3  15   1        4.60        6.96     16.03 o
  -2  15   1      220.98      230.16     19.71 o
  -1  15   1       38.32       42.84     10.53 o
   0  15   1        6.74        9.08     10.07 o
   1  15   1      106.23      103.00     15.79 o
   2  15   1     1475.84     1531.04     43.75 o
   3  15   1       11.49      -13.67     12.56 o
   4  15   1      144.98      128.95     22.15 o
   5  15   1       20.91       30.24     31.76 o
   6  15   1        7.95       -3.12     16.02 o
   7  15   1        0.97      -16.06     22.61 o
   8  15   1        1.52      -10.99     18.71 o
   9  15   1      122.13      114.24     26.70 o
  -9  16   1       14.86       27.51     19.80 o
  -8  16   1        0.29        9.97     19.45 o
  -7  16   1        0.73        4.95     19.46 o
  -6  16   1       22.37       28.12     28.21 o
  -5  16   1      231.69      202.60     42.96 o
  -4  16   1       82.02      111.92     21.92 o
  -3  16   1       27.15       27.36     12.32 o
  -2  16   1       27.70       28.82     12.65 o
  -1  16   1      483.92      488.20     23.12 o
   0  16   1        2.10        8.68     15.98 o
   1  16   1      673.34      627.28     29.93 o
   2  16   1     1697.14     1794.22     60.27 o
   3  16   1        0.73        3.57     13.48 o
   4  16   1       15.24       -4.82     25.26 o
   5  16   1      300.01      289.81     30.62 o
   6  16   1       49.41       20.14     21.97 o
   7  16   1      126.33      129.63     23.88 o
   8  16   1        9.57       13.85     34.04 o
  -8  17   1       18.66       32.68     20.11 o
  -7  17   1       35.63       29.00     30.10 o
  -6  17   1        7.44       -2.09     22.97 o
  -5  17   1      238.52      243.75     30.75 o
  -4  17   1      119.81       96.63     21.40 o
  -3  17   1      105.93      102.31     17.16 o
  -2  17   1      602.68      552.20     29.90 o
  -1  17   1      433.54      431.24     22.97 o
   0  17   1      191.63      226.51     18.33 o
   1  17   1       16.12       12.86     13.25 o
   2  17   1        0.61        5.22     13.41 o
   3  17   1      391.63      337.73     54.75 o
   4  17   1       70.74       62.49     23.89 o
   5  17   1       53.87       50.27     18.79 o
   6  17   1       65.80       50.37     19.53 o
   7  17   1       10.07       -7.97     23.47 o
  -7  18   1       35.40       65.57     36.74 o
  -6  18   1       27.03       39.26     35.17 o
  -5  18   1       47.35       59.17     26.59 o
  -4  18   1      116.25      112.57     17.49 o
  -3  18   1        9.36       26.31     13.60 o
  -2  18   1        0.67      -11.58     16.71 o
  -1  18   1      123.36       89.83     16.24 o
   0  18   1       53.74       31.68     11.40 o
   1  18   1       52.16       80.06     15.76 o
   2  18   1       45.86       27.68     12.97 o
   3  18   1      147.75      103.99     17.39 o
   4  18   1       94.51       83.99     15.63 o
   5  18   1      227.28      289.49     25.42 o
   6  18   1       99.79       82.89     22.86 o
  -6  19   1       18.10       15.21     21.13 o
  -5  19   1       43.34       42.57     15.84 o
  -4  19   1      601.99      643.03     35.17 o
  -3  19   1       50.60        2.92     14.50 o
  -2  19   1       20.22       17.86     13.71 o
  -1  19   1       33.48       21.03     13.54 o
   0  19   1      273.65      256.59     22.37 o
   1  19   1       31.15        8.28     13.34 o
   2  19   1       45.67       48.05     15.43 o
   3  19   1        0.04      -22.60     15.07 o
   4  19   1       92.04      121.24     19.67 o
   5  19   1       57.14       85.64     17.75 o
  -4  20   1       41.65       35.46     15.58 o
  -3  20   1        2.02        9.75     16.06 o
  -2  20   1        9.72       12.34     14.85 o
  -1  20   1       33.28       23.98     14.04 o
   0  20   1        5.66       42.94     13.95 o
   1  20   1       56.66       60.90     15.25 o
   2  20   1        1.25       12.02     14.29 o
   3  20   1        9.00        2.49     13.86 o
 -14   0   2      822.48      977.78     39.42 o
 -13   0   2        2.66       -0.32      7.90 o
 -12   0   2      237.62      251.93     16.79 o
 -11   0   2        5.75        3.15      7.19 o
 -10   0   2      293.40      271.41     14.96 o
  -9   0   2        8.45       -3.31      7.85 o
  -8   0   2      664.75      745.48     24.61 o
  -7   0   2      803.44      843.36     24.15 o
  -6   0   2      497.96      476.57     17.24 o
  -5   0   2      282.92      264.29     12.11 o
  -4   0   2     4531.70     4724.71     38.49 o
  -3   0   2    13521.54    12797.06     36.43 o
  -2   0   2    21264.87    19321.30     60.25 o
  -1   0   2      227.83      285.75      9.28 o
   0   0   2       79.49       52.57      3.05 o
   1   0   2     3403.98     3721.64     25.38 o
   2   0   2     5376.11     4865.11     81.25 o
   3   0   2       26.91       43.68      5.65 o
   4   0   2      542.40      510.72     11.80 o
   5   0   2     6884.68     7327.82     67.89 o
   6   0   2      790.56      809.39     16.35 o
   7   0   2      322.90      367.07     14.22 o
   8   0   2     1348.01     1443.92     33.04 o
   9   0   2      315.53      318.92     17.44 o
  10   0   2        9.50        6.88      6.76 o
  11   0   2        8.01       -5.40     14.31 o
  12   0   2      819.29      910.13     48.50 o
  13   0   2       10.75       16.73     15.37 o
 -14   1   2        0.00       -1.13     15.69 o
 -13   1   2       26.96       44.92      8.14 o
 -12   1   2       69.50       69.69      8.37 o
 -11   1   2       71.93       86.08      7.69 o
 -10   1   2        5.55        2.67      5.23 o
  -9   1   2      728.75      774.13     15.94 o
  -8   1   2      212.24      230.86      9.67 o
  -7   1   2      402.14      389.58     13.41 o
  -6   1   2      284.64      248.65     10.30 o
  -5   1   2      747.63      630.35     12.12 o
  -4   1   2     2612.64     2205.26     14.37 o
  -3   1   2    15159.56    13852.41     43.49 o
  -2   1   2     3747.50     3081.13     13.99 o
  -1   1   2      534.91      674.57      9.67 o
   0   1   2     2620.32     2111.75     16.92 o
   1   1   2      294.39      240.26      6.03 o
   2   1   2      450.83      386.71      6.09 o
   3   1   2      258.11      257.91      5.19 o
   4   1   2       92.22      108.56      3.93 o
   5   1   2        3.12       52.10     15.24 o
   6   1   2      577.73      573.22     12.20 o
   7   1   2     1260.61     1317.54     17.53 o
   8   1   2      329.70      358.43     11.45 o
   9   1   2        3.19        1.69      5.47 o
  10   1   2        3.69       -3.77      6.77 o
  11   1   2      156.77      168.66     27.84 o
  12   1   2       44.94       67.39     12.67 o
  13   1   2      105.60      111.64     15.42 o
 -14   2   2      126.01       92.05     11.60 o
 -13   2   2       56.77       38.14     10.63 o
 -12   2   2       10.12       18.75      8.88 o
 -11   2   2      245.44      251.33     12.10 o
 -10   2   2      256.07      251.38     10.49 o
  -9   2   2      385.14      374.83     12.61 o
  -8   2   2       41.60       67.97      7.30 o
  -7   2   2        2.44        4.77      5.09 o
  -6   2   2     2400.14     2454.35     29.46 o
  -5   2   2     1672.39     1570.94     27.37 o
  -4   2   2      260.26      278.98      6.16 o
  -3   2   2     6503.09     6747.83     32.34 o
  -2   2   2    14480.36    14275.63     43.18 o
  -1   2   2    19095.50    18484.93     54.85 o
   0   2   2     2376.64     2203.36     14.58 o
   1   2   2      296.52      331.98      8.34 o
   2   2   2      465.62      494.96      6.91 o
   3   2   2     2483.02     2622.16     23.91 o
   4   2   2      629.12      673.46     10.98 o
   5   2   2     2389.32     2329.35     22.59 o
   6   2   2     1031.05     1149.17     16.98 o
   7   2   2      179.00      194.93      9.86 o
   8   2   2       69.36       86.48      7.91 o
   9   2   2        0.16        3.34      8.56 o
  10   2   2        1.55        3.55      6.45 o
  11   2   2        8.08        3.97      8.97 o
  12   2   2        3.32        8.26     10.30 o
  13   2   2        0.26        5.95     14.72 o
 -14   3   2       83.89       72.97     11.98 o
 -13   3   2      252.45      251.42     16.29 o
 -12   3   2      154.01      170.16     13.06 o
 -11   3   2      123.86      144.79     10.43 o
 -10   3   2       79.50       76.23      9.27 o
  -9   3   2       19.03       22.42      7.84 o
  -8   3   2        2.64        9.21      6.92 o
  -7   3   2     1622.14     1670.22     24.39 o
  -6   3   2      354.85      437.38     13.76 o
  -5   3   2     2852.51     2539.27     48.58 o
  -4   3   2     4963.15     4444.51     44.24 o
  -3   3   2     5472.00     6214.08     40.93 o
  -2   3   2    75286.05    71203.20    196.09 o
  -1   3   2     1786.27     1501.46     13.97 o
   0   3   2      858.54     1021.26     22.43 o
   1   3   2      103.61       76.35      4.99 o
   2   3   2     2334.98     2165.35     23.71 o
   3   3   2      217.91      219.14      6.24 o
   4   3   2      717.92      788.59     14.72 o
   5   3   2     2597.46     2626.56     25.26 o
   6   3   2       10.18       12.51      4.31 o
   7   3   2      128.77      108.84      6.84 o
   8   3   2       10.61       13.75      6.68 o
   9   3   2      179.94      175.89     13.45 o
  10   3   2      132.60      125.24      9.71 o
  11   3   2        8.82       10.02     11.73 o
  12   3   2       30.78       25.45     10.64 o
  13   3   2        8.65       21.07     28.76 o
 -13   4   2       15.15       19.15      8.61 o
 -12   4   2       35.25       36.46      8.82 o
 -11   4   2       16.15       -4.46     10.27 o
 -10   4   2       15.31       17.43      7.92 o
  -9   4   2       15.88       19.54      7.84 o
  -8   4   2        2.51       19.06      5.31 o
  -7   4   2       63.28       58.96     14.96 o
  -6   4   2     4541.60     4773.80     44.58 o
  -5   4   2     4915.66     5158.52     39.29 o
  -4   4   2      456.35      431.35     26.80 o
  -3   4   2     1732.81     1728.50     24.69 o
  -2   4   2      238.86      186.97      7.36 o
  -1   4   2     3079.50     3136.33     33.35 o
   0   4   2       67.43       46.96      4.50 o
   1   4   2      659.54      596.15     11.55 o
   2   4   2       35.71       37.99      4.01 o
   3   4   2      509.61      504.07     10.96 o
   4   4   2       72.44       48.07      4.05 o
   5   4   2      308.30      345.00     11.07 o
   6   4   2      151.70      125.64     10.42 o
   7   4   2       10.38       -2.73      7.69 o
   8   4   2      154.27      178.12     10.02 o
   9   4   2      233.79      239.67     14.94 o
  10   4   2      349.39      347.02     18.35 o
  11   4   2      958.31     1070.96     28.94 o
  12   4   2       16.74      -22.86     15.24 o
 -13   5   2        2.69       -2.54     14.13 o
 -12   5   2      116.91      120.81     16.67 o
 -11   5   2        8.69       18.70     15.93 o
 -10   5   2       11.48        0.54     12.47 o
  -9   5   2     1254.67     1325.96     27.51 o
  -8   5   2      408.89      396.17     17.09 o
  -7   5   2       26.90       41.04      7.40 o
  -6   5   2     2172.49     2085.47     28.54 o
  -5   5   2     2981.16     3044.38     56.07 o
  -4   5   2      782.90      611.29     25.63 o
  -3   5   2       46.78       95.10     12.74 o
  -2   5   2      399.32      376.63     13.52 o
  -1   5   2     1341.58     1119.56     15.63 o
   0   5   2     1210.67     1079.72     18.02 o
   1   5   2      124.19       88.36      6.35 o
   2   5   2      856.02      805.92     16.60 o
   3   5   2      158.45      121.43      6.86 o
   4   5   2      527.56      549.21     15.06 o
   5   5   2      201.83      236.30     10.72 o
   6   5   2       21.69       14.21      7.68 o
   7   5   2      581.65      553.47     19.38 o
   8   5   2      156.58      128.38      9.55 o
   9   5   2      136.73      124.23     11.95 o
  10   5   2        0.21       -1.19      9.21 o
  11   5   2       47.08       36.26     12.22 o
  12   5   2      159.37      197.24     21.38 o
 -13   6   2        0.37       -1.61      8.50 o
 -12   6   2       14.71       -2.04     15.97 o
 -11   6   2      145.55      168.22     17.59 o
 -10   6   2      188.93      190.97     17.86 o
  -9   6   2      292.67      252.38     16.00 o
  -8   6   2      319.28      302.34     15.12 o
  -7   6   2      455.27      485.09     30.08 o
  -6   6   2      949.24      909.55     35.65 o
  -5   6   2     1090.85     1043.13     35.86 o
  -4   6   2     5763.66     6106.01     78.64 o
  -3   6   2     5190.42     5479.01     50.17 o
  -2   6   2       12.06       12.72      5.15 o
  -1   6   2       91.22       69.83      7.04 o
   0   6   2      132.19      140.63      8.56 o
   1   6   2     5527.74     5634.09     47.03 o
   2   6   2     1402.74     1423.27     23.94 o
   3   6   2     1368.64     1409.92     40.37 o
   4   6   2        3.05       -0.63      6.18 o
   5   6   2      831.30      830.64     24.63 o
   6   6   2        0.09       27.13     11.21 o
   7   6   2       44.25       35.27     10.65 o
   8   6   2      110.09       89.81     13.54 o
   9   6   2      961.47      954.35     27.39 o
  10   6   2        8.71       24.56     11.46 o
  11   6   2        0.33      -27.97     18.65 o
  12   6   2        8.33        4.82     23.18 o
 -13   7   2       20.85        1.36     13.51 o
 -12   7   2        0.01        8.09     12.01 o
 -11   7   2      249.41      267.86     22.31 o
 -10   7   2       76.34      100.97     20.65 o
  -9   7   2      185.18      159.45     22.97 o
  -8   7   2        0.16       19.17     16.27 o
  -7   7   2       19.48       11.62     16.17 o
  -6   7   2     2132.64     2104.31     54.60 o
  -5   7   2      218.30      173.90     26.47 o
  -4   7   2     1562.25     1539.95     30.27 o
  -3   7   2      721.29      630.82     19.75 o
  -2   7   2       76.88      111.01      8.44 o
  -1   7   2      670.56      634.64     18.37 o
   0   7   2     1950.43     1822.42     34.52 o
   1   7   2      892.15      820.30     24.79 o
   2   7   2      487.29      533.39     27.23 o
   3   7   2      709.60      724.66     32.57 o
   4   7   2        0.78       -1.16     10.97 o
   5   7   2     1328.22     1417.34     32.93 o
   6   7   2      258.09      249.06     17.56 o
   7   7   2      746.22      743.58     27.56 o
   8   7   2       10.29       -1.66     20.43 o
   9   7   2      107.58       99.32     14.16 o
  10   7   2       34.21       40.70     15.62 o
  11   7   2      195.15      198.53     26.24 o
  12   7   2        4.25      -37.29     24.86 o
 -13   8   2       92.24      109.63     29.23 o
 -12   8   2      255.27      231.83     22.20 o
 -11   8   2       29.65       18.55     12.93 o
 -10   8   2      457.49      523.67     35.50 o
  -9   8   2       71.82       49.71     18.66 o
  -8   8   2        0.08       -6.06     16.37 o
  -7   8   2       23.05       37.34     18.08 o
  -6   8   2        0.68       -3.40     16.25 o
  -5   8   2      461.02      444.97     39.98 o
  -4   8   2      345.82      352.89     25.36 o
  -3   8   2      974.13      924.85     27.88 o
  -2   8   2      109.44      124.06      9.32 o
  -1   8   2       45.62       64.81      8.45 o
   0   8   2      282.40      341.91     13.54 o
   1   8   2       96.74      116.92     10.85 o
   2   8   2        3.95        9.52      9.86 o
   3   8   2       16.79       10.91     14.88 o
   4   8   2       45.92       62.49     13.96 o
   5   8   2      871.69      958.12     34.66 o
   6   8   2       20.26       24.86     23.44 o
   7   8   2       66.45       68.33     13.09 o
   8   8   2      281.57      256.46     19.16 o
   9   8   2      203.73      221.31     20.28 o
  10   8   2      200.18      208.91     26.70 o
  11   8   2       20.74       21.59     16.82 o
  12   8   2       25.22       32.01     28.06 o
 -12   9   2       15.32      -29.78     19.85 o
 -11   9   2        1.61       17.69     18.68 o
 -10   9   2        5.62       37.79     18.49 o
  -9   9   2       64.86       37.34     17.07 o
  -8   9   2       55.43       67.86     18.18 o
  -7   9   2      120.53      147.32     22.53 o
  -6   9   2      582.12      616.87     35.08 o
  -5   9   2     1234.40     1264.92     45.46 o
  -4   9   2        1.28        0.87      5.15 o
  -3   9   2     1600.26     1585.01     46.06 o
  -2   9   2     2879.33     2818.15     43.71 o
  -1   9   2      172.92      260.03     15.87 o
   0   9   2     2421.62     2604.90     36.12 o
   1   9   2      136.20      167.78     13.36 o
   2   9   2       20.36       14.76     10.76 o
   3   9   2      754.85      769.37     46.68 o
   4   9   2     1005.08     1075.84     44.20 o
   5   9   2       10.36        3.08     13.61 o
   6   9   2      814.75      770.59     28.37 o
   7   9   2       37.13       30.79     11.43 o
   8   9   2        1.04       15.30     10.63 o
   9   9   2        0.53        4.66     15.55 o
  10   9   2       14.77       55.13     32.21 o
  11   9   2        4.25      -11.22     17.97 o
 -12  10   2      117.91      172.97     27.01 o
 -11  10   2        1.04       -7.11     17.44 o
 -10  10   2       21.26       -4.06     17.31 o
  -9  10   2      387.38      429.89     33.00 o
  -8  10   2      289.06      263.91     49.20 o
  -7  10   2     1084.72     1058.15     45.89 o
  -6  10   2       31.19       18.95     19.55 o
  -5  10   2     1330.55     1405.96     48.75 o
  -4  10   2       15.24       65.57     18.27 o
  -3  10   2       60.85       58.39     16.87 o
  -2  10   2     3530.54     3730.37     52.94 o
  -1  10   2        3.43      -13.29     10.42 o
   0  10   2       11.37        3.26     17.40 o
   1  10   2        7.07       29.59     10.20 o
   2  10   2       29.41       62.90     28.21 o
   3  10   2       66.95       78.49     19.45 o
   4  10   2      530.19      586.44     47.61 o
   5  10   2      386.44      368.10     26.16 o
   6  10   2     1070.48     1040.76     33.64 o
   7  10   2        5.57        2.86     14.78 o
   8  10   2      127.53      131.80     16.85 o
   9  10   2       66.73       48.85     13.32 o
  10  10   2       24.26       42.01     19.74 o
  11  10   2        1.52        9.61     16.80 o
 -12  11   2       59.58       44.74     20.62 o
 -11  11   2      111.14      128.89     24.74 o
 -10  11   2       91.22      163.30     25.94 o
  -9  11   2      520.39      573.96     38.04 o
  -8  11   2      114.00       94.38     68.85 o
  -7  11   2       81.59       83.58     23.38 o
  -6  11   2        2.04       10.68     18.07 o
  -5  11   2      498.45      520.27     44.97 o
  -4  11   2       94.41       76.60     19.69 o
  -3  11   2      103.36       97.83     20.83 o
  -2  11   2      172.55      139.47     14.68 o
  -1  11   2       34.00       53.24     12.48 o
   0  11   2      151.75      157.94     13.29 o
   1  11   2      798.05      860.33     27.97 o
   2  11   2        7.37       10.64     30.18 o
   3  11   2      915.27      872.51     56.21 o
   4  11   2      974.63      962.13     37.73 o
   5  11   2     1158.89     1119.30     42.31 o
   6  11   2      107.49      130.23     19.68 o
   7  11   2      506.42      485.46     26.34 o
   8  11   2      410.43      390.64     32.94 o
   9  11   2      166.45      166.92     25.02 o
  10  11   2       31.23       23.82     16.85 o
  11  11   2        3.34       41.07     23.15 o
 -11  12   2       84.50       97.67     26.43 o
 -10  12   2        0.13        7.11     19.19 o
  -9  12   2      100.86       55.34     20.21 o
  -8  12   2       22.83        9.84     17.90 o
  -7  12   2        6.98       -3.23     18.10 o
  -6  12   2       35.11       27.39     16.80 o
  -5  12   2       63.82       68.78     19.91 o
  -4  12   2      993.23      979.27     70.22 o
  -3  12   2      888.16      867.48     39.88 o
  -2  12   2        0.76       -2.78     11.65 o
  -1  12   2       15.18        5.63     10.47 o
   0  12   2       10.21       12.83     10.66 o
   1  12   2      308.47      303.45     19.54 o
   2  12   2        4.99        1.69     12.03 o
   3  12   2      262.00      238.70     23.14 o
   4  12   2     1166.30     1109.03     42.80 o
   5  12   2      256.44      256.66     25.03 o
   6  12   2       13.97       12.36     22.43 o
   7  12   2       89.29       63.83     14.02 o
   8  12   2        6.50      -11.12     16.67 o
   9  12   2        5.16       -3.90     23.40 o
  10  12   2        1.72       32.13     20.05 o
 -11  13   2        7.17      -25.76     36.51 o
 -10  13   2       24.66       32.27     17.89 o
  -9  13   2       26.72       57.03     35.56 o
  -8  13   2      324.38      265.38     73.80 o
  -7  13   2       17.89      -11.62     19.46 o
  -6  13   2      390.25      362.21     31.17 o
  -5  13   2       47.79       -6.11     17.61 o
  -4  13   2     1538.65     1540.81     59.00 o
  -3  13   2      153.83      169.95     26.69 o
  -2  13   2       43.24       37.81     16.16 o
  -1  13   2     2186.73     2355.77     42.71 o
   0  13   2       83.43      100.53     13.40 o
   1  13   2      241.94      247.38     19.17 o
   2  13   2       51.73       54.19     14.40 o
   3  13   2      184.76      207.42     22.26 o
   4  13   2      581.35      546.47     32.31 o
   5  13   2      289.80      260.48     24.64 o
   6  13   2        0.01        1.00     16.34 o
   7  13   2       48.61       21.28     11.83 o
   8  13   2        0.08       18.84     15.24 o
   9  13   2       23.25       33.37     20.00 o
  10  13   2       24.62       -7.78     20.80 o
 -10  14   2      129.95      112.59     26.31 o
  -9  14   2      586.02      599.05     43.38 o
  -8  14   2      218.37      209.87     38.76 o
  -7  14   2        1.02      -24.77     18.07 o
  -6  14   2        0.04       35.57     18.84 o
  -5  14   2       61.55       67.44     19.52 o
  -4  14   2       90.73       67.97     18.88 o
  -3  14   2        7.92      -11.26     17.06 o
  -2  14   2      488.07      434.05     24.38 o
  -1  14   2      858.40      896.20     28.38 o
   0  14   2       14.94        7.49     12.73 o
   1  14   2       39.09       27.46     12.93 o
   2  14   2      797.17      803.47     31.85 o
   3  14   2      114.46      131.24     16.53 o
   4  14   2       14.84       18.51     19.15 o
   5  14   2      262.18      232.60     24.88 o
   6  14   2        6.19       -8.62     17.29 o
   7  14   2        4.65       -4.83     12.59 o
   8  14   2       32.10       35.31     19.05 o
   9  14   2       24.37       60.37     19.89 o
 -10  15   2       19.60      -30.72     23.40 o
  -9  15   2       62.05       34.21     19.67 o
  -8  15   2        9.36        4.51     22.36 o
  -7  15   2       77.81       64.32     21.99 o
  -6  15   2       98.80      133.51     23.37 o
  -5  15   2      372.38      294.64     31.08 o
  -4  15   2      428.14      464.99     34.21 o
  -3  15   2      147.24      122.06     40.18 o
  -2  15   2      873.31      842.48     28.84 o
  -1  15   2       99.26       99.17     14.96 o
   0  15   2      311.42      305.82     19.72 o
   1  15   2      331.01      335.49     22.50 o
   2  15   2       36.26       44.26     13.84 o
   3  15   2      208.50      196.40     19.20 o
   4  15   2      810.97      809.64     41.50 o
   5  15   2       54.30       64.62     20.06 o
   6  15   2        6.40       20.36     25.82 o
   7  15   2        6.56        3.14     12.92 o
   8  15   2      138.92      151.92     25.77 o
   9  15   2        5.56       20.30     40.72 o
  -9  16   2       18.58       -1.46     19.89 o
  -8  16   2       28.09      -31.94     21.29 o
  -7  16   2       88.02       66.61     22.65 o
  -6  16   2       24.65       26.25     20.67 o
  -5  16   2      181.14      150.97     25.04 o
  -4  16   2       63.91       47.04     18.70 o
  -3  16   2        3.63       -3.61     17.16 o
  -2  16   2      351.34      328.53     23.53 o
  -1  16   2      576.61      566.55     30.75 o
   0  16   2        0.43        4.78     10.22 o
   1  16   2      535.65      582.04     29.00 o
   2  16   2      438.75      462.90     26.19 o
   3  16   2      600.04      610.25     30.64 o
   4  16   2       27.73       15.96     13.33 o
   5  16   2       66.47       92.15     24.04 o
   6  16   2       25.44       39.90     18.20 o
   7  16   2       22.00       32.07     19.03 o
   8  16   2       87.34       69.12     58.04 o
  -8  17   2        3.39      -18.95     20.66 o
  -7  17   2       64.55       73.78     21.96 o
  -6  17   2       85.88       75.75     19.98 o
  -5  17   2       15.08       15.76     34.57 o
  -4  17   2      217.59      205.61     26.73 o
  -3  17   2        9.55       -4.39     12.96 o
  -2  17   2       29.52       24.93     13.89 o
  -1  17   2       90.09       83.75     12.96 o
   0  17   2       30.41       22.57     12.61 o
   1  17   2       57.03       61.27     13.99 o
   2  17   2       28.61       27.11     16.12 o
   3  17   2       30.37       35.22     14.06 o
   4  17   2       23.35       16.51     13.90 o
   5  17   2      130.54      129.99     18.35 o
   6  17   2        2.25       19.17     12.57 o
   7  17   2        2.22       -9.25     19.03 o
  -7  18   2       84.72       65.46     23.62 o
  -6  18   2       53.94       39.93     27.91 o
  -5  18   2       34.30       34.38     19.26 o
  -4  18   2      144.51      165.83     25.60 o
  -3  18   2       28.17       24.99     17.06 o
  -2  18   2      164.98      167.39     20.46 o
  -1  18   2       28.88       33.48     11.28 o
   0  18   2        1.16        0.05     13.68 o
   1  18   2       56.91       56.77     14.15 o
   2  18   2        0.04        7.33     13.44 o
   3  18   2        3.78       -2.08     12.80 o
   4  18   2        0.22       -4.24     14.82 o
   5  18   2       17.26       25.38     14.48 o
   6  18   2       31.40       27.53     16.59 o
  -6  19   2        2.92       -2.05     18.85 o
  -5  19   2      121.58       90.90     22.50 o
  -4  19   2       63.95       38.67     14.91 o
  -3  19   2      171.71      165.31     21.63 o
  -2  19   2      108.22      118.44     17.36 o
  -1  19   2      197.58      168.94     16.86 o
   0  19   2      756.42      802.34     36.68 o
   1  19   2      106.60      121.78     18.85 o
   2  19   2        1.30      -21.13     16.46 o
   3  19   2      165.98      212.64     21.81 o
   4  19   2       27.02       29.37     15.07 o
   5  19   2        2.13      -23.87     21.85 o
  -4  20   2       44.27       71.43     17.01 o
  -3  20   2        8.92       19.28     17.49 o
  -2  20   2        0.23       -4.25     14.86 o
  -1  20   2       24.68       23.69     14.61 o
   0  20   2       16.07       10.07     12.58 o
   1  20   2       38.64       32.65     18.13 o
   2  20   2        3.46      -20.97     13.98 o
   3  20   2      139.11      132.23     19.21 o
 -14   1   3      133.62      134.03     13.51 o
 -13   1   3       19.33       13.72      6.93 o
 -12   1   3      153.77      137.15      9.06 o
 -11   1   3        0.10       -1.74      5.14 o
 -10   1   3      124.13      110.04      8.50 o
  -9   1   3       25.14       24.31      5.88 o
  -8   1   3      460.04      473.03     14.48 o
  -7   1   3      714.12      726.97     16.14 o
  -6   1   3      520.59      487.82      9.78 o
  -5   1   3      323.12      335.48      7.85 o
  -4   1   3     3822.35     3602.48     21.83 o
  -3   1   3       45.08       46.82      2.61 o
  -2   1   3     1024.57     1031.44      9.32 o
  -1   1   3      647.31      557.76      6.84 o
   0   1   3     2795.09     2615.23     17.05 o
   1   1   3       26.61       40.70      3.82 o
   2   1   3     1933.19     1924.87     14.63 o
   3   1   3     5401.49     5775.81     36.45 o
   4   1   3      927.33      929.42     12.91 o
   5   1   3      581.73      614.65     12.23 o
   6   1   3       31.82       31.26      6.29 o
   7   1   3      408.37      432.67     13.28 o
   8   1   3       23.21       18.19      8.21 o
   9   1   3        1.62       -7.70      5.66 o
  10   1   3        1.41       19.04     10.21 o
  11   1   3       57.61       62.30     12.24 o
  12   1   3       58.29       53.62     13.10 o
 -14   2   3        8.44        4.43     19.89 o
 -13   2   3       57.44       44.09     11.13 o
 -12   2   3      285.51      272.13     14.18 o
 -11   2   3      308.10      320.55     12.12 o
 -10   2   3       10.94        2.30      5.68 o
  -9   2   3      357.93      366.85     12.32 o
  -8   2   3      476.88      542.08     14.78 o
  -7   2   3      252.74      204.05      8.78 o
  -6   2   3        9.56        0.74      2.84 o
  -5   2   3     5811.13     5696.97     31.87 o
  -4   2   3     1018.04     1062.43     14.64 o
  -3   2   3      760.61      720.69     10.11 o
  -2   2   3    15543.84    15437.39     37.79 o
  -1   2   3     3537.74     3515.58     27.10 o
   0   2   3      963.61     1142.19     18.22 o
   1   2   3      484.06      486.19     10.85 o
   2   2   3      139.37      160.61      7.99 o
   3   2   3      130.22      138.16      5.54 o
   4   2   3      580.23      645.41     12.34 o
   5   2   3     1025.70     1041.40     16.20 o
   6   2   3      192.92      212.63      9.87 o
   7   2   3       49.43       51.18      8.37 o
   8   2   3      467.95      470.93     13.44 o
   9   2   3      416.73      424.02     16.11 o
  10   2   3        8.35      -10.77     10.40 o
  11   2   3        0.83       12.90     12.20 o
  12   2   3      143.60      121.78     20.85 o
 -14   3   3        3.97        5.84      8.50 o
 -13   3   3       50.71       37.79      9.57 o
 -12   3   3        0.01      -12.26      8.17 o
 -11   3   3      205.58      218.21     12.00 o
 -10   3   3       12.25        4.83      7.04 o
  -9   3   3        0.36       -1.22      9.38 o
  -8   3   3      934.34      951.77     20.06 o
  -7   3   3       65.17       51.59      4.35 o
  -6   3   3     2436.63     2570.82     24.98 o
  -5   3   3     3298.88     3459.04     27.41 o
  -4   3   3     2731.09     2649.27     20.30 o
  -3   3   3      695.98      705.36     11.67 o
  -2   3   3       16.12       30.84      3.46 o
  -1   3   3      165.73      173.75      7.83 o
   0   3   3     2766.21     2669.33     18.49 o
   1   3   3      623.62      523.49      8.14 o
   2   3   3      127.99      143.07      4.56 o
   3   3   3       14.24       14.05      3.60 o
   4   3   3     6478.06     6521.37     48.11 o
   5   3   3     1920.97     2039.09     28.20 o
   6   3   3      563.60      563.66     15.09 o
   7   3   3       28.41       18.36      6.20 o
   8   3   3      620.51      644.60     17.83 o
   9   3   3       10.06        3.04      7.91 o
  10   3   3        1.00       -3.34      8.75 o
  11   3   3      175.44      170.88     18.94 o
  12   3   3        7.19       32.62     16.26 o
 -14   4   3       51.62       35.94     11.35 o
 -13   4   3        9.61        4.46      9.49 o
 -12   4   3      139.34      119.25     14.10 o
 -11   4   3      399.17      406.25     30.70 o
 -10   4   3       86.21       92.23      9.65 o
  -9   4   3      127.28      133.75      9.89 o
  -8   4   3      653.05      585.34     11.58 o
  -7   4   3       99.38      109.37      7.00 o
  -6   4   3     3120.45     3131.23     28.24 o
  -5   4   3      612.49      494.02     10.81 o
  -4   4   3     5279.87     5332.28     77.65 o
  -3   4   3      747.45      655.88     21.17 o
  -2   4   3     1502.12     1483.04     18.36 o
  -1   4   3     2909.23     3043.64     27.61 o
   0   4   3      690.49      675.43     15.94 o
   1   4   3       24.45       27.74      4.36 o
   2   4   3      139.26      133.90      5.60 o
   3   4   3       93.58       92.51      5.93 o
   4   4   3      421.12      396.64     10.55 o
   5   4   3      106.84       99.97      5.71 o
   6   4   3     2054.19     2168.26     34.18 o
   7   4   3        0.14        7.15      6.09 o
   8   4   3      249.17      230.74     11.73 o
   9   4   3      111.69      128.47     12.25 o
  10   4   3      412.71      379.17     19.23 o
  11   4   3       92.84      100.13     14.93 o
  12   4   3       62.38       43.40     24.58 o
 -13   5   3      123.78      101.82     14.47 o
 -12   5   3       50.26       60.38     15.21 o
 -11   5   3       39.48       39.24     13.24 o
 -10   5   3        0.13        9.75     10.57 o
  -9   5   3       77.59       72.23     11.31 o
  -8   5   3      153.93      148.79      8.35 o
  -7   5   3        6.65        4.49      4.77 o
  -6   5   3     7957.31     7963.84     96.14 o
  -5   5   3     8875.40     8827.56     96.89 o
  -4   5   3      470.09      569.95     23.54 o
  -3   5   3     1288.32     1310.11     21.08 o
  -2   5   3       16.80       11.20      3.07 o
  -1   5   3      450.26      454.80     13.32 o
   0   5   3     2229.53     2202.68     27.94 o
   1   5   3        0.71       -2.96      4.06 o
   2   5   3     1347.54     1496.08     23.41 o
   3   5   3      151.75      193.44      8.40 o
   4   5   3      379.48      421.01     12.78 o
   5   5   3      783.45      799.92     15.18 o
   6   5   3       85.90       87.29     11.26 o
   7   5   3        7.75        0.58      8.30 o
   8   5   3       37.68       29.46      6.41 o
   9   5   3       97.16      107.28     12.19 o
  10   5   3       36.76       47.76     13.40 o
  11   5   3        7.61       -1.22     24.55 o
  12   5   3      228.21      264.80     24.26 o
 -13   6   3      247.21      251.94     19.66 o
 -12   6   3        2.66       19.15     45.62 o
 -11   6   3       50.27       67.70     16.37 o
 -10   6   3       51.30       58.02     13.15 o
  -9   6   3       14.69        9.24     11.46 o
  -8   6   3        0.40       -8.71      8.48 o
  -7   6   3      505.64      493.08     29.90 o
  -6   6   3        0.12        8.95     16.63 o
  -5   6   3      106.29       90.25     16.58 o
  -4   6   3      111.74      128.10     15.51 o
  -3   6   3        1.76       11.00      8.05 o
  -2   6   3       62.13       66.61      4.80 o
  -1   6   3       47.01       35.09      4.81 o
   0   6   3     1848.20     1968.51     29.80 o
   1   6   3     1982.32     2114.86     25.89 o
   2   6   3     2062.41     2228.70     33.18 o
   3   6   3      191.81      220.21      9.65 o
   4   6   3       68.82       64.07      6.98 o
   5   6   3      501.63      494.11     14.97 o
   6   6   3      132.77      112.48     13.00 o
   7   6   3      509.21      472.83     21.75 o
   8   6   3     1109.34     1111.60     33.45 o
   9   6   3      183.55      182.10     16.34 o
  10   6   3       65.85       71.01     53.97 o
  11   6   3       68.24       70.56     19.99 o
  12   6   3       10.05       46.54     21.36 o
 -13   7   3      169.70      186.48     20.95 o
 -12   7   3       26.51       18.28     23.81 o
 -11   7   3        7.80      -11.79     18.44 o
 -10   7   3       22.94       22.49     13.31 o
  -9   7   3        7.31       -5.99     16.53 o
  -8   7   3       37.00       39.31     17.74 o
  -7   7   3       97.29       84.37     19.61 o
  -6   7   3     1278.09     1351.11     45.16 o
  -5   7   3     1587.93     1672.47     46.65 o
  -4   7   3       17.75       41.83      9.72 o
  -3   7   3     1141.27     1251.96     32.49 o
  -2   7   3      184.88      199.77      7.68 o
  -1   7   3       67.76       78.79      6.54 o
   0   7   3     4484.06     4782.50     55.61 o
   1   7   3     2623.20     2758.69     32.00 o
   2   7   3      160.92      162.10     10.94 o
   3   7   3        2.93        0.31      5.47 o
   4   7   3     1042.27     1072.45     22.04 o
   5   7   3      963.66      958.81     26.94 o
   6   7   3      503.96      465.09     20.97 o
   7   7   3      226.65      204.40     16.00 o
   8   7   3      336.09      320.23     30.26 o
   9   7   3       13.81       10.10     19.94 o
  10   7   3        3.42        0.96     17.65 o
  11   7   3       27.33       32.72     16.59 o
 -13   8   3       26.97       14.02     17.41 o
 -12   8   3       18.04      -19.63     27.60 o
 -11   8   3       15.35       24.75     26.72 o
 -10   8   3       19.89       33.45     14.50 o
  -9   8   3        3.74        9.60     16.89 o
  -8   8   3      342.74      324.34     29.16 o
  -7   8   3      379.25      342.35     29.13 o
  -6   8   3      207.23      231.18     15.41 o
  -5   8   3       55.66       49.33     13.16 o
  -4   8   3        2.76       -3.23      8.67 o
  -3   8   3      121.44      149.19      7.32 o
  -2   8   3        7.29       10.60      4.65 o
  -1   8   3      574.33      636.83     14.55 o
   0   8   3       41.97       56.79      9.94 o
   1   8   3       60.92       62.30      7.38 o
   2   8   3      982.02     1110.04     26.18 o
   3   8   3      485.79      582.60     20.39 o
   4   8   3      945.48      987.95     27.55 o
   5   8   3        0.07        4.89     10.24 o
   6   8   3     1729.82     1667.65     38.64 o
   7   8   3      181.93      181.30     15.86 o
   8   8   3       20.43       25.60     10.66 o
   9   8   3       46.79       20.01     17.95 o
  10   8   3        5.20       30.36     17.20 o
  11   8   3       17.95        2.68     18.53 o
 -12   9   3        0.19      -28.57     19.54 o
 -11   9   3      155.67      183.31     26.62 o
 -10   9   3      129.91      120.20     22.31 o
  -9   9   3      157.54      177.59     25.96 o
  -8   9   3        7.14      -10.10     16.24 o
  -7   9   3        4.16      -11.75     27.31 o
  -6   9   3      299.11      299.18     26.49 o
  -5   9   3        8.95       24.41     10.52 o
  -4   9   3      716.67      687.30     23.74 o
  -3   9   3      262.94      263.19     10.00 o
  -2   9   3      181.92      163.94      8.67 o
  -1   9   3     1302.34     1339.29     25.06 o
   0   9   3       44.55       68.43      8.07 o
   1   9   3       12.12       34.22      7.82 o
   2   9   3      555.72      660.00     21.46 o
   3   9   3       32.75       25.22     10.25 o
   4   9   3      199.96      197.85     16.06 o
   5   9   3        6.01        4.98     14.06 o
   6   9   3       18.49       26.28     18.75 o
   7   9   3      809.98      773.82     29.17 o
   8   9   3      171.78      175.34     16.69 o
   9   9   3       69.15       63.69     19.25 o
  10   9   3       71.60       33.15     18.38 o
  11   9   3       10.17      -10.54     58.17 o
 -12  10   3      154.37      141.58     58.40 o
 -11  10   3       16.80       28.09     19.62 o
 -10  10   3       33.50       44.98     20.04 o
  -9  10   3      186.90      178.39     25.82 o
  -8  10   3      299.28      266.85     27.29 o
  -7  10   3     1285.26     1306.01     51.70 o
  -6  10   3      108.84      110.95     22.46 o
  -5  10   3       29.70       -2.88     23.59 o
  -4  10   3      625.91      638.19     34.32 o
  -3  10   3        0.16        8.93     11.13 o
  -2  10   3     2469.88     2480.89     55.19 o
  -1  10   3       30.63       33.69     11.71 o
   0  10   3      311.41      329.06     21.09 o
   1  10   3      314.35      331.24     20.72 o
   2  10   3      253.83      308.61     17.67 o
   3  10   3      114.10      144.04     13.81 o
   4  10   3       36.82       37.12     17.90 o
   5  10   3      268.61      260.58     18.35 o
   6  10   3       87.41       94.17     13.06 o
   7  10   3       15.81       17.97     11.44 o
   8  10   3       10.52       56.58     18.86 o
   9  10   3        1.12        2.84     15.34 o
  10  10   3       73.92       36.43     18.76 o
  11  10   3       21.34      -10.24     22.99 o
 -12  11   3      136.08       88.81     50.29 o
 -11  11   3        2.48      -19.97     26.44 o
 -10  11   3       11.46       18.10     29.10 o
  -9  11   3       80.88       62.38     21.09 o
  -8  11   3      281.81      249.01     28.07 o
  -7  11   3      803.37      739.40     41.35 o
  -6  11   3      184.94      168.01     40.23 o
  -5  11   3        0.40      -12.10     18.12 o
  -4  11   3      875.84      918.81     18.59 o
  -3  11   3      920.76     1027.74     24.51 o
  -2  11   3       39.00       37.14     11.62 o
  -1  11   3     1210.79     1321.70     34.50 o
   0  11   3      512.24      521.11     22.64 o
   1  11   3       37.59       39.33     11.41 o
   2  11   3        2.21       -2.38     10.62 o
   3  11   3      656.23      666.14     25.33 o
   4  11   3       24.75       14.87     11.17 o
   5  11   3       59.87       43.60     12.12 o
   6  11   3      535.07      532.10     25.87 o
   7  11   3        0.35       23.03     18.15 o
   8  11   3       32.45       66.24     19.65 o
   9  11   3       19.76       26.77     27.76 o
  10  11   3      520.21      478.19     40.30 o
 -11  12   3      259.68      346.30     34.81 o
 -10  12   3       41.50       21.97     67.09 o
  -9  12   3      109.02      101.50     29.81 o
  -8  12   3       10.28        6.24     18.26 o
  -7  12   3      180.49      143.39     28.16 o
  -6  12   3       86.36       82.64     21.64 o
  -5  12   3        1.74       20.74     22.22 o
  -4  12   3       17.18       19.91     11.79 o
  -3  12   3      665.93      638.10     21.07 o
  -2  12   3      256.77      244.17     18.67 o
  -1  12   3      282.24      298.41     19.37 o
   0  12   3      418.79      407.69     21.05 o
   1  12   3       98.01      100.83     13.66 o
   2  12   3       44.72       40.78     11.35 o
   3  12   3      213.86      212.85     23.98 o
   4  12   3       11.71       -2.12     11.01 o
   5  12   3      132.13      134.32     16.04 o
   6  12   3      151.17      129.40     15.54 o
   7  12   3      173.08      177.46     18.62 o
   8  12   3       22.31        0.44     16.55 o
   9  12   3        7.76       17.61     18.06 o
  10  12   3       13.03       10.24     18.92 o
 -11  13   3        8.07       27.13     21.28 o
 -10  13   3       23.97       27.66     20.87 o
  -9  13   3      173.35      198.57     32.28 o
  -8  13   3      118.73       74.80     20.70 o
  -7  13   3       37.35       20.25     30.10 o
  -6  13   3      125.51      112.04     40.71 o
  -5  13   3      950.41      831.72     43.01 o
  -4  13   3        0.01       -9.58     16.90 o
  -3  13   3      342.90      366.42     17.90 o
  -2  13   3       42.37       37.12     12.83 o
  -1  13   3      753.17      740.23     24.85 o
   0  13   3        0.81       18.12     12.08 o
   1  13   3     2203.48     2284.89     48.28 o
   2  13   3      180.33      177.71     16.83 o
   3  13   3      275.77      267.34     21.19 o
   4  13   3      676.72      664.95     28.39 o
   5  13   3      265.15      240.31     23.93 o
   6  13   3      239.03      189.46     18.81 o
   7  13   3      194.30      184.91     26.17 o
   8  13   3      152.38      192.55     27.97 o
   9  13   3        0.96      -14.49     18.21 o
 -10  14   3       49.81       62.43     21.88 o
  -9  14   3       42.29       19.55     19.78 o
  -8  14   3      295.65      276.17     42.83 o
  -7  14   3        0.97        1.11     18.56 o
  -6  14   3      137.65      149.12     35.17 o
  -5  14   3      123.16      119.69     22.54 o
  -4  14   3       16.57       22.51     18.18 o
  -3  14   3        3.72        9.93     22.09 o
  -2  14   3      212.38      202.93     18.43 o
  -1  14   3      177.52      174.96     14.81 o
   0  14   3      242.68      249.81     19.00 o
   1  14   3     1097.94     1079.13     35.24 o
   2  14   3      497.64      508.87     25.39 o
   3  14   3      111.39      128.26     16.55 o
   4  14   3        0.05        1.70     11.33 o
   5  14   3       67.13       76.16     14.03 o
   6  14   3       24.26       34.98     13.69 o
   7  14   3      411.99      454.62     36.23 o
   8  14   3       14.79       39.13     43.59 o
   9  14   3        2.40       -9.30     19.65 o
 -10  15   3        7.21        2.54     19.80 o
  -9  15   3       28.10        5.02     22.63 o
  -8  15   3        0.01       53.07     20.95 o
  -7  15   3        8.76       29.01     44.09 o
  -6  15   3        0.08        6.50     17.46 o
  -5  15   3        0.91      -16.65     17.88 o
  -4  15   3       71.71       41.00     17.67 o
  -3  15   3       31.49       21.21     17.15 o
  -2  15   3      164.84      169.12     14.55 o
  -1  15   3       33.84       38.33     10.92 o
   0  15   3       77.80       68.61     13.07 o
   1  15   3       91.81       91.50     20.50 o
   2  15   3      112.06      112.99     16.57 o
   3  15   3        0.50      -10.47     10.41 o
   4  15   3      141.99      109.66     13.19 o
   5  15   3      137.26      127.70     17.77 o
   6  15   3       33.43       12.74     17.62 o
   7  15   3      411.99      463.94     37.84 o
   8  15   3       34.48       25.26     17.96 o
  -9  16   3       12.00        5.70     20.00 o
  -8  16   3      152.04      155.65     28.66 o
  -7  16   3        0.84      -22.68     19.43 o
  -6  16   3        2.13      -13.74     18.20 o
  -5  16   3       35.14       42.21     20.05 o
  -4  16   3       33.59       42.96     19.50 o
  -3  16   3       72.46       41.24     18.31 o
  -2  16   3      198.38      192.37     16.32 o
  -1  16   3        2.63       12.96     11.60 o
   0  16   3      374.23      407.23     24.06 o
   1  16   3       81.83       93.73     20.09 o
   2  16   3      387.55      351.07     24.04 o
   3  16   3        8.02        5.82     10.16 o
   4  16   3       15.91       -6.25     14.28 o
   5  16   3       17.73       25.15     11.29 o
   6  16   3       71.00       65.31     20.50 o
   7  16   3       42.93       41.77     20.36 o
  -8  17   3       35.46       16.46     41.09 o
  -7  17   3        2.63      -30.26     48.23 o
  -6  17   3       30.34       65.17     23.37 o
  -5  17   3        4.81       -7.45     17.77 o
  -4  17   3      154.77      147.50     23.84 o
  -3  17   3      204.94      236.37     21.57 o
  -2  17   3        0.39       15.00     10.94 o
  -1  17   3        0.74       -8.58     10.60 o
   0  17   3      540.48      570.54     29.41 o
   1  17   3       35.55       21.11     17.44 o
   2  17   3        8.06      -10.08     15.93 o
   3  17   3      220.87      221.65     17.48 o
   4  17   3      295.59      297.08     19.88 o
   5  17   3      233.62      249.20     32.30 o
   6  17   3      104.09      138.60     20.24 o
  -7  18   3       14.43       20.27     19.68 o
  -6  18   3       25.17       10.94     49.29 o
  -5  18   3        3.31      -12.72     18.00 o
  -4  18   3       57.11       66.69     21.52 o
  -3  18   3       10.44        8.80     13.85 o
  -2  18   3        2.95      -19.50     13.00 o
  -1  18   3        1.09       -4.04     10.61 o
   0  18   3      403.26      453.54     33.50 o
   1  18   3       43.33       49.57     10.87 o
   2  18   3      173.41      156.88     15.28 o
   3  18   3      205.29      217.03     18.13 o
   4  18   3       19.89        7.36     13.75 o
   5  18   3        2.21        5.10     13.75 o
  -6  19   3        7.12       -1.88     49.51 o
  -5  19   3        0.00       43.96     22.95 o
  -4  19   3        1.51       -3.85     14.13 o
  -3  19   3       27.01       27.72     15.76 o
  -2  19   3        1.40       -7.38     13.15 o
  -1  19   3      176.15      132.99     17.79 o
   0  19   3      667.14      711.21     35.63 o
   1  19   3       23.24       11.46     12.66 o
   2  19   3       17.30        9.62     10.96 o
   3  19   3       39.45       39.97     12.05 o
   4  19   3      113.37      125.45     18.80 o
  -4  20   3      408.45      530.08     36.28 o
  -3  20   3      233.95      268.92     25.07 o
  -2  20   3       23.20       32.31     19.99 o
  -1  20   3       80.80       92.30     40.28 o
   0  20   3       20.45       42.15     13.91 o
   1  20   3        0.19        4.82     14.47 o
   2  20   3       37.82       -0.84     13.66 o
 -14   0   4        0.13      -23.82     37.05 o
 -13   0   4       26.03       18.51     11.33 o
 -12   0   4      101.57       87.46     11.06 o
 -11   0   4     1672.31     1746.45     37.13 o
 -10   0   4       13.87        7.38      8.92 o
  -9   0   4      408.92      431.87     21.02 o
  -8   0   4       10.52       10.32      8.81 o
  -7   0   4     4730.19     4722.08     55.52 o
  -6   0   4       60.69       47.08      5.01 o
  -5   0   4     2087.62     1894.00     20.50 o
  -4   0   4      340.13      278.98      9.63 o
  -3   0   4      358.55      300.15      7.39 o
  -2   0   4     1875.95     2040.14     24.04 o
  -1   0   4     3647.32     3721.08     25.99 o
   0   0   4     2386.34     2443.78     47.25 o
   1   0   4     7167.49     7442.39     42.44 o
   2   0   4      240.22      258.01     15.54 o
   3   0   4      502.90      630.08     25.94 o
   4   0   4     2178.58     2348.43     59.09 o
   5   0   4     2181.39     2284.63     24.53 o
   6   0   4     1083.11     1298.20     23.14 o
   7   0   4        6.46       22.71      5.80 o
   8   0   4      316.29      316.06     26.06 o
   9   0   4      711.40      760.58     55.97 o
  10   0   4      761.23      819.11     43.01 o
  11   0   4      173.70      199.83     25.37 o
  12   0   4       44.36       70.90     19.81 o
 -14   1   4       55.45       59.69     19.13 o
 -13   1   4      117.54      122.08     10.32 o
 -12   1   4       42.91       40.95      5.96 o
 -11   1   4        8.41        0.50      6.01 o
 -10   1   4       12.32       11.61      6.66 o
  -9   1   4       89.82       71.62      8.24 o
  -8   1   4      278.16      313.06     12.35 o
  -7   1   4      404.54      395.16     13.37 o
  -6   1   4       27.84       30.50      4.28 o
  -5   1   4      538.76      538.83      8.40 o
  -4   1   4     1071.26     1168.46     10.48 o
  -3   1   4     4314.32     4256.46     16.99 o
  -2   1   4      791.65      682.86      7.92 o
  -1   1   4      171.11      183.04      4.98 o
   0   1   4        1.15        1.89      1.60 o
   1   1   4     2595.36     2563.17     23.24 o
   2   1   4     3121.37     3157.07     33.71 o
   3   1   4     2346.06     2377.41     20.80 o
   4   1   4      649.76      749.39     13.28 o
   5   1   4      526.83      574.45     14.40 o
   6   1   4       52.95       66.16      6.38 o
   7   1   4       60.56       69.71      6.66 o
   8   1   4      262.46      253.45     11.47 o
   9   1   4      267.06      314.76     19.21 o
  10   1   4      236.61      229.22     17.76 o
  11   1   4        5.48        4.03     10.65 o
  12   1   4        0.12      -17.78     11.85 o
 -14   2   4        0.09       20.88     11.06 o
 -13   2   4      252.15      277.52     16.44 o
 -12   2   4       66.46       52.61      9.76 o
 -11   2   4      109.02      120.37      8.85 o
 -10   2   4      205.95      220.57     10.72 o
  -9   2   4       79.65       90.45      8.69 o
  -8   2   4      120.16      112.86      9.03 o
  -7   2   4      699.54      687.81     13.59 o
  -6   2   4        0.00        6.11      4.52 o
  -5   2   4     2495.73     2413.56     25.16 o
  -4   2   4      534.67      472.03      8.70 o
  -3   2   4      717.45      650.81     15.26 o
  -2   2   4      761.80      742.65      8.94 o
  -1   2   4        0.06       -0.21      2.24 o
   0   2   4      502.34      580.50     11.42 o
   1   2   4       26.45       26.04      8.32 o
   2   2   4     3765.83     3789.55     44.21 o
   3   2   4      113.18      126.92      5.94 o
   4   2   4     1302.89     1331.91     18.91 o
   5   2   4       10.97       18.47      5.83 o
   6   2   4        1.46       -3.03      7.02 o
   7   2   4       21.07       25.50     10.57 o
   8   2   4      122.86      124.18     13.20 o
   9   2   4       87.36       77.91     14.14 o
  10   2   4      440.69      496.45     24.01 o
  11   2   4      233.43      260.00     19.76 o
  12   2   4       27.85       15.75     12.07 o
 -14   3   4       47.10       48.34     11.50 o
 -13   3   4       24.99        5.17      9.46 o
 -12   3   4       45.98       62.72     10.61 o
 -11   3   4        1.17       11.53      8.93 o
 -10   3   4       86.55       91.10      8.25 o
  -9   3   4      519.69      527.40     16.50 o
  -8   3   4       20.08       28.81      7.69 o
  -7   3   4      264.61      269.65      9.94 o
  -6   3   4     2475.88     2673.86     34.70 o
  -5   3   4     2477.53     2615.06     24.69 o
  -4   3   4      148.38      153.10      8.73 o
  -3   3   4     2204.29     2174.07     18.84 o
  -2   3   4      419.50      369.39      6.97 o
  -1   3   4      662.25      669.47      8.79 o
   0   3   4        0.91        2.20      2.74 o
   1   3   4     2370.62     2475.68     35.02 o
   2   3   4        8.17       -6.13      9.09 o
   3   3   4     1147.04     1145.92     48.51 o
   4   3   4        1.31        4.00      3.82 o
   5   3   4      166.61      173.86      7.71 o
   6   3   4       53.42       43.12      6.84 o
   7   3   4      188.57      173.17     10.44 o
   8   3   4        8.90        5.95      7.44 o
   9   3   4      195.87      181.52     17.87 o
  10   3   4      194.87      194.43     19.05 o
  11   3   4      114.84      101.15     14.45 o
  12   3   4      384.67      405.86     34.29 o
 -14   4   4       17.84       15.90     15.29 o
 -13   4   4       24.20       53.86     11.39 o
 -12   4   4       15.80        7.14      9.87 o
 -11   4   4      775.13      833.75     25.42 o
 -10   4   4        0.96       -3.62      8.50 o
  -9   4   4        1.16        5.68      5.91 o
  -8   4   4     2252.05     2272.19     23.23 o
  -7   4   4      356.79      337.25     11.55 o
  -6   4   4      448.10      423.98     11.47 o
  -5   4   4       89.76       78.60      6.62 o
  -4   4   4     2519.32     2402.13     50.74 o
  -3   4   4      127.41      176.00      7.46 o
  -2   4   4      676.70      659.53     16.61 o
  -1   4   4      732.36      659.01     10.20 o
   0   4   4      383.30      331.33      8.12 o
   1   4   4      826.13      734.25     12.30 o
   2   4   4     1662.81     1691.26     61.07 o
   3   4   4        1.44       -5.34      3.56 o
   4   4   4      421.71      465.77     10.90 o
   5   4   4      243.44      242.44      9.57 o
   6   4   4       18.43       28.99      6.90 o
   7   4   4      199.23      199.55     11.07 o
   8   4   4      132.41      137.02      9.95 o
   9   4   4      186.80      230.24     20.10 o
  10   4   4      109.56       93.07     16.29 o
  11   4   4       70.10       57.60     14.30 o
  12   4   4       45.78       31.84     32.14 o
 -13   5   4       82.50      100.34     16.60 o
 -12   5   4       31.80       65.98     13.88 o
 -11   5   4      260.43      239.75     20.72 o
 -10   5   4      101.11      118.37     18.66 o
  -9   5   4      930.12      980.52     20.95 o
  -8   5   4     1748.98     1821.35     21.59 o
  -7   5   4       10.43       18.52      4.21 o
  -6   5   4     1182.49     1192.21     19.69 o
  -5   5   4      340.89      384.40     11.32 o
  -4   5   4       47.83       52.33     27.04 o
  -3   5   4     1638.46     1776.74     23.63 o
  -2   5   4     1599.96     1719.62     14.30 o
  -1   5   4      298.97      342.49      8.55 o
   0   5   4     1110.09     1088.95     18.61 o
   1   5   4     1698.57     1652.38     20.82 o
   2   5   4     2427.63     2519.16     28.72 o
   3   5   4       93.13       89.42      5.65 o
   4   5   4        0.08        0.98      4.57 o
   5   5   4      135.45      154.58      7.00 o
   6   5   4        7.63       -5.27      7.61 o
   7   5   4        8.12        5.88      6.53 o
   8   5   4        0.42        9.97      5.99 o
   9   5   4       23.04       27.02     17.31 o
  10   5   4       24.13       11.45     13.21 o
  11   5   4       95.87       99.28     16.83 o
 -13   6   4       19.28       29.61     11.52 o
 -12   6   4       40.03       18.02     17.40 o
 -11   6   4      203.69      193.08     25.32 o
 -10   6   4      255.89      295.36     19.29 o
  -9   6   4     1911.07     1980.06     40.73 o
  -8   6   4      209.94      206.02     15.09 o
  -7   6   4      122.35      133.36     11.53 o
  -6   6   4     2220.59     2121.39     54.65 o
  -5   6   4     2851.02     3062.12     92.79 o
  -4   6   4     4858.75     4881.50    141.79 o
  -3   6   4      436.12      530.63     25.16 o
  -2   6   4      699.66      741.47     12.07 o
  -1   6   4       63.94       58.41      5.55 o
   0   6   4      459.65      500.87     15.60 o
   1   6   4     1099.82     1189.27     27.38 o
   2   6   4      986.92     1060.23     21.12 o
   3   6   4     1295.20     1330.77     24.91 o
   4   6   4       52.48       70.77      6.84 o
   5   6   4      793.98      776.13     17.15 o
   6   6   4      355.80      364.98     17.92 o
   7   6   4       96.86       78.83     10.94 o
   8   6   4      482.00      475.77     18.39 o
   9   6   4        9.59        9.08     27.18 o
  10   6   4       86.46       92.57     20.02 o
  11   6   4        0.00       -9.84     17.92 o
 -13   7   4        1.09       -3.34     24.94 o
 -12   7   4      193.20      172.25     25.32 o
 -11   7   4        7.12      -15.13     28.41 o
 -10   7   4      557.18      587.52     36.62 o
  -9   7   4     1426.19     1395.37     34.75 o
  -8   7   4      349.81      347.15     22.72 o
  -7   7   4      360.46      357.80     28.01 o
  -6   7   4      147.31      163.12     12.89 o
  -5   7   4     1098.26     1135.93     28.58 o
  -4   7   4      189.79      214.44     11.04 o
  -3   7   4      270.51      328.74     13.38 o
  -2   7   4       48.16       62.40     10.70 o
  -1   7   4      509.37      458.15     11.95 o
   0   7   4       28.68       34.10      6.14 o
   1   7   4     3171.37     3418.84     39.25 o
   2   7   4      778.29      908.45     19.45 o
   3   7   4      138.11      167.34     11.82 o
   4   7   4      415.44      436.81     14.07 o
   5   7   4      147.36      134.87     12.10 o
   6   7   4      417.98      367.47     18.47 o
   7   7   4      376.89      360.69     18.98 o
   8   7   4       35.74       36.54     17.26 o
   9   7   4      167.90      214.56     26.69 o
  10   7   4       30.76       60.87     20.70 o
  11   7   4       19.29       -8.74     55.20 o
 -13   8   4       10.88        4.30     16.97 o
 -12   8   4       12.63       37.35     19.65 o
 -11   8   4        0.00      -10.80     16.34 o
 -10   8   4      282.08      290.50     29.41 o
  -9   8   4        6.09       -2.56     10.13 o
  -8   8   4      667.22      698.47     39.94 o
  -7   8   4      675.39      729.11     38.05 o
  -6   8   4        7.53        7.92      8.04 o
  -5   8   4       43.42       74.54     10.32 o
  -4   8   4      954.10      990.64     25.36 o
  -3   8   4       20.58       12.51      4.83 o
  -2   8   4      353.82      403.12     11.31 o
  -1   8   4      158.25      177.62      8.72 o
   0   8   4       90.95       89.89     10.47 o
   1   8   4       87.50       72.76      8.23 o
   2   8   4      703.38      677.11     18.52 o
   3   8   4       38.69       23.53      8.38 o
   4   8   4     1413.35     1506.23     32.57 o
   5   8   4      438.73      407.95     19.61 o
   6   8   4      733.22      676.33     24.50 o
   7   8   4      194.14      197.54     15.75 o
   8   8   4      507.87      548.26     37.11 o
   9   8   4       30.74       48.97     17.36 o
  10   8   4       44.35       44.21     31.56 o
  11   8   4       13.85       11.27     18.56 o
 -13   9   4        0.42        8.75     17.54 o
 -12   9   4      118.26       88.78     31.79 o
 -11   9   4       52.85       38.46     18.89 o
 -10   9   4      253.58      275.25     29.42 o
  -9   9   4      500.13      413.75     32.69 o
  -8   9   4      605.14      538.45     35.49 o
  -7   9   4        9.47       -8.43     18.32 o
  -6   9   4       36.17       42.19     11.19 o
  -5   9   4       78.25      103.76     11.80 o
  -4   9   4      274.71      285.18     15.51 o
  -3   9   4      992.66     1051.88     19.40 o
  -2   9   4      252.66      283.24     10.61 o
  -1   9   4      126.57      133.35     10.42 o
   0   9   4       90.33       77.87      9.22 o
   1   9   4        9.13       14.75      7.52 o
   2   9   4       17.02       29.49      8.36 o
   3   9   4      765.25      775.77     26.23 o
   4   9   4     1237.45     1276.93     31.87 o
   5   9   4      924.41      933.26     37.26 o
   6   9   4       16.14       15.05      8.70 o
   7   9   4      385.06      326.45     28.61 o
   8   9   4        4.41      -25.79     17.40 o
   9   9   4       32.35       38.37     17.30 o
  10   9   4       94.57      119.83     46.12 o
 -12  10   4       10.05       27.73     20.45 o
 -11  10   4      705.70      756.01     45.68 o
 -10  10   4       42.73       18.55     31.99 o
  -9  10   4       46.43        6.43     19.78 o
  -8  10   4      723.34      699.79     40.56 o
  -7  10   4       38.81       14.63     20.14 o
  -6  10   4     1122.44     1105.06     47.56 o
  -5  10   4      365.23      373.96     29.31 o
  -4  10   4     2289.71     2403.82     57.18 o
  -3  10   4       54.39       67.45      8.47 o
  -2  10   4     1647.65     1687.14     28.78 o
  -1  10   4      256.65      279.80     14.59 o
   0  10   4       30.73       61.16      8.76 o
   1  10   4     1160.93     1188.25     25.79 o
   2  10   4      311.92      346.78     15.62 o
   3  10   4     1834.89     1938.05     38.70 o
   4  10   4       19.34       28.58     10.84 o
   5  10   4       99.49       79.97     11.25 o
   6  10   4      670.26      666.77     26.49 o
   7  10   4      417.11      424.50     33.51 o
   8  10   4       59.10       64.85     19.13 o
   9  10   4       51.98       48.00     19.77 o
  10  10   4      153.72      172.19     27.46 o
 -12  11   4        5.27       -3.46     18.81 o
 -11  11   4       10.55      -23.86     19.87 o
 -10  11   4      157.28      182.53     26.59 o
  -9  11   4      405.46      369.59     35.24 o
  -8  11   4      416.94      395.68     33.81 o
  -7  11   4       68.45       49.53     18.45 o
  -6  11   4        0.32       -0.78     19.90 o
  -5  11   4      421.87      394.21     30.55 o
  -4  11   4        0.17        6.10     17.59 o
  -3  11   4      256.24      266.09     14.11 o
  -2  11   4      913.33      921.22     22.70 o
  -1  11   4      179.81      206.90     14.00 o
   0  11   4     1518.58     1577.41     30.21 o
   1  11   4       31.56       13.76      8.66 o
   2  11   4        6.84       -3.88      8.96 o
   3  11   4      203.00      231.53     14.69 o
   4  11   4      248.86      221.72     24.43 o
   5  11   4      108.02       87.95     12.94 o
   6  11   4      214.73      236.09     26.92 o
   7  11   4      207.14      169.90     23.69 o
   8  11   4      482.21      430.48     34.79 o
   9  11   4      116.60      131.82     23.87 o
  10  11   4      131.96       66.06     21.89 o
 -11  12   4        0.56       20.81     20.77 o
 -10  12   4       59.08       44.13     20.15 o
  -9  12   4      233.13      270.04     29.42 o
  -8  12   4      106.57      100.37     23.46 o
  -7  12   4        1.81       10.09     30.32 o
  -6  12   4        8.48       12.90     21.78 o
  -5  12   4      192.88      142.78     43.55 o
  -4  12   4     3390.67     3294.39     79.37 o
  -3  12   4      170.85      188.04     12.97 o
  -2  12   4     1488.67     1473.82     33.02 o
  -1  12   4       33.45       39.78      9.06 o
   0  12   4      385.43      384.05     17.07 o
   1  12   4        2.17       -6.03      9.10 o
   2  12   4      154.50      167.70     13.74 o
   3  12   4       56.22       62.08     10.77 o
   4  12   4      112.56       79.39     12.73 o
   5  12   4       10.74       19.96     10.90 o
   6  12   4       97.12       76.95     21.70 o
   7  12   4       31.96       34.84     18.38 o
   8  12   4      154.59      186.68     42.22 o
   9  12   4       78.60       58.76     19.21 o
 -11  13   4       90.86      116.13     32.52 o
 -10  13   4      137.61      166.68     26.99 o
  -9  13   4       39.33       51.64     21.55 o
  -8  13   4       25.04      -11.43     18.30 o
  -7  13   4       39.74       51.99     20.24 o
  -6  13   4       48.87       35.95     19.41 o
  -5  13   4      154.52      132.22     23.93 o
  -4  13   4       27.96        8.44     17.32 o
  -3  13   4      222.81      218.19     14.41 o
  -2  13   4      471.94      493.60     26.00 o
  -1  13   4      641.73      642.55     19.73 o
   0  13   4       24.19       16.73      8.33 o
   1  13   4      385.38      397.21     18.26 o
   2  13   4      149.85      118.39     12.68 o
   3  13   4      125.75      128.74     12.97 o
   4  13   4      300.94      324.59     18.17 o
   5  13   4        4.46        5.88     11.54 o
   6  13   4        4.35       -0.05     32.40 o
   7  13   4        1.66       -0.91     22.75 o
   8  13   4      347.04      343.12     34.22 o
   9  13   4       49.24       53.18     24.74 o
 -10  14   4        7.72       32.17     20.20 o
  -9  14   4        2.81      -29.70     19.80 o
  -8  14   4        0.00      -27.54     21.32 o
  -7  14   4        0.36       -0.05     18.23 o
  -6  14   4     1308.19     1276.20     77.49 o
  -5  14   4        1.99       11.71     25.54 o
  -4  14   4      188.72      163.01     23.85 o
  -3  14   4       94.41       84.57     19.10 o
  -2  14   4      470.28      475.71     18.98 o
  -1  14   4       30.47       26.96      7.97 o
   0  14   4      707.60      753.71     24.15 o
   1  14   4        5.80        5.79      8.64 o
   2  14   4      210.80      192.58     15.04 o
   3  14   4      674.10      665.55     25.22 o
   4  14   4      359.66      359.42     19.85 o
   5  14   4       93.23       99.47     25.67 o
   6  14   4       23.16       -8.27     17.47 o
   7  14   4      106.44      120.49     27.77 o
   8  14   4       11.03        6.05     18.47 o
 -10  15   4        4.71       13.02     22.06 o
  -9  15   4        0.20      -41.63     27.75 o
  -8  15   4       42.08       34.14     19.50 o
  -7  15   4        7.07       17.62     18.67 o
  -6  15   4        3.40        6.73     18.95 o
  -5  15   4        0.05        0.84     18.25 o
  -4  15   4      120.77      118.11     23.33 o
  -3  15   4     1080.79      986.13     47.71 o
  -2  15   4        0.86       -4.79     10.93 o
  -1  15   4        2.57        0.96      8.15 o
   0  15   4      120.80      125.43     12.14 o
   1  15   4      606.95      644.36     24.40 o
   2  15   4     1531.62     1559.46     37.66 o
   3  15   4       24.12       27.75     10.28 o
   4  15   4        8.69        5.59     16.18 o
   5  15   4       15.67       -1.23     12.26 o
   6  15   4      144.32      137.82     24.29 o
   7  15   4      212.23      246.48     29.42 o
   8  15   4        2.97        8.63     19.95 o
  -9  16   4       13.33      -11.34     19.97 o
  -8  16   4       30.56       28.95     31.51 o
  -7  16   4       18.37       16.50     18.28 o
  -6  16   4        1.57      -33.23     22.15 o
  -5  16   4       81.35       68.96     20.99 o
  -4  16   4       82.31       71.46     22.37 o
  -3  16   4        8.43        3.18     17.11 o
  -2  16   4      145.33      140.80     14.52 o
  -1  16   4      440.12      439.27     19.86 o
   0  16   4      118.69      136.56     13.35 o
   1  16   4      203.36      203.81     15.58 o
   2  16   4      141.39       92.65     13.11 o
   3  16   4      101.38      108.48     13.59 o
   4  16   4      159.49      180.62     20.35 o
   5  16   4      337.21      387.46     27.27 o
   6  16   4        6.16       -0.33     22.23 o
   7  16   4      451.16      510.74     56.12 o
  -8  17   4        0.00        3.55     21.70 o
  -7  17   4        2.53      -14.29     20.03 o
  -6  17   4       68.26       63.28     22.21 o
  -5  17   4      101.09       94.99     22.06 o
  -4  17   4        7.72      -21.93     18.11 o
  -3  17   4      363.45      325.95     25.96 o
  -2  17   4      484.00      512.03     32.07 o
  -1  17   4      243.93      235.39     20.00 o
   0  17   4       14.64       27.21     10.19 o
   1  17   4       16.53       20.44      9.63 o
   2  17   4        9.38        5.16      9.86 o
   3  17   4        2.32        3.30      9.94 o
   4  17   4      393.86      378.17     27.18 o
   5  17   4      253.19      260.35     28.17 o
   6  17   4        0.40       11.33     16.75 o
  -7  18   4      316.08      271.96     65.94 o
  -6  18   4       86.63      119.25     26.46 o
  -5  18   4       64.04       91.84     28.13 o
  -4  18   4       28.57       20.54     18.59 o
  -3  18   4       17.42       10.54     13.85 o
  -2  18   4       27.67       30.92     16.70 o
  -1  18   4       45.34       74.25     14.38 o
   0  18   4       83.93       97.68     15.60 o
   1  18   4       12.66        6.97      9.39 o
   2  18   4       27.32       12.53     12.14 o
   3  18   4       32.38       43.68     13.94 o
   4  18   4      195.55      216.66     29.24 o
   5  18   4       43.04       26.41     14.99 o
  -5  19   4       13.75       31.36     17.82 o
  -4  19   4        5.91       -4.00     12.99 o
  -3  19   4      261.87      286.25     24.62 o
  -2  19   4        7.23        6.78     13.82 o
  -1  19   4       47.71       40.90     34.73 o
   0  19   4       34.15       28.34     13.61 o
   1  19   4       28.53       31.29     13.73 o
   2  19   4      123.30      145.43     26.30 o
   3  19   4        0.00      -13.24     13.46 o
  -3  20   4       92.85      121.53     21.74 o
  -2  20   4       70.78       80.96     33.89 o
  -1  20   4       66.89       71.11     26.70 o
   0  20   4        5.11       -1.60     31.88 o
   1  20   4       14.97       24.96     13.99 o
 -14   1   5       50.77       54.86     14.00 o
 -13   1   5       65.90       62.32     10.49 o
 -12   1   5        0.00       -4.43      7.37 o
 -11   1   5      474.87      528.68     19.29 o
 -10   1   5      141.62      151.67     10.69 o
  -9   1   5       20.76       22.12      7.25 o
  -8   1   5        4.95        2.59      4.49 o
  -7   1   5      101.17       92.63      6.42 o
  -6   1   5       98.11       93.81      5.99 o
  -5   1   5      402.88      384.38      7.28 o
  -4   1   5      219.62      223.22      5.41 o
  -3   1   5      182.83      191.09      4.87 o
  -2   1   5     3685.61     3847.03     25.39 o
  -1   1   5     1462.53     1348.79     11.84 o
   0   1   5     1542.18     1691.11     14.87 o
   1   1   5     2654.54     2754.70     22.79 o
   2   1   5        4.69       11.33      4.67 o
   3   1   5      649.25      723.44     12.01 o
   4   1   5      721.99      714.98     13.47 o
   5   1   5      651.39      633.48     11.51 o
   6   1   5      496.37      541.35     13.07 o
   7   1   5       13.77        4.76      8.14 o
   8   1   5      254.18      263.26     15.70 o
   9   1   5       55.11       56.73     11.91 o
  10   1   5       33.91       46.27     12.31 o
  11   1   5      248.07      260.23     20.09 o
 -14   2   5      105.36       94.03     17.76 o
 -13   2   5        0.00        6.71     14.50 o
 -12   2   5        1.15        1.36     10.31 o
 -11   2   5        2.64        9.75      7.49 o
 -10   2   5        0.04        4.67      6.91 o
  -9   2   5       38.41       17.66      4.02 o
  -8   2   5      153.79      151.31      7.73 o
  -7   2   5       44.50       62.14      6.41 o
  -6   2   5        0.04        6.12      4.58 o
  -5   2   5       67.32       58.52      4.89 o
  -4   2   5     1018.30      969.26     12.72 o
  -3   2   5       85.56       66.53      5.88 o
  -2   2   5      198.13      164.09      5.45 o
  -1   2   5     1413.49     1546.22     13.80 o
   0   2   5      250.49      359.00     13.44 o
   1   2   5      103.21      108.24      7.44 o
   2   2   5     1510.25     1597.53     24.54 o
   3   2   5     1402.89     1548.66     27.54 o
   4   2   5        4.12        9.77      4.17 o
   5   2   5        0.27       -0.48      5.98 o
   6   2   5      918.30      920.18     25.27 o
   7   2   5       20.52       26.25      7.01 o
   8   2   5       53.01       53.20      9.46 o
   9   2   5      170.82      186.24     20.34 o
  10   2   5      457.78      512.91     25.60 o
  11   2   5       31.14       66.97     13.77 o
 -14   3   5       61.79       77.19     18.05 o
 -13   3   5        0.00       16.57      9.28 o
 -12   3   5        8.28       -9.43     13.17 o
 -11   3   5       60.41       78.40     10.34 o
 -10   3   5        8.27        2.74      6.96 o
  -9   3   5       60.55       58.88      6.44 o
  -8   3   5     1033.80     1003.03     19.42 o
  -7   3   5      188.64      205.01     10.96 o
  -6   3   5     1316.45     1278.66     19.06 o
  -5   3   5      991.66     1021.52     20.99 o
  -4   3   5      123.37      115.50     10.31 o
  -3   3   5      557.38      588.50     12.85 o
  -2   3   5      656.18      664.88     13.87 o
  -1   3   5     4922.07     5336.37     62.19 o
   0   3   5      503.39      458.35      9.23 o
   1   3   5     6063.35     6464.55     66.83 o
   2   3   5        0.28       -2.84      7.85 o
   3   3   5       28.05       41.96     11.74 o
   4   3   5       44.72       60.93      5.60 o
   5   3   5      240.49      263.16     13.67 o
   6   3   5      143.55      159.66     15.24 o
   7   3   5      150.79      105.93     13.60 o
   8   3   5      149.14      149.42     12.97 o
   9   3   5       21.71       13.85     12.35 o
  10   3   5       20.88       14.46     11.98 o
  11   3   5       54.20       32.45     13.28 o
 -14   4   5        3.57       -4.48     10.87 o
 -13   4   5      100.20       90.28     16.03 o
 -12   4   5        0.87        6.78      9.22 o
 -11   4   5       91.85      111.65     13.72 o
 -10   4   5       12.98       21.82      9.79 o
  -9   4   5       46.70       45.56      5.42 o
  -8   4   5      155.57      150.66     11.93 o
  -7   4   5        1.63        4.13      9.91 o
  -6   4   5     3337.17     3537.41     77.52 o
  -5   4   5      600.66      631.43     22.00 o
  -4   4   5      163.21      172.94      8.82 o
  -3   4   5      891.64     1033.08     18.69 o
  -2   4   5     8287.44     8883.67     42.51 o
  -1   4   5      841.50      879.04     14.64 o
   0   4   5      661.55      697.50     12.74 o
   1   4   5       24.23       24.81      9.65 o
   2   4   5        0.29        4.27      7.28 o
   3   4   5      775.79      686.66     28.54 o
   4   4   5      303.26      319.34     24.45 o
   5   4   5      173.87      150.20     12.26 o
   6   4   5       75.19       72.02     13.14 o
   7   4   5       40.71       14.43      9.49 o
   8   4   5      265.03      188.34     15.77 o
   9   4   5       15.90       32.70     15.25 o
  10   4   5        0.42      -11.81     12.65 o
  11   4   5        0.78       -5.45     17.69 o
 -13   5   5        0.27       -9.83     15.97 o
 -12   5   5       63.35       75.87     16.22 o
 -11   5   5       17.27      -30.98     26.05 o
 -10   5   5      132.68      123.82     14.23 o
  -9   5   5      141.24      163.43     13.19 o
  -8   5   5      148.62      138.01      7.58 o
  -7   5   5       52.48       58.42      8.26 o
  -6   5   5        7.86       20.23      8.93 o
  -5   5   5      982.00     1026.73     38.58 o
  -4   5   5     2713.24     2738.36     34.11 o
  -3   5   5        0.10       -7.52      5.70 o
  -2   5   5     1762.96     1950.54     21.24 o
  -1   5   5       79.43       82.42      5.35 o
   0   5   5     1569.74     1733.40     21.65 o
   1   5   5     1183.10     1301.22     40.25 o
   2   5   5     1514.45     1611.25     31.73 o
   3   5   5      492.57      526.87     26.44 o
   4   5   5        9.97        8.35      4.17 o
   5   5   5      870.47      838.87     37.03 o
   6   5   5      252.19      225.87     11.86 o
   7   5   5     1042.15     1018.72     41.65 o
   8   5   5       10.41        9.61     12.75 o
   9   5   5      154.92      142.04     22.51 o
  10   5   5       24.73        2.13     26.60 o
  11   5   5       57.13       52.05     20.86 o
 -13   6   5       57.58       36.47     11.84 o
 -12   6   5       13.64        2.59     21.09 o
 -11   6   5       61.90       70.42     19.64 o
 -10   6   5       57.95       20.14     16.99 o
  -9   6   5      333.86      283.82     17.01 o
  -8   6   5       75.60       97.63     11.16 o
  -7   6   5      423.81      393.25     17.99 o
  -6   6   5     1523.58     1360.72    100.89 o
  -5   6   5        3.41       23.91     15.62 o
  -4   6   5       54.30       46.68      5.52 o
  -3   6   5      130.30      114.11      9.07 o
  -2   6   5      144.15      165.01      7.34 o
  -1   6   5      489.07      472.17     12.64 o
   0   6   5      144.15      167.07      8.32 o
   1   6   5       63.28       55.42      6.09 o
   2   6   5        7.77       -2.03      4.69 o
   3   6   5        4.90        9.59      5.10 o
   4   6   5      171.24      172.63     14.62 o
   5   6   5      179.49      143.50      8.27 o
   6   6   5      427.74      387.99     16.94 o
   7   6   5      176.71      182.92     16.59 o
   8   6   5     1132.79     1114.66     35.47 o
   9   6   5       36.96       33.78     25.31 o
  10   6   5        0.13        9.81     21.31 o
  11   6   5        0.38       15.53     27.42 o
 -13   7   5       65.97       53.04     61.90 o
 -12   7   5      230.83      207.72     38.31 o
 -11   7   5      359.96      371.64     33.03 o
 -10   7   5       30.18       53.55     48.11 o
  -9   7   5     1021.48     1031.29     46.46 o
  -8   7   5      994.95      983.35     25.01 o
  -7   7   5      199.48      208.95     12.50 o
  -6   7   5     1208.33     1210.55     34.78 o
  -5   7   5        8.95       14.88     16.15 o
  -4   7   5      250.26      240.97     22.06 o
  -3   7   5        2.76        7.14      2.94 o
  -2   7   5      176.24      163.12      7.32 o
  -1   7   5       85.78       90.27     10.21 o
   0   7   5        0.72       -5.04      8.45 o
   1   7   5       41.60       48.81      6.75 o
   2   7   5       57.76       69.68      7.37 o
   3   7   5      200.70      206.56     16.05 o
   4   7   5      533.87      556.34     17.72 o
   5   7   5      711.37      698.29     25.40 o
   6   7   5       90.87       70.41      9.69 o
   7   7   5      214.00      192.00     24.32 o
   8   7   5       32.58        6.93     10.53 o
   9   7   5       23.90       22.45     15.67 o
  10   7   5       64.20      110.49     25.11 o
  11   7   5        2.15       11.42     20.47 o
 -13   8   5        5.15       21.76     18.89 o
 -12   8   5      234.32      198.07     27.59 o
 -11   8   5      284.01      273.85     30.21 o
 -10   8   5       10.33       -9.57     18.30 o
  -9   8   5        7.92      -15.40     17.99 o
  -8   8   5     1966.00     1978.67     63.10 o
  -7   8   5     1867.70     1906.09     30.01 o
  -6   8   5      921.14      887.19     20.74 o
  -5   8   5       17.32       15.39      8.85 o
  -4   8   5      123.54      118.76      9.00 o
  -3   8   5      252.64      299.75      8.73 o
  -2   8   5      700.44      730.86     14.77 o
  -1   8   5      588.45      665.10     16.47 o
   0   8   5      229.69      267.86     14.96 o
   1   8   5       41.23       42.73      7.63 o
   2   8   5        1.67        5.61      7.04 o
   3   8   5       21.33       17.71      7.68 o
   4   8   5       33.78       39.42     16.00 o
   5   8   5      361.44      376.65     17.14 o
   6   8   5      136.60      173.52     39.28 o
   7   8   5      293.76      275.95     27.74 o
   8   8   5       24.17       30.70     18.24 o
   9   8   5       34.56       55.68     20.00 o
  10   8   5       13.20       18.97     32.76 o
 -12   9   5       60.31       24.25     18.32 o
 -11   9   5        0.83        1.14     22.27 o
 -10   9   5      216.89      236.80     28.80 o
  -9   9   5      149.75      174.97     25.22 o
  -8   9   5       50.66       43.80     20.18 o
  -7   9   5      275.09      235.93     51.58 o
  -6   9   5       26.86       25.34     18.01 o
  -5   9   5      338.59      344.30     14.27 o
  -4   9   5       63.96       57.04      8.24 o
  -3   9   5      177.88      167.53      8.07 o
  -2   9   5      641.95      625.24     14.87 o
  -1   9   5      519.95      490.74     19.25 o
   0   9   5      274.17      282.26     14.06 o
   1   9   5       51.86       58.41      8.51 o
   2   9   5      469.39      430.47     16.14 o
   3   9   5     1217.40     1244.52     26.08 o
   4   9   5       23.99       27.35     13.25 o
   5   9   5      232.16      213.35     14.54 o
   6   9   5       51.75       49.00     18.19 o
   7   9   5      254.00      305.68     28.63 o
   8   9   5      181.91      198.20     43.95 o
   9   9   5      185.14      164.49     26.21 o
  10   9   5      288.88      322.02     34.33 o
 -12  10   5       42.59       49.64     20.79 o
 -11  10   5        1.45       17.11     58.15 o
 -10  10   5       79.45       90.92     21.73 o
  -9  10   5       25.16       44.73     21.78 o
  -8  10   5       24.74       12.79     18.75 o
  -7  10   5       47.54       20.94     19.44 o
  -6  10   5       11.20        9.35     20.23 o
  -5  10   5      242.61      226.66     25.31 o
  -4  10   5      421.61      438.38     17.74 o
  -3  10   5       27.03       24.70      5.30 o
  -2  10   5       43.57       33.99      7.18 o
  -1  10   5       88.95       85.19     11.27 o
   0  10   5      341.70      382.01     15.45 o
   1  10   5        9.04       16.10      8.00 o
   2  10   5       73.29       94.58     10.61 o
   3  10   5       42.64       38.10     12.80 o
   4  10   5       75.46       73.40     11.27 o
   5  10   5      721.74      697.91     38.34 o
   6  10   5       33.17       24.38     16.08 o
   7  10   5      193.05      205.17     26.45 o
   8  10   5        7.34       -8.37     18.13 o
   9  10   5      239.37      251.90     30.00 o
  10  10   5       41.21       55.57     27.93 o
 -12  11   5      211.22      247.32     31.82 o
 -11  11   5        2.06       54.28     20.16 o
 -10  11   5       42.09       43.62     20.19 o
  -9  11   5      314.45      252.71     29.42 o
  -8  11   5      205.52      214.28     27.57 o
  -7  11   5      568.06      556.09     53.56 o
  -6  11   5      369.54      345.49     30.55 o
  -5  11   5      309.77      345.67     50.35 o
  -4  11   5      320.55      234.70     37.25 o
  -3  11   5      149.99      132.48     10.02 o
  -2  11   5        3.27        5.66      8.16 o
  -1  11   5      334.35      302.88     17.08 o
   0  11   5      195.59      193.20     12.97 o
   1  11   5      398.47      412.00     16.95 o
   2  11   5       46.77       54.85     10.23 o
   3  11   5        9.00       18.46      8.38 o
   4  11   5     1282.33     1278.15     55.41 o
   5  11   5       91.76       84.00     18.59 o
   6  11   5       59.16       52.26     18.30 o
   7  11   5        7.80      -10.72     17.09 o
   8  11   5        0.85       -1.04     17.30 o
   9  11   5      135.24      154.38     43.13 o
 -11  12   5       60.92       36.35     19.34 o
 -10  12   5       17.12       26.05     20.99 o
  -9  12   5       50.04       24.68     23.30 o
  -8  12   5      187.16      231.03     30.69 o
  -7  12   5       77.80       66.74     21.44 o
  -6  12   5      263.30      239.81     36.45 o
  -5  12   5      406.78      412.82     32.83 o
  -4  12   5       40.61       20.90     17.74 o
  -3  12   5     1072.38     1122.36     25.03 o
  -2  12   5        0.11       -3.25     10.26 o
  -1  12   5      265.71      250.63     16.81 o
   0  12   5      165.85      160.45     12.12 o
   1  12   5      676.33      658.10     21.78 o
   2  12   5      396.12      412.54     18.21 o
   3  12   5      198.11      176.92     13.80 o
   4  12   5      251.89      244.34     15.63 o
   5  12   5     1191.53     1213.83     51.09 o
   6  12   5       14.38       30.31     16.90 o
   7  12   5      135.74      136.97     23.87 o
   8  12   5       47.53       32.91     27.32 o
   9  12   5       22.63       18.57     19.10 o
 -11  13   5      233.47      195.54     31.22 o
 -10  13   5      183.11      174.17     37.26 o
  -9  13   5       43.69       34.18     26.07 o
  -8  13   5       12.16        6.09     47.73 o
  -7  13   5      588.14      525.30     38.49 o
  -6  13   5       85.32       15.12     20.07 o
  -5  13   5      188.59      192.33     25.45 o
  -4  13   5      165.58      156.88     23.24 o
  -3  13   5       75.98       72.63      8.50 o
  -2  13   5       45.13       35.94      7.89 o
  -1  13   5     1369.01     1403.50     30.55 o
   0  13   5      451.77      498.87     20.92 o
   1  13   5       21.09       16.29      8.41 o
   2  13   5      891.89      907.12     26.96 o
   3  13   5      828.18      774.45     25.51 o
   4  13   5      150.97      131.11     16.36 o
   5  13   5        1.85      -19.12     12.74 o
   6  13   5      181.01      174.66     56.41 o
   7  13   5       76.41       65.66     46.97 o
   8  13   5      181.20      208.26     51.90 o
 -10  14   5      138.79      149.10     54.42 o
  -9  14   5        1.61       -7.98     19.55 o
  -8  14   5       27.84       70.24     21.62 o
  -7  14   5        0.40        7.31     18.86 o
  -6  14   5       54.59       78.18     20.72 o
  -5  14   5        0.12       -9.17     16.20 o
  -4  14   5      155.83      112.94     20.70 o
  -3  14   5      173.30      174.07     23.99 o
  -2  14   5      417.47      444.80     18.82 o
  -1  14   5      111.28      111.48     11.22 o
   0  14   5       12.27       21.00      8.66 o
   1  14   5      424.75      439.70     19.77 o
   2  14   5      311.48      284.64     17.12 o
   3  14   5      218.42      201.74     15.39 o
   4  14   5      317.08      297.58     23.06 o
   5  14   5      182.37      183.40     19.15 o
   6  14   5        5.17        0.02     13.19 o
   7  14   5       41.65       63.84     32.75 o
   8  14   5       89.14       91.79     25.92 o
  -9  15   5       94.92       82.42     24.24 o
  -8  15   5       16.27       -7.38     18.92 o
  -7  15   5       81.51       57.38     20.72 o
  -6  15   5        5.14       22.95     18.91 o
  -5  15   5        1.16      -24.70     20.24 o
  -4  15   5        3.00       10.86     19.31 o
  -3  15   5        1.90       -6.00     16.57 o
  -2  15   5       59.01       35.97     12.25 o
  -1  15   5       27.43       22.78      8.26 o
   0  15   5      150.90      144.88     15.67 o
   1  15   5      358.59      333.41     18.10 o
   2  15   5        0.40        2.00      9.71 o
   3  15   5        5.40       12.50     11.86 o
   4  15   5      207.16      231.78     20.68 o
   5  15   5      119.02      131.88     18.45 o
   6  15   5        0.24        9.43     19.55 o
   7  15   5      198.01      216.96     24.11 o
  -9  16   5        4.29       -8.32     20.60 o
  -8  16   5        4.74       -5.23     23.37 o
  -7  16   5       21.53       34.64     20.78 o
  -6  16   5        0.30       30.67     18.86 o
  -5  16   5       65.78       44.77     19.21 o
  -4  16   5        5.26       16.59     19.72 o
  -3  16   5        4.18       -0.33     25.95 o
  -2  16   5        5.69        0.68     10.44 o
  -1  16   5      135.20       95.58     17.99 o
   0  16   5      430.19      435.76     20.97 o
   1  16   5       64.12       83.01     13.88 o
   2  16   5       35.39       33.02     11.72 o
   3  16   5      241.18      244.31     21.84 o
   4  16   5      287.50      246.13     21.84 o
   5  16   5       31.33       11.58     18.04 o
   6  16   5       30.59       51.04     16.40 o
  -8  17   5        9.36       30.63     20.37 o
  -7  17   5       13.60       -9.00     22.01 o
  -6  17   5        8.58       20.66     18.82 o
  -5  17   5       17.12      -21.62     19.98 o
  -4  17   5       38.08       62.29     22.64 o
  -3  17   5      255.93      243.90     29.71 o
  -2  17   5       18.29       16.82     34.67 o
  -1  17   5      765.52      802.88     33.20 o
   0  17   5        8.42       23.76     12.15 o
   1  17   5      137.12      144.76     14.07 o
   2  17   5       64.63       92.76     21.75 o
   3  17   5      265.94      265.32     23.49 o
   4  17   5        2.91       11.43     16.28 o
   5  17   5        7.59       -2.30     15.07 o
  -6  18   5        3.25       -1.82     19.64 o
  -5  18   5        0.60        5.61     18.58 o
  -4  18   5      120.12      122.31     24.14 o
  -3  18   5       12.85       -1.13     14.70 o
  -2  18   5      370.06      399.47     31.99 o
  -1  18   5      233.81      262.15     26.45 o
   0  18   5       67.28       68.59     14.41 o
   1  18   5       13.81       20.08     16.23 o
   2  18   5       53.68       67.41     15.56 o
   3  18   5       98.23      100.79     17.20 o
   4  18   5      245.06      260.91     23.90 o
  -5  19   5       35.97       97.56     22.35 o
  -4  19   5       20.63       50.76     15.57 o
  -3  19   5       14.88        8.95     12.94 o
  -2  19   5      116.60      133.44     40.76 o
  -1  19   5        4.57       52.28     18.25 o
   0  19   5       75.64       72.75     18.97 o
   1  19   5       52.34       28.44     23.29 o
   2  19   5       76.93      111.24     24.35 o
 -14   0   6       35.62       64.40     19.48 o
 -13   0   6       35.80       25.55     20.60 o
 -12   0   6        3.32       -9.78     12.09 o
 -11   0   6      941.47     1056.62     35.66 o
 -10   0   6       41.40       32.52      9.85 o
  -9   0   6     2102.60     2226.23     61.42 o
  -8   0   6        1.16       -0.85     13.77 o
  -7   0   6       32.15       40.03      7.02 o
  -6   0   6      410.33      374.23     11.39 o
  -5   0   6      379.12      330.54     10.21 o
  -4   0   6       53.67       54.38      6.53 o
  -3   0   6      505.53      508.65     13.56 o
  -2   0   6     1054.69      978.72     15.60 o
  -1   0   6     1815.35     1956.37     22.19 o
   0   0   6       45.02       63.98      5.68 o
   1   0   6       22.41       17.90      5.12 o
   2   0   6      101.95      141.44      8.36 o
   3   0   6        7.97        9.79      6.64 o
   4   0   6        2.59       -0.74      5.88 o
   5   0   6      157.86      132.84     10.60 o
   6   0   6      117.09       94.40     15.93 o
   7   0   6     1935.99     1918.38     51.19 o
   8   0   6     1471.35     1505.75     76.89 o
   9   0   6     1594.46     1609.23     60.18 o
  10   0   6      798.25      843.96     46.77 o
  11   0   6       17.21       13.38     17.59 o
 -14   1   6       12.23       30.66     12.14 o
 -13   1   6       93.91       89.49     12.62 o
 -12   1   6        6.98       16.74      7.79 o
 -11   1   6       58.84       55.81      8.69 o
 -10   1   6       20.37       29.75      8.38 o
  -9   1   6      225.71      231.51     11.81 o
  -8   1   6       90.12       84.83      7.01 o
  -7   1   6      103.23      101.92      7.29 o
  -6   1   6       77.87       69.83      4.55 o
  -5   1   6       27.80       23.48      3.27 o
  -4   1   6      215.58      197.07      6.24 o
  -3   1   6      317.30      299.30      7.55 o
  -2   1   6     1854.93     1902.86     17.24 o
  -1   1   6        0.09       -3.85      2.56 o
   0   1   6     3598.28     3773.36     19.05 o
   1   1   6       24.54       50.37      4.47 o
   2   1   6     2599.14     2661.46     26.99 o
   3   1   6      145.00      173.75      9.27 o
   4   1   6      176.71      190.37      7.82 o
   5   1   6      819.18      799.26     17.84 o
   6   1   6       13.74        4.07      7.71 o
   7   1   6      284.89      274.36     18.56 o
   8   1   6       59.18       47.76     10.32 o
   9   1   6       19.33       26.75     13.50 o
  10   1   6      188.31      181.10     17.16 o
  11   1   6        0.14       -6.71     12.88 o
 -14   2   6       85.37      125.59     23.43 o
 -13   2   6       42.07       47.34     12.57 o
 -12   2   6       13.05       15.38      9.33 o
 -11   2   6       11.84       30.51      8.51 o
 -10   2   6       19.07       23.58      7.41 o
  -9   2   6       18.28       21.69      5.43 o
  -8   2   6      721.71      728.66     15.28 o
  -7   2   6       75.49       81.05      6.46 o
  -6   2   6      320.48      303.52      9.59 o
  -5   2   6     3845.49     3967.88     29.42 o
  -4   2   6      525.99      492.71     21.41 o
  -3   2   6       10.08       12.08      3.88 o
  -2   2   6      879.69      931.60     17.26 o
  -1   2   6       87.09       66.82      4.12 o
   0   2   6        2.57        5.92      1.81 o
   1   2   6     1429.63     1583.69     24.81 o
   2   2   6      808.85      800.16     19.01 o
   3   2   6     1292.68     1415.94     25.45 o
   4   2   6       20.74       13.70      3.26 o
   5   2   6       55.97       50.73      6.09 o
   6   2   6      171.26      172.36     13.55 o
   7   2   6      181.19      159.89     13.74 o
   8   2   6       54.52       71.11     11.34 o
   9   2   6       84.62       97.56     16.05 o
  10   2   6       23.67       15.15     15.36 o
  11   2   6        6.85       -0.52     11.85 o
 -14   3   6       29.80       -0.43     10.77 o
 -13   3   6       74.66       77.51     13.00 o
 -12   3   6      202.25      232.89     17.77 o
 -11   3   6      386.65      433.57     21.46 o
 -10   3   6      143.23      131.99     11.37 o
  -9   3   6      751.57      819.79     17.45 o
  -8   3   6       24.93       24.25      6.06 o
  -7   3   6      207.72      205.41      9.73 o
  -6   3   6       80.19       99.62      6.82 o
  -5   3   6      945.69      990.96     26.50 o
  -4   3   6      944.08      907.87     19.47 o
  -3   3   6       79.32       40.97      4.55 o
  -2   3   6       28.57       27.11      5.26 o
  -1   3   6      463.86      515.40     11.02 o
   0   3   6      304.21      325.86      9.85 o
   1   3   6      179.07      211.94     15.88 o
   2   3   6       14.94       13.81      6.87 o
   3   3   6     1001.60     1021.24     26.20 o
   4   3   6       80.61       59.26     11.88 o
   5   3   6       13.58       10.91      9.96 o
   6   3   6       39.93       24.96      9.66 o
   7   3   6      510.41      493.18     20.83 o
   8   3   6     1127.70     1119.48     31.48 o
   9   3   6        0.00       -4.21     14.72 o
  10   3   6       48.27       49.45     20.37 o
  11   3   6        3.55        6.77     13.89 o
 -14   4   6        1.83       17.35     19.24 o
 -13   4   6      115.44      111.16     15.06 o
 -12   4   6      172.40      179.82     15.84 o
 -11   4   6        3.69       -1.43      8.51 o
 -10   4   6      121.21       98.27     15.50 o
  -9   4   6       13.14       14.85      6.09 o
  -8   4   6      218.01      234.24     12.75 o
  -7   4   6        8.33        8.40      6.37 o
  -6   4   6       81.78       77.13     12.67 o
  -5   4   6      131.11      109.70      8.69 o
  -4   4   6      111.10      112.18      8.21 o
  -3   4   6      184.64      166.25      9.21 o
  -2   4   6      485.33      476.88     14.36 o
  -1   4   6      409.66      479.28     12.12 o
   0   4   6       96.08       88.13      5.40 o
   1   4   6      183.04      223.54     13.03 o
   2   4   6        2.54       -8.47      8.05 o
   3   4   6       17.65       20.14      8.82 o
   4   4   6       23.07       12.60      9.81 o
   5   4   6      746.74      713.81     26.89 o
   6   4   6       40.53       34.83     11.54 o
   7   4   6      251.70      280.73     19.15 o
   8   4   6       44.47       44.83     11.92 o
   9   4   6      108.26       90.52     18.29 o
  10   4   6       68.87       53.45     18.01 o
 -13   5   6       13.75       14.73     14.73 o
 -12   5   6       94.62       96.01     15.05 o
 -11   5   6       15.34       15.29     17.69 o
 -10   5   6       48.86       42.03     13.28 o
  -9   5   6      293.72      292.66     21.74 o
  -8   5   6        5.68       12.08      6.96 o
  -7   5   6        8.40       14.55     12.38 o
  -6   5   6      419.71      428.70     13.98 o
  -5   5   6       15.08       10.65      4.91 o
  -4   5   6       38.72       55.48      7.27 o
  -3   5   6       12.38       13.22      8.57 o
  -2   5   6       94.96       83.95      6.29 o
  -1   5   6       35.84       35.36      5.50 o
   0   5   6     3837.97     3997.74     32.76 o
   1   5   6      641.69      677.96     21.12 o
   2   5   6     1386.36     1453.29     31.80 o
   3   5   6       78.33       71.38     12.01 o
   4   5   6       49.63       36.88     15.34 o
   5   5   6      727.19      761.92     28.31 o
   6   5   6      625.93      584.14     25.79 o
   7   5   6      111.94      103.29     13.99 o
   8   5   6      256.39      263.65     20.03 o
   9   5   6       40.42       51.72     17.41 o
  10   5   6       12.77        3.42     17.49 o
 -13   6   6        0.60       29.84     12.55 o
 -12   6   6        3.41      -19.82     20.54 o
 -11   6   6        9.57      -18.84     18.91 o
 -10   6   6        7.10       13.44     17.53 o
  -9   6   6      572.10      599.37     39.77 o
  -8   6   6      333.77      327.51     29.50 o
  -7   6   6      636.02      637.24     35.01 o
  -6   6   6       13.61       11.61      9.89 o
  -5   6   6      748.81      785.15     26.98 o
  -4   6   6      365.84      343.56     16.46 o
  -3   6   6       17.05        2.93      5.14 o
  -2   6   6       32.55       39.31     10.49 o
  -1   6   6       12.07       17.15      5.38 o
   0   6   6       33.29       31.81      9.31 o
   1   6   6       29.99       34.42      3.87 o
   2   6   6      185.69      182.34     14.11 o
   3   6   6      578.54      565.86     22.49 o
   4   6   6       17.51       15.35     14.34 o
   5   6   6      867.84      789.15     37.50 o
   6   6   6        0.19       16.53     10.79 o
   7   6   6       52.62       48.97     11.04 o
   8   6   6       34.61       35.82     11.77 o
   9   6   6      541.66      672.84     42.85 o
  10   6   6        0.01        0.45     17.18 o
 -13   7   6      483.31      482.05     39.51 o
 -12   7   6       27.11       20.64     42.43 o
 -11   7   6      103.46       72.61     22.17 o
 -10   7   6      526.75      507.98     35.61 o
  -9   7   6      127.19      110.56     22.21 o
  -8   7   6        9.85       17.61     28.80 o
  -7   7   6       36.60       33.27     17.93 o
  -6   7   6       55.12       34.29     18.31 o
  -5   7   6       12.23       12.45     15.62 o
  -4   7   6       26.82       19.54     14.69 o
  -3   7   6       15.21       13.34      9.60 o
  -2   7   6      351.32      396.53     15.11 o
  -1   7   6       36.50       46.86      6.41 o
   0   7   6       83.47       83.92      7.28 o
   1   7   6        3.44        7.27      4.09 o
   2   7   6      150.54      143.23      7.91 o
   3   7   6      135.16      114.72     15.41 o
   4   7   6       49.57       29.68     19.08 o
   5   7   6        6.92      -11.47     13.79 o
   6   7   6      599.65      554.09     34.78 o
   7   7   6       23.71       32.20     12.02 o
   8   7   6        6.13        1.61     10.88 o
   9   7   6      441.66      536.65     39.73 o
  10   7   6        0.23       11.59     19.64 o
 -13   8   6        0.01       11.84     23.73 o
 -12   8   6      254.36      234.96     30.53 o
 -11   8   6        2.52        1.66     21.26 o
 -10   8   6      129.53       99.08     32.53 o
  -9   8   6      176.21      194.03     25.65 o
  -8   8   6      122.51       98.11     23.06 o
  -7   8   6      197.97      174.89     24.35 o
  -6   8   6       78.07       54.79     18.86 o
  -5   8   6      112.58      111.55     21.69 o
  -4   8   6        1.71        3.27     24.50 o
  -3   8   6     1313.35     1286.27     27.26 o
  -2   8   6     1814.91     1811.71     56.53 o
  -1   8   6       72.08       77.67     10.52 o
   0   8   6      317.93      343.63     11.21 o
   1   8   6      473.71      507.37     15.54 o
   2   8   6      137.03      136.23      8.92 o
   3   8   6      239.13      229.38     10.56 o
   4   8   6      950.93      855.46     31.92 o
   5   8   6        0.02       15.00     24.34 o
   6   8   6      261.02      263.97     26.85 o
   7   8   6      772.22      800.91     48.92 o
   8   8   6       20.68       15.64     11.29 o
   9   8   6        5.05        6.82     16.90 o
  10   8   6       23.30       22.62     18.55 o
 -12   9   6       82.18       49.30     22.56 o
 -11   9   6     1701.20     1833.27     68.74 o
 -10   9   6       36.91       58.00     21.79 o
  -9   9   6      341.14      284.65     29.35 o
  -8   9   6     1388.59     1342.36     53.94 o
  -7   9   6     2311.05     2261.25     68.21 o
  -6   9   6      174.56      147.86     24.10 o
  -5   9   6      115.35      135.26     21.78 o
  -4   9   6      772.04      766.69     38.18 o
  -3   9   6      571.57      589.58     16.40 o
  -2   9   6      400.36      450.17     18.01 o
  -1   9   6      184.63      186.57     13.88 o
   0   9   6      515.50      497.70     16.46 o
   1   9   6      466.88      516.35     17.13 o
   2   9   6     1204.58     1310.53     40.09 o
   3   9   6      461.25      475.02     16.02 o
   4   9   6        2.85       -4.26     11.43 o
   5   9   6     1100.14     1123.60     47.29 o
   6   9   6      111.00      126.09     21.65 o
   7   9   6       40.78       48.36     18.34 o
   8   9   6       51.62       47.54     20.13 o
   9   9   6      288.54      279.39     30.89 o
 -12  10   6      283.48      227.62     31.55 o
 -11  10   6       80.55       15.72     51.14 o
 -10  10   6       53.51       54.64     19.82 o
  -9  10   6       22.18      -21.95     18.73 o
  -8  10   6       50.67       28.54     18.44 o
  -7  10   6      205.60      224.80     29.63 o
  -6  10   6       39.92       46.31     22.60 o
  -5  10   6      380.24      316.33     44.96 o
  -4  10   6      364.00      358.56     30.10 o
  -3  10   6       49.36       55.95      6.05 o
  -2  10   6      256.65      252.19     14.74 o
  -1  10   6     3013.68     3121.03     48.25 o
   0  10   6        5.60       15.39      8.03 o
   1  10   6      490.77      471.48     17.37 o
   2  10   6       34.47       32.08      8.44 o
   3  10   6      173.25      171.87     11.79 o
   4  10   6       45.97       41.09     11.73 o
   5  10   6      108.51      134.95     21.29 o
   6  10   6      322.94      341.58     30.89 o
   7  10   6       10.57       -5.13     16.40 o
   8  10   6       23.93       41.77     37.23 o
   9  10   6       34.33       13.53     18.83 o
 -12  11   6        1.15      -26.28     73.32 o
 -11  11   6       58.12       37.38     24.51 o
 -10  11   6      222.45      211.13     44.30 o
  -9  11   6       43.16       57.79     20.02 o
  -8  11   6      218.00      195.04     27.47 o
  -7  11   6        7.21       11.40     31.09 o
  -6  11   6       71.42       52.76     20.08 o
  -5  11   6       12.67      -11.19     16.14 o
  -4  11   6     2393.92     2335.28     67.10 o
  -3  11   6      281.09      279.01     13.14 o
  -2  11   6       66.90       52.48      9.81 o
  -1  11   6     1284.20     1397.17     33.89 o
   0  11   6      366.11      360.98     16.43 o
   1  11   6       47.48       51.29      9.51 o
   2  11   6     2137.85     2231.51     42.80 o
   3  11   6      102.37      102.52     14.66 o
   4  11   6      176.14      152.18     16.79 o
   5  11   6      276.84      279.04     22.08 o
   6  11   6      348.38      372.54     32.88 o
   7  11   6       89.85       80.29     49.63 o
   8  11   6        5.12       23.27     17.27 o
   9  11   6       45.05       47.17     27.87 o
 -11  12   6      161.69      187.12     28.29 o
 -10  12   6      229.72      207.48     29.57 o
  -9  12   6      109.68       67.62     22.38 o
  -8  12   6      362.82      406.28     36.69 o
  -7  12   6        1.39       17.56     19.05 o
  -6  12   6      626.87      582.49     51.82 o
  -5  12   6        0.01       -4.93     23.07 o
  -4  12   6      808.89      768.94     41.45 o
  -3  12   6        0.20        4.83      6.89 o
  -2  12   6      735.47      693.11     33.12 o
  -1  12   6       63.34       42.00     10.52 o
   0  12   6      615.25      623.71     22.38 o
   1  12   6      142.24      147.16     12.26 o
   2  12   6      376.40      377.32     17.74 o
   3  12   6      193.67      196.20     18.63 o
   4  12   6      710.76      759.57     32.56 o
   5  12   6      352.32      377.14     24.40 o
   6  12   6       16.34       -4.03     17.75 o
   7  12   6        1.24        7.86     19.02 o
   8  12   6      145.43      173.44     26.53 o
 -11  13   6        2.62      -19.96     20.87 o
 -10  13   6       63.60       71.20     22.95 o
  -9  13   6       45.81       54.14     20.80 o
  -8  13   6        6.72       42.24     20.04 o
  -7  13   6       58.70       49.81     19.42 o
  -6  13   6       44.63       71.49     21.63 o
  -5  13   6      467.68      447.04     34.64 o
  -4  13   6       42.91       27.77     21.69 o
  -3  13   6      796.92      867.11     30.74 o
  -2  13   6      121.78      126.12     12.63 o
  -1  13   6       31.59       39.96      8.31 o
   0  13   6      347.93      360.05     17.51 o
   1  13   6     1232.18     1215.34     29.74 o
   2  13   6        2.21        1.73     12.69 o
   3  13   6      355.22      350.81     23.37 o
   4  13   6       43.75       36.67     12.39 o
   5  13   6      128.10      128.07     17.44 o
   6  13   6        0.04       15.31     13.21 o
   7  13   6       24.80       16.08     17.81 o
 -10  14   6        0.02       37.94     30.30 o
  -9  14   6        0.40        3.72     20.86 o
  -8  14   6      143.44      163.75     30.63 o
  -7  14   6       11.08       20.91     19.27 o
  -6  14   6      159.10      173.07     46.88 o
  -5  14   6      199.73      179.95     25.86 o
  -4  14   6       41.35       48.48     38.46 o
  -3  14   6        0.21      -10.77     22.47 o
  -2  14   6       77.58       70.24     14.39 o
  -1  14   6       22.87       27.38     10.28 o
   0  14   6      320.01      317.16     17.23 o
   1  14   6      577.46      582.17     22.45 o
   2  14   6     1411.38     1423.52     43.01 o
   3  14   6       85.32      111.85     25.66 o
   4  14   6      561.27      561.91     33.73 o
   5  14   6      618.18      614.15     32.53 o
   6  14   6       68.05       60.84     14.69 o
   7  14   6        9.86       34.54     22.14 o
  -9  15   6        8.16       27.11     28.24 o
  -8  15   6       22.68       22.25     50.30 o
  -7  15   6        0.23        2.50     18.45 o
  -6  15   6      494.93      445.56     36.74 o
  -5  15   6       39.65       43.03     17.66 o
  -4  15   6       96.19       95.10     21.94 o
  -3  15   6        2.90        8.77     35.48 o
  -2  15   6        2.27       -4.04     13.31 o
  -1  15   6      127.49      120.82     20.75 o
   0  15   6      645.32      651.10     25.18 o
   1  15   6      303.87      316.89     17.89 o
   2  15   6      227.62      198.68     19.14 o
   3  15   6        0.14        5.74     12.18 o
   4  15   6       36.30       11.67     29.57 o
   5  15   6       18.53       -0.52     12.64 o
   6  15   6       89.00      110.04     17.82 o
  -8  16   6        5.32       21.20     20.16 o
  -7  16   6      109.58      103.72     25.49 o
  -6  16   6        5.59      -27.42     29.82 o
  -5  16   6      258.00      277.57     72.27 o
  -4  16   6        2.57      -22.34     17.97 o
  -3  16   6      118.79       76.17     20.44 o
  -2  16   6       19.90       27.80     13.35 o
  -1  16   6      193.22      209.41     22.86 o
   0  16   6      142.77      152.84     13.64 o
   1  16   6      137.77      145.58     17.21 o
   2  16   6        9.80       16.50     11.82 o
   3  16   6       50.63       52.52     13.19 o
   4  16   6       35.93       27.00     13.43 o
   5  16   6        2.36      -13.47     12.90 o
  -7  17   6       10.02       15.36     30.27 o
  -6  17   6       11.19       42.68     19.92 o
  -5  17   6        2.91       -4.74     42.66 o
  -4  17   6        3.97       -0.15     18.39 o
  -3  17   6        9.64      -12.96     15.43 o
  -2  17   6       26.35       11.71     14.73 o
  -1  17   6       19.51       35.58     14.34 o
   0  17   6      291.69      340.00     46.41 o
   1  17   6        7.61       -8.03     17.15 o
   2  17   6        0.10       -1.79     12.22 o
   3  17   6      224.55      233.56     22.35 o
   4  17   6      106.83      132.54     19.83 o
  -6  18   6       31.54        0.69     39.62 o
  -5  18   6        5.50       35.48     37.68 o
  -4  18   6      126.04      145.17     26.98 o
  -3  18   6        6.77        8.08     15.37 o
  -2  18   6      110.39      110.95     34.12 o
  -1  18   6      225.50      276.74     34.24 o
   0  18   6       44.69       48.83     27.49 o
   1  18   6       30.10       75.12     28.18 o
   2  18   6       89.92       57.21     13.92 o
   3  18   6       61.68       40.80     13.62 o
  -4  19   6       61.86       71.38     18.75 o
  -3  19   6        8.78      -25.67     17.11 o
  -2  19   6        4.32       -1.57     14.77 o
  -1  19   6       11.76       30.41     25.43 o
   0  19   6       81.48      118.76     33.95 o
   1  19   6        9.75      -16.55     23.76 o
 -14   1   7       30.83       15.13     16.28 o
 -13   1   7        0.13       -1.60      7.79 o
 -12   1   7       10.62        2.77      8.36 o
 -11   1   7      179.18      187.10     13.75 o
 -10   1   7      113.36      107.61      9.63 o
  -9   1   7       49.87       58.36      6.46 o
  -8   1   7      970.44     1037.40     18.60 o
  -7   1   7      817.63      854.30     13.07 o
  -6   1   7      143.34      155.47      6.14 o
  -5   1   7       15.79       12.99      3.87 o
  -4   1   7      115.37      102.03      5.69 o
  -3   1   7     2846.29     2907.24     23.22 o
  -2   1   7      466.97      519.25     11.40 o
  -1   1   7     2968.70     3199.44     22.82 o
   0   1   7       23.66       32.68      3.48 o
   1   1   7       21.52       14.13      6.83 o
   2   1   7      187.43      178.63     10.96 o
   3   1   7        0.44        5.37      4.34 o
   4   1   7     1189.16     1200.59     22.03 o
   5   1   7        0.15       11.36     10.13 o
   6   1   7      907.26      875.58     26.42 o
   7   1   7      171.17      144.74     15.44 o
   8   1   7        6.00       -5.09      9.62 o
   9   1   7      105.07       69.13     17.77 o
  10   1   7       40.47       41.66     15.24 o
 -14   2   7       77.65       52.42     13.47 o
 -13   2   7        3.25       11.45     11.49 o
 -12   2   7      213.87      218.27     17.52 o
 -11   2   7      307.39      304.48     16.44 o
 -10   2   7       82.15       84.85     13.15 o
  -9   2   7        4.09        8.84      5.22 o
  -8   2   7      141.50      152.76      8.47 o
  -7   2   7        0.30        3.04      4.67 o
  -6   2   7        6.40        8.51      3.58 o
  -5   2   7       40.12       35.92      6.00 o
  -4   2   7        4.98        1.21      4.21 o
  -3   2   7     4984.70     5273.37     35.06 o
  -2   2   7     1712.82     1872.31     20.77 o
  -1   2   7     1043.62     1098.45     13.66 o
   0   2   7      107.40       95.34      3.76 o
   1   2   7       34.78       43.48      5.10 o
   2   2   7      145.88      165.02      9.29 o
   3   2   7      289.43      254.26     10.07 o
   4   2   7      505.50      503.28     17.17 o
   5   2   7     1110.51     1119.03     29.15 o
   6   2   7     1209.62     1279.57     32.92 o
   7   2   7     1438.16     1455.96     36.27 o
   8   2   7        1.95      -11.48      9.78 o
   9   2   7        6.44        2.45     12.95 o
  10   2   7        6.02       16.87     11.94 o
 -14   3   7       30.12       35.85     15.32 o
 -13   3   7        8.32        7.64     10.43 o
 -12   3   7       56.24       73.55     13.16 o
 -11   3   7      102.57      133.24     14.51 o
 -10   3   7        5.59       15.02      9.00 o
  -9   3   7      129.75      130.41      9.99 o
  -8   3   7        3.24       -2.74      5.08 o
  -7   3   7       23.71       11.73      5.82 o
  -6   3   7       33.01       33.66     10.71 o
  -5   3   7      196.29      235.18     14.92 o
  -4   3   7      842.58      929.18     46.68 o
  -3   3   7      909.61      907.68     32.04 o
  -2   3   7      408.54      526.92     13.92 o
  -1   3   7      887.47      873.38     15.56 o
   0   3   7     1708.98     1822.06     20.98 o
   1   3   7      325.55      309.90      9.91 o
   2   3   7      519.07      551.41     17.96 o
   3   3   7     1074.01     1108.45     24.95 o
   4   3   7      329.42      293.46     16.71 o
   5   3   7      840.39      831.09     29.89 o
   6   3   7      643.13      622.49     44.87 o
   7   3   7      140.64      138.37     13.62 o
   8   3   7       48.00       46.98     11.40 o
   9   3   7        2.65       11.25     17.44 o
  10   3   7       65.51       61.78     15.08 o
 -13   4   7       69.26       51.40     13.63 o
 -12   4   7      179.30      194.27     17.09 o
 -11   4   7       37.60       36.48     11.88 o
 -10   4   7       59.23       59.66     11.39 o
  -9   4   7       26.12       31.86     11.23 o
  -8   4   7      219.66      215.81     13.97 o
  -7   4   7        0.25        9.54     11.52 o
  -6   4   7      510.20      565.25     18.07 o
  -5   4   7       77.89       88.24      8.76 o
  -4   4   7      289.20      258.86     15.19 o
  -3   4   7     1969.43     1905.28     62.17 o
  -2   4   7      875.20      970.99     18.88 o
  -1   4   7     1106.21     1147.57     18.94 o
   0   4   7      727.91      879.37     34.25 o
   1   4   7      234.76      266.53     14.68 o
   2   4   7      145.39      117.85     11.23 o
   3   4   7       51.28       35.10      8.55 o
   4   4   7     2800.00     2823.07     41.85 o
   5   4   7      217.74      203.67     16.92 o
   6   4   7      977.68      947.50     32.94 o
   7   4   7       40.85       45.56     11.33 o
   8   4   7      164.17      151.17     16.39 o
   9   4   7       48.84       56.80     26.12 o
  10   4   7       67.09       70.87     23.15 o
 -13   5   7      185.82      182.35     20.83 o
 -12   5   7      148.37      153.35     19.40 o
 -11   5   7       62.55       66.16     12.72 o
 -10   5   7       22.65        9.76     14.94 o
  -9   5   7      252.90      257.35     14.85 o
  -8   5   7      105.33      131.08     16.02 o
  -7   5   7        9.68       -0.03     11.68 o
  -6   5   7       53.04       34.87      6.90 o
  -5   5   7       59.93       67.74      7.95 o
  -4   5   7       29.22       18.02      6.39 o
  -3   5   7      148.30      133.87     17.83 o
  -2   5   7      618.30      665.83     16.60 o
  -1   5   7       39.99       24.84      5.35 o
   0   5   7      887.57      921.21     15.65 o
   1   5   7       22.38       16.83      9.26 o
   2   5   7       48.37       37.16     10.41 o
   3   5   7       47.55       44.92     10.83 o
   4   5   7       10.72       20.77      8.87 o
   5   5   7        1.79       -1.33      9.75 o
   6   5   7       36.36       29.58     16.47 o
   7   5   7       89.74      113.68     14.41 o
   8   5   7      347.12      337.26     22.24 o
   9   5   7      150.91      126.01     34.59 o
  10   5   7        4.32      -12.71     20.66 o
 -13   6   7       41.46       24.00     11.67 o
 -12   6   7       17.66       12.90     11.57 o
 -11   6   7       13.56        7.26     16.15 o
 -10   6   7      491.13      477.92     34.43 o
  -9   6   7       49.10       58.66     17.85 o
  -8   6   7      332.19      358.55     29.38 o
  -7   6   7       25.56       21.89     16.61 o
  -6   6   7      196.81      208.31     11.89 o
  -5   6   7      275.29      261.01     15.78 o
  -4   6   7      434.91      453.29     17.72 o
  -3   6   7       62.24       43.99      6.50 o
  -2   6   7        2.13       -0.59      5.59 o
  -1   6   7      214.01      228.51     10.47 o
   0   6   7      252.47      292.27     10.66 o
   1   6   7       55.89       56.87     11.70 o
   2   6   7       98.02      105.56     12.21 o
   3   6   7        5.15        2.89      9.82 o
   4   6   7      861.29      801.43     28.14 o
   5   6   7      542.52      519.42     25.00 o
   6   6   7      307.82      277.53     20.52 o
   7   6   7       54.77       40.27     14.62 o
   8   6   7       23.96       12.81     11.01 o
   9   6   7       17.35       -2.98     49.50 o
 -13   7   7      177.67      183.08     21.22 o
 -12   7   7       59.87       55.81     20.44 o
 -11   7   7      304.76      278.23     30.57 o
 -10   7   7     1116.43     1177.28     52.66 o
  -9   7   7      135.62      141.78     23.12 o
  -8   7   7       67.80       60.39     18.47 o
  -7   7   7      152.80      167.81     23.03 o
  -6   7   7        0.23       22.09     16.92 o
  -5   7   7        8.81        4.54      8.90 o
  -4   7   7        3.23       -2.22      5.77 o
  -3   7   7     1398.34     1270.56    121.78 o
  -2   7   7      773.73      755.01     37.03 o
  -1   7   7      128.49      130.93      9.16 o
   0   7   7      165.93      186.61      9.71 o
   1   7   7        0.28       -0.21      2.41 o
   2   7   7       21.70       31.41     11.12 o
   3   7   7      148.97      132.41     14.75 o
   4   7   7     1218.02     1174.22     34.88 o
   5   7   7      492.16      419.21     24.58 o
   6   7   7      177.02      194.57     18.02 o
   7   7   7      755.78      753.18     31.91 o
   8   7   7        2.77      -37.87     26.81 o
   9   7   7        2.24      -19.46     20.14 o
 -13   8   7        1.61       52.97     21.45 o
 -12   8   7       31.31       47.18     20.84 o
 -11   8   7        0.10        6.68     18.52 o
 -10   8   7       28.28       36.37     19.37 o
  -9   8   7        6.17      -29.00     19.33 o
  -8   8   7      383.08      420.83     32.52 o
  -7   8   7      175.81      207.86     26.00 o
  -6   8   7       79.58       58.76     18.74 o
  -5   8   7       65.44      110.02     21.18 o
  -4   8   7     1332.26     1372.94     47.39 o
  -3   8   7      120.12       99.35     14.60 o
  -2   8   7      221.32      220.21     13.92 o
  -1   8   7      432.67      452.98     19.31 o
   0   8   7       39.05       44.58      5.66 o
   1   8   7        0.32        5.39      5.57 o
   2   8   7     1074.88     1075.12     32.20 o
   3   8   7      330.03      278.49     21.32 o
   4   8   7      110.35      104.49     13.87 o
   5   8   7      263.68      248.04     19.76 o
   6   8   7       75.89       58.77     17.43 o
   7   8   7        1.98        5.99     11.13 o
   8   8   7       39.40       30.21     25.44 o
   9   8   7      165.90      125.27     22.87 o
 -12   9   7      214.19      199.48     30.01 o
 -11   9   7      268.69      335.14     34.70 o
 -10   9   7      344.38      420.82     36.11 o
  -9   9   7      268.54      260.61     28.95 o
  -8   9   7        5.00       29.86     18.62 o
  -7   9   7      590.93      660.08     38.36 o
  -6   9   7       21.03       -3.05     18.69 o
  -5   9   7      732.97      682.22     37.66 o
  -4   9   7      183.26      171.24     21.36 o
  -3   9   7      146.37      138.77     10.18 o
  -2   9   7      371.18      358.94     17.52 o
  -1   9   7      192.56      185.57     14.66 o
   0   9   7       22.61       10.38      9.33 o
   1   9   7       19.84       25.22      6.99 o
   2   9   7        1.18       -6.23     10.65 o
   3   9   7       61.28       53.56     11.43 o
   4   9   7       23.50       24.18     10.69 o
   5   9   7       12.71       15.77     10.57 o
   6   9   7       76.19       66.03     19.70 o
   7   9   7        0.21       24.18     24.14 o
   8   9   7       44.70       60.64     32.55 o
   9   9   7       44.76       41.10     19.99 o
 -12  10   7       95.74       99.01     33.98 o
 -11  10   7       60.27       25.59     19.09 o
 -10  10   7      228.65      198.89     33.18 o
  -9  10   7       32.44       35.50     17.85 o
  -8  10   7       43.18       36.47     18.28 o
  -7  10   7      131.39      164.99     23.95 o
  -6  10   7       40.01       47.95     27.55 o
  -5  10   7        3.79       -2.57     16.22 o
  -4  10   7      202.05      218.59     25.33 o
  -3  10   7      464.11      514.89     41.06 o
  -2  10   7       79.88      112.57     12.41 o
  -1  10   7     1064.13     1127.11     30.98 o
   0  10   7      491.48      522.91     18.12 o
   1  10   7        0.99        6.74      6.77 o
   2  10   7        1.55       -7.82     18.63 o
   3  10   7      122.60       99.54     13.95 o
   4  10   7      739.19      664.82     33.73 o
   5  10   7       59.08       75.55     13.86 o
   6  10   7        0.01       -2.89     11.58 o
   7  10   7       13.78       35.15     18.00 o
   8  10   7        0.47        2.05     18.73 o
 -11  11   7      580.81      566.91     68.05 o
 -10  11   7      278.45      284.01     47.85 o
  -9  11   7       11.71        4.01     19.77 o
  -8  11   7       59.85       48.71     19.39 o
  -7  11   7       47.12       26.99     29.38 o
  -6  11   7      439.11      445.03     33.93 o
  -5  11   7        1.48        1.06     16.00 o
  -4  11   7      453.66      473.59     33.17 o
  -3  11   7      394.56      418.13     33.48 o
  -2  11   7      512.11      492.05     24.72 o
  -1  11   7     1969.78     1952.55     41.44 o
   0  11   7      371.59      378.30     16.47 o
   1  11   7      711.99      696.56     21.35 o
   2  11   7      692.41      694.34     28.52 o
   3  11   7       19.83       -3.65     11.40 o
   4  11   7       21.39       20.20     18.49 o
   5  11   7      186.33      195.00     22.64 o
   6  11   7      165.13      190.25     19.70 o
   7  11   7       61.82       82.63     21.53 o
   8  11   7       28.71       37.09     18.56 o
 -11  12   7      164.00      207.38     31.07 o
 -10  12   7        0.98       12.27     20.43 o
  -9  12   7        0.84      -18.59     19.08 o
  -8  12   7       17.39       41.30     20.45 o
  -7  12   7       92.08      104.72     23.96 o
  -6  12   7        0.70       18.95     18.40 o
  -5  12   7      375.55      301.90     28.64 o
  -4  12   7      208.35      189.36     45.63 o
  -3  12   7      102.02       94.59     13.78 o
  -2  12   7      514.05      523.01     24.44 o
  -1  12   7       17.49        6.49      8.00 o
   0  12   7      193.95      182.71     13.00 o
   1  12   7      890.40      879.48     32.11 o
   2  12   7       93.25       67.82     13.62 o
   3  12   7       86.35       69.76     18.60 o
   4  12   7        2.78       17.69     10.99 o
   5  12   7       17.29        2.64     13.32 o
   6  12   7       39.53       44.87     14.84 o
   7  12   7        3.15      -17.75     12.79 o
 -10  13   7      262.65      310.19     34.34 o
  -9  13   7        7.33      -32.40     21.60 o
  -8  13   7      193.12      201.81     67.94 o
  -7  13   7       48.63       42.38     38.38 o
  -6  13   7      222.14      196.33     26.53 o
  -5  13   7       20.61       39.09     18.29 o
  -4  13   7        8.40        5.05     17.64 o
  -3  13   7      386.11      351.10     44.79 o
  -2  13   7        9.60        1.71     10.35 o
  -1  13   7      383.08      366.77     17.21 o
   0  13   7       12.85       18.99      7.90 o
   1  13   7      137.46      119.50     15.17 o
   2  13   7      136.42      123.20     20.10 o
   3  13   7      100.27       89.69     14.91 o
   4  13   7       29.97       21.30     11.57 o
   5  13   7        0.79       10.42     14.90 o
   6  13   7       53.28       88.99     17.23 o
   7  13   7       11.33       -1.93     13.95 o
 -10  14   7        7.96       44.82     21.45 o
  -9  14   7      152.45      126.37     24.62 o
  -8  14   7        7.73        8.63     17.97 o
  -7  14   7       42.92       32.78     21.37 o
  -6  14   7       55.25       56.83     24.47 o
  -5  14   7       53.29       17.31     18.75 o
  -4  14   7      503.19      421.87     35.45 o
  -3  14   7      322.95      311.29     40.58 o
  -2  14   7        0.38      -17.60     23.10 o
  -1  14   7      251.18      244.56     15.21 o
   0  14   7      276.76      292.05     20.20 o
   1  14   7       89.75       73.76     13.74 o
   2  14   7       74.64       68.42     15.29 o
   3  14   7      143.51      119.63     20.71 o
   4  14   7        1.57       22.47     14.92 o
   5  14   7       89.32       95.18     16.50 o
   6  14   7        4.09        6.68     13.26 o
  -9  15   7       72.24       52.13     22.26 o
  -8  15   7      120.58       79.92     25.21 o
  -7  15   7       72.86       86.21     29.11 o
  -6  15   7       96.80       71.06     21.91 o
  -5  15   7       44.85       29.07     19.26 o
  -4  15   7        6.04      -25.11     35.73 o
  -3  15   7       29.75       19.35     22.89 o
  -2  15   7      321.88      346.58     27.08 o
  -1  15   7       22.45       24.11     12.77 o
   0  15   7        5.22       -2.53     11.44 o
   1  15   7       38.80       35.05     12.33 o
   2  15   7       28.07       15.68     12.61 o
   3  15   7        1.65       22.01     17.76 o
   4  15   7       39.33       66.30     15.65 o
   5  15   7       23.98       47.64     15.76 o
  -8  16   7       35.22       29.23     31.36 o
  -7  16   7        9.74       27.34     21.59 o
  -6  16   7       22.17       40.52     19.25 o
  -5  16   7        7.18       25.70     19.26 o
  -4  16   7        0.27        4.95     17.64 o
  -3  16   7       14.96       -6.45     24.86 o
  -2  16   7        0.99       22.92     13.29 o
  -1  16   7      107.21       88.03     29.67 o
   0  16   7       26.10       55.51     27.72 o
   1  16   7       35.56       36.12     14.49 o
   2  16   7       35.66       24.67     12.65 o
   3  16   7        1.80       12.04     12.55 o
   4  16   7        2.68      -17.59     14.63 o
  -7  17   7        2.19       -6.01     21.86 o
  -6  17   7        9.34       33.54     27.38 o
  -5  17   7        5.46       12.46     19.25 o
  -4  17   7       52.67       66.35     21.45 o
  -3  17   7      646.36      790.08     42.76 o
  -2  17   7      380.79      435.58     55.55 o
  -1  17   7        0.23      -36.85     26.10 o
   0  17   7       65.23      106.83     30.54 o
   1  17   7       68.02      105.83     29.90 o
   2  17   7       14.48        8.63     13.93 o
   3  17   7        4.36        7.30     13.07 o
  -5  18   7       34.06       33.86     21.01 o
  -4  18   7       10.19       15.24     26.33 o
  -3  18   7      137.20      149.96     26.46 o
  -2  18   7        4.57       80.67     33.10 o
  -1  18   7       26.51       39.34     25.56 o
   0  18   7       24.21       26.56     24.99 o
   1  18   7        4.80       13.43     24.80 o
 -14   0   8      191.63      219.80     26.51 o
 -13   0   8      217.47      275.51     53.34 o
 -12   0   8       31.88       17.49     12.19 o
 -11   0   8      278.27      291.03     25.98 o
 -10   0   8      493.00      545.41     32.41 o
  -9   0   8       95.87       88.16     11.42 o
  -8   0   8      744.49      764.29     24.89 o
  -7   0   8       27.34       23.00      6.81 o
  -6   0   8     6968.76     7173.33     57.45 o
  -5   0   8       51.15       60.19      7.81 o
  -4   0   8       58.64       52.41      7.26 o
  -3   0   8     3183.42     3329.78     44.11 o
  -2   0   8       73.19       97.11     19.30 o
  -1   0   8      287.00      263.49     12.37 o
   0   0   8     1406.82     1377.38     29.31 o
   1   0   8     1438.81     1408.02     26.92 o
   2   0   8        1.58        8.23     23.77 o
   3   0   8     1466.06     1340.33     35.20 o
   4   0   8     1393.79     1421.13     47.83 o
   5   0   8       61.14       75.84     16.54 o
   6   0   8      220.25      212.14     28.53 o
   7   0   8        1.73      -17.36     14.04 o
   8   0   8      225.11      273.63     41.51 o
   9   0   8       44.22       17.03     15.70 o
 -13   1   8       54.78       48.86     10.65 o
 -12   1   8       97.77       93.21     12.01 o
 -11   1   8      152.71      151.85     15.05 o
 -10   1   8       37.66       44.02      8.79 o
  -9   1   8       22.70       20.20      5.61 o
  -8   1   8       30.42       35.36      6.17 o
  -7   1   8        2.67        0.30      3.93 o
  -6   1   8      435.90      434.94     10.63 o
  -5   1   8      432.62      431.23     11.38 o
  -4   1   8      553.68      626.09     13.17 o
  -3   1   8      827.06      852.10     15.72 o
  -2   1   8      113.74      106.08      6.31 o
  -1   1   8     1016.86     1086.17     14.25 o
   0   1   8       29.68       31.60      5.41 o
   1   1   8       52.24       45.27      6.23 o
   2   1   8      761.73      827.28     24.99 o
   3   1   8     1112.14     1152.09     23.36 o
   4   1   8      513.53      472.56     15.11 o
   5   1   8      657.37      656.90     23.99 o
   6   1   8       24.73       15.78      8.83 o
   7   1   8      192.77      219.82     19.17 o
   8   1   8        3.48       -6.16      9.47 o
   9   1   8       82.75      135.21     18.88 o
 -13   2   8      158.19      130.85     16.73 o
 -12   2   8       89.44       78.80     15.23 o
 -11   2   8      102.31      102.81     15.16 o
 -10   2   8      587.58      555.58     24.67 o
  -9   2   8        3.30       15.73      5.86 o
  -8   2   8        3.49       12.25      4.94 o
  -7   2   8        6.54        9.80      5.88 o
  -6   2   8      381.15      319.08      9.05 o
  -5   2   8      190.83      187.21      9.88 o
  -4   2   8     2022.04     2008.08     28.61 o
  -3   2   8       31.04       22.16      4.77 o
  -2   2   8     1093.04     1322.63     19.47 o
  -1   2   8      292.27      273.58      8.13 o
   0   2   8      215.93      158.12     10.32 o
   1   2   8        5.00       19.33      4.77 o
   2   2   8      602.55      648.66     14.05 o
   3   2   8     3733.63     3753.35     44.48 o
   4   2   8       35.21       38.73      7.80 o
   5   2   8      328.99      302.95     19.69 o
   6   2   8      588.77      529.61     23.41 o
   7   2   8      103.09      107.14     12.52 o
   8   2   8        6.88       18.80     18.70 o
   9   2   8       68.91       74.08     17.06 o
 -13   3   8        9.46       18.54     10.80 o
 -12   3   8        4.32      -11.14     11.41 o
 -11   3   8        2.17       -1.01      9.82 o
 -10   3   8        7.37       -0.27     12.10 o
  -9   3   8       10.77       14.32      7.36 o
  -8   3   8        7.43       19.00      6.87 o
  -7   3   8       22.35       23.06      7.60 o
  -6   3   8      767.60      760.29     19.31 o
  -5   3   8       81.77       72.85     10.66 o
  -4   3   8        8.93        7.51      4.76 o
  -3   3   8      120.21      101.31      6.54 o
  -2   3   8      191.08      184.85      7.87 o
  -1   3   8      258.80      243.23      8.43 o
   0   3   8       96.84      122.14      7.62 o
   1   3   8     1008.79     1005.85     19.44 o
   2   3   8       98.93       96.34      9.61 o
   3   3   8      472.48      431.01     17.45 o
   4   3   8     1123.85     1057.18     29.37 o
   5   3   8      186.69      161.30     12.28 o
   6   3   8      127.66       98.14     14.50 o
   7   3   8       34.16       48.36     13.17 o
   8   3   8        1.87       -3.23     15.85 o
   9   3   8       20.96       12.90     33.44 o
 -13   4   8       54.47       75.21     23.74 o
 -12   4   8       58.81       69.18     14.33 o
 -11   4   8       68.50       65.25     11.78 o
 -10   4   8       69.59       68.91     11.74 o
  -9   4   8       33.26       32.89      7.15 o
  -8   4   8       65.19       65.27      9.54 o
  -7   4   8      574.05      593.87     20.90 o
  -6   4   8      354.86      365.12     19.54 o
  -5   4   8      596.61      609.51     22.87 o
  -4   4   8       70.04       71.33     15.35 o
  -3   4   8      529.96      536.27     14.63 o
  -2   4   8      324.50      345.89     17.10 o
  -1   4   8       59.45       67.55      8.54 o
   0   4   8      284.38      282.13     20.11 o
   1   4   8     2356.38     2283.63     30.09 o
   2   4   8       15.41        9.57      7.97 o
   3   4   8      526.31      529.15     19.41 o
   4   4   8     1985.65     1937.82     36.08 o
   5   4   8       41.69       27.58      8.17 o
   6   4   8        4.27       -5.19     10.64 o
   7   4   8        7.70        4.33     10.08 o
   8   4   8      128.54      125.46     23.00 o
   9   4   8       71.92       18.33     49.65 o
 -13   5   8      155.50      127.27     21.27 o
 -12   5   8       78.35       94.93     13.59 o
 -11   5   8       16.37       20.40     10.89 o
 -10   5   8       10.34       12.26     16.45 o
  -9   5   8        4.21       -0.51      8.53 o
  -8   5   8      160.51      162.06     16.35 o
  -7   5   8      161.48      159.58     16.12 o
  -6   5   8      287.65      309.16     18.93 o
  -5   5   8        0.58        1.48     10.02 o
  -4   5   8       26.98       25.66     10.47 o
  -3   5   8       87.53       99.38      9.06 o
  -2   5   8      287.95      292.57     12.59 o
  -1   5   8      200.49      202.61      9.60 o
   0   5   8     1474.88     1448.53     60.69 o
   1   5   8     1668.63     1686.05     35.91 o
   2   5   8     1226.54     1074.82     42.95 o
   3   5   8     1107.89     1074.56     27.60 o
   4   5   8      111.84      124.61     11.41 o
   5   5   8     1078.39     1051.16     28.67 o
   6   5   8      186.90      189.17     14.10 o
   7   5   8        5.83      -10.75     11.06 o
   8   5   8        0.00      -21.26     19.35 o
   9   5   8       46.82       50.72     35.35 o
 -13   6   8      583.06      636.33     46.01 o
 -12   6   8        0.72        7.57     11.15 o
 -11   6   8      136.96      139.10     34.01 o
 -10   6   8      269.39      273.12     27.84 o
  -9   6   8       25.35       23.26     21.34 o
  -8   6   8      190.08      188.49     22.79 o
  -7   6   8       11.55        8.07     15.19 o
  -6   6   8        0.30       14.48     15.22 o
  -5   6   8      225.19      240.62     22.63 o
  -4   6   8      269.84      224.22     30.98 o
  -3   6   8      303.79      288.83     15.62 o
  -2   6   8      794.86      861.92     21.69 o
  -1   6   8      139.00      169.81      9.83 o
   0   6   8       29.52       15.90      3.91 o
   1   6   8       36.49       44.35     11.17 o
   2   6   8      238.31      237.58     16.69 o
   3   6   8      285.97      264.31     17.90 o
   4   6   8      195.73      198.29     14.20 o
   5   6   8      403.23      363.76     18.71 o
   6   6   8     1923.33     1891.73     49.64 o
   7   6   8      156.33      147.43     17.26 o
   8   6   8      157.91      183.77     27.15 o
   9   6   8       61.59       53.76     20.58 o
 -13   7   8      130.25      162.73     21.25 o
 -12   7   8        0.12       -5.77     18.86 o
 -11   7   8       41.90       43.86     18.15 o
 -10   7   8      358.56      375.07     45.01 o
  -9   7   8       65.69       53.26     19.52 o
  -8   7   8      200.77      202.18     24.03 o
  -7   7   8      108.20       79.94     17.97 o
  -6   7   8       53.42       37.21     16.97 o
  -5   7   8       20.76        3.88     14.02 o
  -4   7   8      859.99      807.08     52.87 o
  -3   7   8      528.83      528.22     28.38 o
  -2   7   8       25.36       13.34      8.48 o
  -1   7   8      215.39      217.08     10.75 o
   0   7   8       13.86       16.31      5.08 o
   1   7   8       68.97       71.48     12.10 o
   2   7   8      464.46      442.31     22.06 o
   3   7   8        0.03        0.07     10.45 o
   4   7   8      119.07       90.66     13.57 o
   5   7   8      126.89      114.43     12.79 o
   6   7   8       17.58       28.91      9.55 o
   7   7   8      270.14      273.17     22.83 o
   8   7   8        8.36       -3.71     18.98 o
 -12   8   8       75.53       75.85     22.49 o
 -11   8   8        0.20       11.35     23.96 o
 -10   8   8        8.98       30.69     48.15 o
  -9   8   8       27.99       45.38     23.08 o
  -8   8   8       54.11       22.10     37.16 o
  -7   8   8       12.14        5.48     15.90 o
  -6   8   8      216.78      192.00     22.63 o
  -5   8   8      137.71      153.47     20.90 o
  -4   8   8      418.76      383.74     41.75 o
  -3   8   8      844.30      841.32     24.09 o
  -2   8   8       24.46       31.64     12.31 o
  -1   8   8      175.41      134.53     13.26 o
   0   8   8      116.25      118.43      9.72 o
   1   8   8       18.33       31.34     10.49 o
   2   8   8       18.66       10.80     10.01 o
   3   8   8      347.57      310.64     21.34 o
   4   8   8     1162.16     1103.71     36.27 o
   5   8   8      285.32      299.07     21.08 o
   6   8   8       53.40       44.16     10.18 o
   7   8   8      118.86      148.11     21.16 o
   8   8   8        9.40       20.33     19.40 o
 -12   9   8       22.75       20.74     18.63 o
 -11   9   8        0.41      -31.36     20.91 o
 -10   9   8      155.47      148.60     24.63 o
  -9   9   8       94.34       56.93     20.13 o
  -8   9   8        0.92       -3.46     18.63 o
  -7   9   8        0.77      -10.34     16.83 o
  -6   9   8       31.44       47.36     17.66 o
  -5   9   8      329.65      314.21     27.77 o
  -4   9   8      478.26      361.26     41.29 o
  -3   9   8       50.69       46.66      9.10 o
  -2   9   8       22.17       24.47      9.79 o
  -1   9   8       22.26       31.95     10.66 o
   0   9   8       44.34       34.52      6.68 o
   1   9   8      389.52      378.38     20.88 o
   2   9   8      349.57      334.30     20.62 o
   3   9   8       30.00       13.75     10.77 o
   4   9   8       10.12        4.37     11.12 o
   5   9   8        3.52        2.64     18.64 o
   6   9   8       10.91       40.54     13.03 o
   7   9   8       39.35       28.13      9.77 o
   8   9   8        4.67       -4.70     18.59 o
 -12  10   8       16.70       26.40     47.02 o
 -11  10   8       26.95       11.01     19.34 o
 -10  10   8        3.31       -4.80     18.16 o
  -9  10   8      131.01      152.56     62.70 o
  -8  10   8       16.32       25.40     16.98 o
  -7  10   8      100.62       92.01     20.41 o
  -6  10   8      186.95      163.61     23.12 o
  -5  10   8      788.14      811.76     54.82 o
  -4  10   8      388.37      361.87     41.86 o
  -3  10   8      303.48      263.03     21.39 o
  -2  10   8      120.84      115.26     12.52 o
  -1  10   8      959.65      873.67     37.71 o
   0  10   8      403.34      378.31     21.18 o
   1  10   8       25.43       10.01     12.88 o
   2  10   8     1656.74     1612.79     58.63 o
   3  10   8       22.78       31.67     11.78 o
   4  10   8      175.93      147.02     17.43 o
   5  10   8      150.93      130.76     16.13 o
   6  10   8      200.79      211.95     20.32 o
   7  10   8      597.10      652.87     27.59 o
 -11  11   8       67.32       60.36     45.72 o
 -10  11   8       12.43      -16.56     25.63 o
  -9  11   8        0.98      -16.87     18.39 o
  -8  11   8        1.47       -0.91     19.51 o
  -7  11   8       17.50       32.73     25.90 o
  -6  11   8      176.78      198.75     26.46 o
  -5  11   8       50.31       68.38     20.43 o
  -4  11   8        9.07       20.82     21.27 o
  -3  11   8      326.28      315.77     23.01 o
  -2  11   8     1135.65     1120.13     41.89 o
  -1  11   8      556.09      490.38     22.79 o
   0  11   8       53.77       75.28     18.68 o
   1  11   8       56.70       26.83     13.96 o
   2  11   8        1.87      -12.49     10.95 o
   3  11   8       45.68       15.87     11.50 o
   4  11   8      114.66      135.51     16.83 o
   5  11   8      131.80      139.37     18.16 o
   6  11   8       24.45       30.97     18.50 o
   7  11   8       33.82       42.97     12.26 o
 -11  12   8        0.03       -4.91     21.75 o
 -10  12   8       78.30      100.80     26.14 o
  -9  12   8      142.86      150.75     27.72 o
  -8  12   8       39.95       53.33     19.72 o
  -7  12   8       98.60       99.60     22.11 o
  -6  12   8       75.52       70.95     24.12 o
  -5  12   8      144.42      132.38     24.12 o
  -4  12   8       28.83       30.30     22.25 o
  -3  12   8      115.86       90.85     26.84 o
  -2  12   8        7.86       -6.07     28.84 o
  -1  12   8       24.18       19.84      7.90 o
   0  12   8      154.76      160.40     16.18 o
   1  12   8       89.46       51.17     18.96 o
   2  12   8      271.61      232.15     27.42 o
   3  12   8      519.87      497.28     27.46 o
   4  12   8       35.08       18.37     16.24 o
   5  12   8       52.07       70.74     15.69 o
   6  12   8       37.08        7.19     12.15 o
 -10  13   8       43.79       42.04     21.02 o
  -9  13   8        0.29       41.38     43.77 o
  -8  13   8      118.06      123.17     24.87 o
  -7  13   8        3.64       21.20     20.75 o
  -6  13   8      171.42      174.42     25.85 o
  -5  13   8       74.63       92.18     20.79 o
  -4  13   8      181.85      118.83     31.09 o
  -3  13   8       67.08       89.30     30.30 o
  -2  13   8      125.78      128.45     31.17 o
  -1  13   8       50.57       68.05     18.23 o
   0  13   8      390.35      392.82     23.10 o
   1  13   8      169.39      135.06     16.00 o
   2  13   8       21.28       48.38     13.95 o
   3  13   8       89.23       94.77     15.33 o
   4  13   8        3.62       11.03     11.70 o
   5  13   8        1.58      -28.92     19.28 o
   6  13   8       11.20      -19.16     15.26 o
  -9  14   8        0.79        8.75     28.87 o
  -8  14   8       77.00      109.35     36.88 o
  -7  14   8       70.67       84.86     23.20 o
  -6  14   8      189.44      239.09     28.99 o
  -5  14   8       45.65       33.28     37.22 o
  -4  14   8        6.28       20.44     28.91 o
  -3  14   8      226.60      227.39     37.56 o
  -2  14   8      152.12      210.16     38.20 o
  -1  14   8       89.69       83.41     16.87 o
   0  14   8      338.55      343.50     28.12 o
   1  14   8      439.02      433.18     24.87 o
   2  14   8        1.97        8.06     11.84 o
   3  14   8       41.49       57.29     14.41 o
   4  14   8        0.76       20.75     16.24 o
   5  14   8        0.39        0.71     14.60 o
  -8  15   8       21.59       40.32     41.14 o
  -7  15   8      207.05      219.97     39.14 o
  -6  15   8      842.79      948.06     52.44 o
  -5  15   8      131.44      113.43     25.60 o
  -4  15   8      387.90      399.56     49.94 o
  -3  15   8        6.68        7.56     22.60 o
  -2  15   8        1.75       24.31     24.34 o
  -1  15   8      180.11      195.26     35.68 o
   0  15   8      197.91      172.65     22.13 o
   1  15   8       13.65       23.76     13.91 o
   2  15   8        0.95       18.77     12.08 o
   3  15   8       24.50       39.60     14.25 o
   4  15   8        0.47        1.00     13.83 o
  -7  16   8      329.11      346.40     35.69 o
  -6  16   8       43.86       39.20     18.70 o
  -5  16   8        0.88      -11.27     17.39 o
  -4  16   8        7.49       35.30     25.45 o
  -3  16   8      183.39      174.42     38.76 o
  -2  16   8       42.38       45.97     26.81 o
  -1  16   8        0.16       10.38     27.76 o
   0  16   8      136.45      137.03     31.69 o
   1  16   8      224.92      222.43     24.73 o
   2  16   8       39.83       21.85     13.67 o
   3  16   8       30.90       51.18     15.72 o
  -6  17   8       38.49       65.15     29.79 o
  -5  17   8        5.25       11.16     44.68 o
  -4  17   8       51.71       74.99     32.13 o
  -3  17   8       16.68      -17.20     23.62 o
  -2  17   8       92.16       87.78     35.36 o
  -1  17   8       88.39       39.18     25.60 o
   0  17   8       34.13       31.50     24.64 o
   1  17   8       99.54       88.43     26.45 o
   2  17   8        3.45        5.47     24.09 o
  -3  18   8        3.55       53.16     27.88 o
  -2  18   8       31.23       46.86     26.33 o
  -1  18   8       14.81       32.89     28.30 o
 -13   1   9      455.58      464.17     36.04 o
 -12   1   9       70.33       79.47     11.77 o
 -11   1   9       65.06       42.89     13.46 o
 -10   1   9        5.59        6.57      7.93 o
  -9   1   9       79.90       79.82      7.90 o
  -8   1   9        1.44       -6.10      5.15 o
  -7   1   9       13.09       16.80      6.06 o
  -6   1   9      303.31      293.96     12.16 o
  -5   1   9     2272.37     2330.58     30.42 o
  -4   1   9       94.77       97.49      7.34 o
  -3   1   9      103.70       93.35      7.82 o
  -2   1   9       45.61       60.98      6.67 o
  -1   1   9      124.09      117.88      7.19 o
   0   1   9      107.88       89.75      6.96 o
   1   1   9        8.08       17.51      7.42 o
   2   1   9     2261.67     2385.98     35.56 o
   3   1   9       42.34       60.19     12.87 o
   4   1   9        5.91        1.94     10.05 o
   5   1   9      495.98      470.47     26.03 o
   6   1   9       31.70       29.96     10.44 o
   7   1   9       13.96       20.36     16.35 o
   8   1   9       45.59       43.26     15.27 o
   9   1   9      256.23      318.69     26.55 o
 -13   2   9       20.90       16.04     11.71 o
 -12   2   9       43.14       50.67     13.55 o
 -11   2   9      386.21      413.56     25.38 o
 -10   2   9       24.40       22.83     10.64 o
  -9   2   9      377.78      372.29     15.53 o
  -8   2   9      380.66      392.93     15.71 o
  -7   2   9       90.62       79.80      8.27 o
  -6   2   9        0.36        7.87      6.46 o
  -5   2   9       91.84       99.37      7.30 o
  -4   2   9       74.12       99.79      7.20 o
  -3   2   9        6.66        4.67      4.60 o
  -2   2   9       59.66       55.37      5.52 o
  -1   2   9       89.79       86.80      5.60 o
   0   2   9      291.20      290.19     18.38 o
   1   2   9      485.03      484.76     19.02 o
   2   2   9       60.72       62.30      8.77 o
   3   2   9        0.33        5.49      7.09 o
   4   2   9       69.60       80.31     13.78 o
   5   2   9      248.42      267.94     20.19 o
   6   2   9       18.14       31.32     16.56 o
   7   2   9       42.66        0.76     16.21 o
   8   2   9       70.66        4.44     18.21 o
   9   2   9      215.77      251.05     54.58 o
 -13   3   9      210.30      183.92     20.07 o
 -12   3   9        1.85      -14.60     17.45 o
 -11   3   9        0.38       -9.72     16.75 o
 -10   3   9        0.17       -4.28      8.54 o
  -9   3   9      125.29      117.63     10.42 o
  -8   3   9        3.64       -2.20      6.42 o
  -7   3   9        0.02       -1.53      6.78 o
  -6   3   9      165.53      194.13     12.75 o
  -5   3   9       69.97       60.24      7.02 o
  -4   3   9      528.13      505.03     22.10 o
  -3   3   9        0.96        6.94      7.18 o
  -2   3   9      109.03      106.30      6.81 o
  -1   3   9      795.84      730.33     24.52 o
   0   3   9      115.87      101.27      8.97 o
   1   3   9      454.08      482.87     18.49 o
   2   3   9      361.47      389.91     16.57 o
   3   3   9     1106.64     1153.10     27.39 o
   4   3   9      654.16      591.32     51.03 o
   5   3   9      123.40      144.64     16.31 o
   6   3   9       58.10       29.38     12.54 o
   7   3   9        5.68       -6.14     14.86 o
   8   3   9       43.31       40.23     17.69 o
 -13   4   9      178.16      147.12     24.15 o
 -12   4   9      220.69      249.77     31.41 o
 -11   4   9       14.62       24.49     11.99 o
 -10   4   9       17.91       15.85     18.14 o
  -9   4   9      225.14      243.98     13.65 o
  -8   4   9      105.20      109.23      9.87 o
  -7   4   9      274.27      280.64     13.43 o
  -6   4   9     1252.78     1247.34     33.32 o
  -5   4   9      630.70      697.72     35.54 o
  -4   4   9       38.61       34.83      5.82 o
  -3   4   9        5.42        5.01      8.15 o
  -2   4   9      324.55      295.16     19.96 o
  -1   4   9       26.30       23.67      4.80 o
   0   4   9      222.85      221.11     11.28 o
   1   4   9     1060.28      984.22     57.28 o
   2   4   9      567.60      548.52     19.86 o
   3   4   9        0.53        2.03      7.40 o
   4   4   9      322.53      290.30     15.87 o
   5   4   9       13.19        4.63     11.51 o
   6   4   9       86.64       92.62     15.04 o
   7   4   9       41.29       27.07     19.83 o
   8   4   9      101.24      148.67     24.58 o
 -13   5   9       64.19       72.23     18.77 o
 -12   5   9        1.24        7.03     10.32 o
 -11   5   9      197.62      213.91     21.03 o
 -10   5   9      156.08      159.23     14.76 o
  -9   5   9      104.59      133.90     11.25 o
  -8   5   9       69.41       67.60     10.01 o
  -7   5   9      500.60      474.30     19.38 o
  -6   5   9      100.80       90.09     12.69 o
  -5   5   9      486.77      488.66     26.98 o
  -4   5   9      111.02       56.74     21.25 o
  -3   5   9        0.01       -9.24      7.36 o
  -2   5   9       19.16       15.68      8.95 o
  -1   5   9      202.22      212.49     19.23 o
   0   5   9      713.92      671.54     23.71 o
   1   5   9      861.28      767.16     17.20 o
   2   5   9       63.01       56.89      9.99 o
   3   5   9     1938.88     1792.37     35.88 o
   4   5   9      600.41      598.72     22.48 o
   5   5   9       21.73       26.72     11.76 o
   6   5   9      172.08      198.10     26.46 o
   7   5   9        9.40       47.44     13.45 o
   8   5   9       29.97       28.23     37.00 o
 -13   6   9        1.86      -22.30     14.99 o
 -12   6   9        0.63       -7.65     13.31 o
 -11   6   9        8.29        8.77     12.37 o
 -10   6   9       26.31       37.24     25.29 o
  -9   6   9        0.42      -17.09     11.39 o
  -8   6   9       18.48       10.29     13.71 o
  -7   6   9       71.37       96.05     18.20 o
  -6   6   9      348.52      360.12     31.97 o
  -5   6   9        6.05       36.92     25.95 o
  -4   6   9     1430.34     1410.84     66.73 o
  -3   6   9     1788.92     1848.26     34.01 o
  -2   6   9       11.54       16.47     12.38 o
  -1   6   9       70.66       96.86     13.83 o
   0   6   9       39.40       48.16     10.84 o
   1   6   9       20.21        6.15      9.74 o
   2   6   9        0.96      -11.12      9.96 o
   3   6   9       86.88       84.83     10.96 o
   4   6   9      296.21      297.33     17.35 o
   5   6   9        3.71        4.72     10.82 o
   6   6   9       17.44        9.74     10.63 o
   7   6   9       28.60       33.64     13.33 o
   8   6   9        2.79        4.88     32.31 o
 -12   7   9       97.81       84.49     15.30 o
 -11   7   9        6.10       15.35     17.31 o
 -10   7   9      183.71      171.06     25.36 o
  -9   7   9        1.51        4.45     16.08 o
  -8   7   9      385.58      411.31     31.03 o
  -7   7   9        5.04      -10.71     14.59 o
  -6   7   9       46.78       46.75     15.98 o
  -5   7   9     2324.43     2331.25     90.68 o
  -4   7   9      484.51      530.78     45.04 o
  -3   7   9      167.47      156.59     12.26 o
  -2   7   9        5.05       15.82     10.27 o
  -1   7   9        3.40       -6.10     10.24 o
   0   7   9       29.66       37.61     10.64 o
   1   7   9       62.31       86.36     14.02 o
   2   7   9     1274.74     1206.98     35.19 o
   3   7   9       99.05       87.47     23.82 o
   4   7   9      469.43      465.04     21.32 o
   5   7   9       25.35       45.15     10.45 o
   6   7   9       11.88       17.43     12.16 o
   7   7   9        4.51        8.73     17.15 o
   8   7   9        0.52       18.95     18.49 o
 -12   8   9       10.12       15.42     25.99 o
 -11   8   9       20.67       48.62     24.80 o
 -10   8   9       36.89       46.91     19.34 o
  -9   8   9       24.54       21.54     17.27 o
  -8   8   9      221.43      187.27     23.58 o
  -7   8   9       41.04       27.99     18.69 o
  -6   8   9      830.77      857.02     41.24 o
  -5   8   9     1265.77     1159.97     68.51 o
  -4   8   9      593.75      534.26     47.43 o
  -3   8   9       64.20       51.56     23.26 o
  -2   8   9       84.01       79.17     13.75 o
  -1   8   9      514.37      457.17     21.40 o
   0   8   9       44.38       46.22     10.63 o
   1   8   9      676.11      681.35     27.15 o
   2   8   9     1117.81     1049.85     34.33 o
   3   8   9      606.58      579.96     27.00 o
   4   8   9      185.53      179.42     17.40 o
   5   8   9        5.93      -15.41     10.27 o
   6   8   9       29.48       35.63     16.02 o
   7   8   9        5.56       -5.54     12.97 o
 -12   9   9       13.39       26.68     41.16 o
 -11   9   9        7.03       -4.30     18.50 o
 -10   9   9        1.31      -33.59     22.39 o
  -9   9   9        5.16        1.23     26.93 o
  -8   9   9       41.64       57.08     19.82 o
  -7   9   9      101.36       77.46     19.29 o
  -6   9   9       79.58       73.44     17.18 o
  -5   9   9       95.17       64.37     26.15 o
  -4   9   9      649.47      553.00     48.61 o
  -3   9   9      129.14       87.93     24.95 o
  -2   9   9      338.91      319.86     17.46 o
  -1   9   9     1539.46     1528.48     37.07 o
   0   9   9      137.98      153.28     18.84 o
   1   9   9      172.60      164.05     15.99 o
   2   9   9      248.47      233.76     18.43 o
   3   9   9      140.93      149.61     16.99 o
   4   9   9        4.31        1.05     11.25 o
   5   9   9        3.27      -15.92     12.34 o
   6   9   9       34.96       22.28     11.92 o
   7   9   9      132.64      129.71     25.56 o
 -11  10   9       55.94       56.94     31.76 o
 -10  10   9        8.25        0.38     18.24 o
  -9  10   9       16.72       20.52     18.61 o
  -8  10   9       97.88      103.51     21.93 o
  -7  10   9      108.59      117.72     23.34 o
  -6  10   9       57.65       43.43     29.46 o
  -5  10   9       52.06       39.24     27.21 o
  -4  10   9      137.76      120.80     29.06 o
  -3  10   9        3.04       -7.88     21.08 o
  -2  10   9       87.79       65.11     22.81 o
  -1  10   9       97.90       66.85     11.68 o
   0  10   9       48.39       42.48     11.56 o
   1  10   9       84.31       95.54     13.81 o
   2  10   9      317.98      270.81     20.04 o
   3  10   9       85.57       83.50     14.89 o
   4  10   9       17.24       10.95     11.38 o
   5  10   9      100.82      127.73     16.48 o
   6  10   9       39.89       38.26     13.43 o
   7  10   9       66.08       53.48     21.40 o
 -11  11   9       31.12       -1.38     19.51 o
 -10  11   9       33.01       44.85     19.22 o
  -9  11   9       35.84       50.26     25.29 o
  -8  11   9        0.25       -1.04     16.91 o
  -7  11   9       11.07        6.23     18.32 o
  -6  11   9       42.05       54.72     18.42 o
  -5  11   9        9.45        8.80     23.62 o
  -4  11   9      266.84      279.51     39.11 o
  -3  11   9      333.69      319.32     39.05 o
  -2  11   9       33.12       -6.79     12.45 o
  -1  11   9       26.20       10.55     14.10 o
   0  11   9      163.84      157.00     16.13 o
   1  11   9      411.36      359.92     22.61 o
   2  11   9       58.22       51.08     13.11 o
   3  11   9        0.99        5.59     12.62 o
   4  11   9        7.03       -3.97     12.64 o
   5  11   9        3.15      -14.73     12.97 o
   6  11   9       18.48       14.73     18.36 o
 -10  12   9       27.51        5.94     35.42 o
  -9  12   9        7.15       17.68     19.50 o
  -8  12   9        4.71      -25.98     18.57 o
  -7  12   9      165.40      172.46     36.52 o
  -6  12   9       11.96       48.77     19.26 o
  -5  12   9       90.73       47.95     24.50 o
  -4  12   9      113.21      110.69     32.70 o
  -3  12   9       22.03       37.63     25.86 o
  -2  12   9      644.29      642.31     35.38 o
  -1  12   9      125.77      143.34     28.18 o
   0  12   9       50.55       47.23     15.97 o
   1  12   9       26.08       31.15     12.65 o
   2  12   9       63.94       54.33     13.81 o
   3  12   9      185.36      193.10     19.49 o
   4  12   9      102.89       62.35     16.16 o
   5  12   9        2.59       11.28     17.34 o
  -9  13   9      128.15      107.49     25.77 o
  -8  13   9       84.35       88.79     24.25 o
  -7  13   9        1.46       -9.10     18.40 o
  -6  13   9        8.02       29.37     19.35 o
  -5  13   9      126.61      114.33     33.84 o
  -4  13   9        3.83       19.62     23.07 o
  -3  13   9      157.41      184.90     37.32 o
  -2  13   9       56.28       64.17     27.16 o
  -1  13   9      572.20      597.29     35.39 o
   0  13   9       14.21       28.00     13.10 o
   1  13   9       84.27       84.28     17.93 o
   2  13   9      204.82      202.82     20.09 o
   3  13   9      142.23      148.59     18.46 o
   4  13   9       16.80       12.65     12.24 o
   5  13   9        8.64       23.31     15.12 o
  -9  14   9       47.06       33.91     19.13 o
  -8  14   9        6.17       20.59     18.57 o
  -7  14   9       27.81       35.12     20.12 o
  -6  14   9      166.16      192.37     27.95 o
  -5  14   9        9.27       49.17     28.73 o
  -4  14   9        0.90      -19.45     23.95 o
  -3  14   9       74.83       64.92     29.24 o
  -2  14   9       59.73       36.62     22.47 o
  -1  14   9      135.08      147.77     34.04 o
   0  14   9       75.42       72.82     17.12 o
   1  14   9        8.97        2.88     34.37 o
   2  14   9        0.32        1.81     15.80 o
   3  14   9      379.53      415.55     26.92 o
   4  14   9      112.27      143.20     19.52 o
  -8  15   9        0.01       37.13     24.12 o
  -7  15   9       34.13       41.82     54.31 o
  -6  15   9        0.73       17.78     29.11 o
  -5  15   9       36.24       66.39     30.07 o
  -4  15   9        1.99       46.20     28.12 o
  -3  15   9       84.88       56.60     27.40 o
  -2  15   9       40.73       48.37     30.48 o
  -1  15   9       28.41        3.06     25.00 o
   0  15   9       77.13       11.49     25.36 o
   1  15   9        1.21      -20.08     13.38 o
   2  15   9       48.99       39.22     15.50 o
   3  15   9        0.71      -18.01     15.54 o
  -6  16   9       64.00       45.25     34.09 o
  -5  16   9        1.64      -17.99     27.21 o
  -4  16   9      371.96      418.89     54.43 o
  -3  16   9      177.34      163.01     36.41 o
  -2  16   9        3.39      -10.39     24.84 o
  -1  16   9      228.00      289.32     44.33 o
   0  16   9      118.55      132.42     35.49 o
   1  16   9       45.59       92.32     30.80 o
   2  16   9       35.98       57.90     17.57 o
  -4  17   9       27.61      131.75     36.66 o
  -3  17   9      104.46       86.81     31.31 o
  -2  17   9        0.67      -49.87     33.25 o
  -1  17   9       10.10       -1.78     23.74 o
   0  17   9       49.39       80.22     31.90 o
 -13   0  10        0.83       19.53     17.33 o
 -12   0  10      240.52      220.91     36.64 o
 -11   0  10        5.98        3.51     11.41 o
 -10   0  10        0.24       -0.57     12.16 o
  -9   0  10      174.16      172.23     15.29 o
  -8   0  10     2081.29     2189.14     46.62 o
  -7   0  10      207.24      189.82     15.41 o
  -6   0  10      206.71      197.20     18.19 o
  -5   0  10      448.57      434.87     30.12 o
  -4   0  10      859.36      826.45     30.62 o
  -3   0  10     1669.36     1762.48     45.02 o
  -2   0  10     1622.46     1669.17     40.81 o
  -1   0  10     1224.89     1260.65     33.81 o
   0   0  10     1559.45     1603.72     34.10 o
   1   0  10      903.59      870.59     55.34 o
   2   0  10     3971.80     3948.91    113.74 o
   3   0  10      874.31      751.45     51.35 o
   4   0  10      210.85      215.57     31.36 o
   5   0  10      583.33      701.08     52.02 o
   6   0  10      353.84      296.97     36.17 o
   7   0  10       27.27       -9.30     15.01 o
   8   0  10       83.58       75.53     20.37 o
 -13   1  10        0.00        3.03     12.13 o
 -12   1  10       99.77      108.24     17.30 o
 -11   1  10       47.63       65.27     11.52 o
 -10   1  10       89.87       78.78     11.40 o
  -9   1  10      532.41      558.63     19.73 o
  -8   1  10      360.72      348.15     13.98 o
  -7   1  10       31.17       29.09      6.44 o
  -6   1  10       20.08       10.28      6.98 o
  -5   1  10       22.21       29.41      7.32 o
  -4   1  10       26.40       18.41      6.20 o
  -3   1  10      231.34      222.06     11.30 o
  -2   1  10       40.76       21.70      7.02 o
  -1   1  10     1437.86     1398.62     25.13 o
   0   1  10      150.30      136.48     12.58 o
   1   1  10      168.74      196.02     12.37 o
   2   1  10      334.91      352.63     28.90 o
   3   1  10       71.09       73.52     15.36 o
   4   1  10       28.45       38.19     12.43 o
   5   1  10       21.68        9.09     19.89 o
   6   1  10       20.36       22.76     11.43 o
   7   1  10        1.30       20.04     12.50 o
   8   1  10       14.69        1.66     59.56 o
 -13   2  10        0.66       18.61     11.87 o
 -12   2  10        1.39        7.99     10.76 o
 -11   2  10       83.98       76.67     20.30 o
 -10   2  10       48.90       42.53     12.00 o
  -9   2  10       28.88       20.97      8.16 o
  -8   2  10      469.51      481.18     19.70 o
  -7   2  10      114.71      121.26     10.11 o
  -6   2  10       27.67       27.94      7.47 o
  -5   2  10      208.15      236.49     12.25 o
  -4   2  10        0.00       -4.95      5.95 o
  -3   2  10       70.43       69.16      7.74 o
  -2   2  10      556.77      536.54     15.10 o
  -1   2  10      975.74      942.45     20.60 o
   0   2  10      614.74      624.31     22.38 o
   1   2  10     2160.06     2221.33     40.05 o
   2   2  10      347.74      338.31     25.88 o
   3   2  10      423.56      404.58     24.15 o
   4   2  10       19.11       34.43     12.40 o
   5   2  10      564.64      651.45     38.05 o
   6   2  10        5.77       33.53     13.21 o
   7   2  10       71.42       80.54     15.30 o
   8   2  10        4.11       36.98     58.96 o
 -13   3  10       16.47       -2.55     11.56 o
 -12   3  10       52.52       56.77     13.86 o
 -11   3  10       76.58       81.33     13.57 o
 -10   3  10        6.27       -5.57     10.08 o
  -9   3  10       39.75       30.48      8.20 o
  -8   3  10      131.78      129.61     10.32 o
  -7   3  10       10.72        1.56      7.47 o
  -6   3  10        5.66       14.64      7.50 o
  -5   3  10      110.21      119.42      9.76 o
  -4   3  10        0.14       -5.32      6.43 o
  -3   3  10        1.53        2.73      5.58 o
  -2   3  10      996.57      933.68     19.62 o
  -1   3  10      205.13      196.02     11.30 o
   0   3  10      820.65      835.43     27.10 o
   1   3  10     3099.31     3047.74     49.18 o
   2   3  10       17.53       -1.93      9.39 o
   3   3  10       15.78       17.58     12.87 o
   4   3  10      773.61      771.73     68.46 o
   5   3  10       96.24      116.59     16.46 o
   6   3  10      229.55      233.55     21.89 o
   7   3  10       35.47       29.65     13.28 o
   8   3  10       18.96       13.62     18.20 o
 -13   4  10      336.47      326.42     26.79 o
 -12   4  10       31.13       28.22     12.53 o
 -11   4  10      100.94       99.17     15.37 o
 -10   4  10       17.10       12.80     10.52 o
  -9   4  10        0.98       11.82      7.35 o
  -8   4  10      390.66      381.17     16.32 o
  -7   4  10     1463.24     1515.04     33.76 o
  -6   4  10     1065.26     1072.96     27.74 o
  -5   4  10       45.35       44.78      8.13 o
  -4   4  10        5.01       13.13      4.59 o
  -3   4  10      274.84      270.59     13.28 o
  -2   4  10       80.69       72.30      9.73 o
  -1   4  10      191.48      215.02     14.07 o
   0   4  10      899.94      812.82     24.78 o
   1   4  10      209.85      186.47     15.26 o
   2   4  10      264.19      261.37     15.44 o
   3   4  10      313.99      273.87     20.81 o
   4   4  10        4.50        5.50     14.78 o
   5   4  10       12.55       11.70     15.89 o
   6   4  10        1.78        9.28     16.48 o
   7   4  10        0.01        8.44     12.73 o
 -12   5  10        0.66       -4.72     19.45 o
 -11   5  10      143.19      149.56     18.08 o
 -10   5  10        2.10       -1.48      8.46 o
  -9   5  10       22.83       25.68      7.58 o
  -8   5  10       61.98       54.86      8.27 o
  -7   5  10       79.34       58.75      8.77 o
  -6   5  10      244.90      230.52     16.97 o
  -5   5  10        4.35       10.22      9.35 o
  -4   5  10       11.02       18.69     12.86 o
  -3   5  10      132.68      118.38     11.74 o
  -2   5  10      230.14      227.64     11.95 o
  -1   5  10      505.63      483.07     16.30 o
   0   5  10      522.17      483.65     15.99 o
   1   5  10     1793.88     1732.22     35.49 o
   2   5  10       11.24       16.04      8.19 o
   3   5  10       44.97       74.81     16.08 o
   4   5  10       14.77       12.64     11.78 o
   5   5  10       66.58       78.87     14.26 o
   6   5  10        0.01        5.56     12.15 o
   7   5  10       77.87       96.64     17.43 o
 -12   6  10        5.84       -9.63     12.50 o
 -11   6  10        5.51       11.52     13.26 o
 -10   6  10       70.47       92.19     15.16 o
  -9   6  10      101.40      112.31     14.01 o
  -8   6  10        6.51        2.51      9.90 o
  -7   6  10      115.46      121.28     14.54 o
  -6   6  10      613.97      487.49     44.90 o
  -5   6  10        2.65       -3.03     19.94 o
  -4   6  10        9.37       16.43     17.83 o
  -3   6  10       12.34      -14.84     19.77 o
  -2   6  10      995.08     1020.93     31.65 o
  -1   6  10        2.13       -3.56     10.27 o
   0   6  10      173.01      161.76      9.97 o
   1   6  10      242.95      262.56     16.01 o
   2   6  10       64.16       65.67     10.09 o
   3   6  10      150.58      123.61     12.64 o
   4   6  10      200.64      202.10     19.79 o
   5   6  10       22.91       12.01     11.31 o
   6   6  10        0.76      -18.76     12.51 o
   7   6  10        4.29       -9.68     16.76 o
 -12   7  10       21.47       17.92     32.08 o
 -11   7  10        3.71        7.27     18.25 o
 -10   7  10       21.46       10.18     27.55 o
  -9   7  10       63.88       51.93     12.59 o
  -8   7  10      342.16      327.62     28.32 o
  -7   7  10      171.44      174.82     21.58 o
  -6   7  10       22.18        3.77     21.72 o
  -5   7  10      735.22      690.83     52.14 o
  -4   7  10      643.13      614.42     48.83 o
  -3   7  10      501.78      535.46     45.19 o
  -2   7  10        4.75        5.30      9.94 o
  -1   7  10        1.38       -6.38     11.31 o
   0   7  10      471.40      429.91     22.33 o
   1   7  10       90.96      101.63     13.34 o
   2   7  10      128.94      145.83     13.63 o
   3   7  10      788.12      812.38     27.37 o
   4   7  10      146.03      128.24     17.03 o
   5   7  10       73.34      114.82     15.93 o
   6   7  10       14.18       33.76     13.32 o
   7   7  10       28.51       30.12     14.44 o
 -11   8  10        3.10       -9.73     19.47 o
 -10   8  10       76.63       49.02     19.14 o
  -9   8  10       18.03       19.14     50.26 o
  -8   8  10      106.05       95.17     20.06 o
  -7   8  10      887.21      794.02     41.42 o
  -6   8  10      225.26      239.35     37.99 o
  -5   8  10      374.44      274.13     36.56 o
  -4   8  10      574.76      471.97     45.32 o
  -3   8  10     1036.43     1056.77     62.39 o
  -2   8  10      810.07      873.78     56.40 o
  -1   8  10       62.68       40.87     10.74 o
   0   8  10      135.12      157.95     15.77 o
   1   8  10      230.67      217.84     17.73 o
   2   8  10       37.22       57.82     12.91 o
   3   8  10      267.58      300.45     18.41 o
   4   8  10      302.20      369.84     25.76 o
   5   8  10       60.83       69.89     14.76 o
   6   8  10        4.20        4.02     12.07 o
 -11   9  10        0.27       -4.54     18.66 o
 -10   9  10       13.98       -9.94     27.71 o
  -9   9  10       64.42       46.71     26.50 o
  -8   9  10       87.88       71.50     19.41 o
  -7   9  10        0.62       14.32     16.13 o
  -6   9  10       61.49       59.21     26.74 o
  -5   9  10      220.04      205.31     34.49 o
  -4   9  10       58.71       39.75     22.87 o
  -3   9  10       15.43       41.87     21.10 o
  -2   9  10      225.52      133.90     26.54 o
  -1   9  10      345.52      289.83     25.22 o
   0   9  10      336.74      381.36     22.27 o
   1   9  10        1.78       -1.51     12.02 o
   2   9  10      127.05      128.73     16.47 o
   3   9  10       32.87       34.44     11.25 o
   4   9  10       66.44       50.53     12.70 o
   5   9  10       13.61       13.35     11.99 o
   6   9  10       38.43       30.18     15.43 o
 -11  10  10       23.51        7.78     41.60 o
 -10  10  10        5.60        4.01     17.40 o
  -9  10  10       39.55       18.82     20.52 o
  -8  10  10      589.29      682.86     42.15 o
  -7  10  10      102.50      102.62     23.10 o
  -6  10  10       42.01       11.24     23.54 o
  -5  10  10        4.41      -11.35     23.77 o
  -4  10  10      147.55      164.40     32.56 o
  -3  10  10        0.01      -30.34     24.84 o
  -2  10  10       44.65       45.19     23.96 o
  -1  10  10      413.15      521.84     32.71 o
   0  10  10       10.05       19.04     11.09 o
   1  10  10      424.01      419.13     24.69 o
   2  10  10       11.45       -9.56     11.16 o
   3  10  10       89.81       48.29     13.11 o
   4  10  10       12.11        4.51     11.14 o
   5  10  10      194.27      181.35     20.51 o
 -10  11  10      121.68       88.58     38.84 o
  -9  11  10      150.83      175.58     30.44 o
  -8  11  10        9.90        0.58     16.31 o
  -7  11  10        0.05        8.33     15.08 o
  -6  11  10       73.49       79.94     28.06 o
  -5  11  10      121.72      109.66     30.88 o
  -4  11  10       80.16       69.79     23.88 o
  -3  11  10        1.59        3.70     20.97 o
  -2  11  10        3.40       18.49     15.19 o
  -1  11  10      102.47      124.91     21.02 o
   0  11  10      310.28      337.06     50.45 o
   1  11  10        6.17       -7.59     11.18 o
   2  11  10      149.20      176.36     17.90 o
   3  11  10       23.27       42.01     13.79 o
   4  11  10       21.96       24.64     13.11 o
   5  11  10      219.61      183.92     54.83 o
  -9  12  10      162.33      215.38     29.89 o
  -8  12  10      145.93      179.49     27.73 o
  -7  12  10       29.14       22.12     19.15 o
  -6  12  10       29.60        9.77     25.15 o
  -5  12  10       47.44       50.54     29.09 o
  -4  12  10        3.87       39.26     22.85 o
  -3  12  10       51.27       96.72     27.93 o
  -2  12  10      207.49      200.12     36.20 o
  -1  12  10      572.23      616.40     36.73 o
   0  12  10       73.29       88.12     18.70 o
   1  12  10       81.61      101.94     18.43 o
   2  12  10        0.00      -16.02     12.81 o
   3  12  10       20.43       13.41     12.05 o
   4  12  10       83.84       70.37     16.71 o
  -9  13  10       29.41       31.13     20.04 o
  -8  13  10        0.96       34.05     18.62 o
  -7  13  10      227.87      276.30     31.55 o
  -6  13  10      311.55      331.49     50.77 o
  -5  13  10        9.30       28.50     26.70 o
  -4  13  10       67.49       49.06     25.10 o
  -3  13  10       41.71      106.40     30.50 o
  -2  13  10       53.79       56.41     27.63 o
  -1  13  10        0.34      -27.70     27.32 o
   0  13  10       15.85       22.90     13.70 o
   1  13  10       12.10       10.50     14.04 o
   2  13  10        0.36       -1.02     21.68 o
   3  13  10        5.05       -2.20     13.88 o
   4  13  10       64.14       80.14     17.23 o
  -8  14  10        6.02       35.69     20.13 o
  -7  14  10       16.50       -2.43     29.13 o
  -6  14  10       41.89       50.53     32.01 o
  -5  14  10        2.80      -49.67     33.11 o
  -4  14  10       38.37       45.75     27.58 o
  -3  14  10      108.23       66.93     25.11 o
  -2  14  10        5.53       -9.44     22.77 o
  -1  14  10       32.39       36.01     21.89 o
   0  14  10       73.16      110.52     29.47 o
   1  14  10        2.65        4.66     16.27 o
   2  14  10      132.82      201.84     25.19 o
   3  14  10       19.23       55.98     19.44 o
  -6  15  10        6.43      -13.51     26.74 o
  -5  15  10       40.90       -7.17     25.32 o
  -4  15  10      154.74      162.40     37.16 o
  -3  15  10       37.54       23.23     24.24 o
  -2  15  10       49.07       98.57     33.22 o
  -1  15  10      160.82      166.66     34.11 o
   0  15  10       14.61        9.53     19.45 o
   1  15  10       66.52       46.43     25.40 o
  -4  16  10      245.90      291.05     46.26 o
  -3  16  10        0.32       14.75     26.18 o
  -2  16  10       59.23      106.53     31.80 o
  -1  16  10       23.58      -14.85     24.10 o
 -12   1  11       31.80       22.35     11.24 o
 -11   1  11        4.17       -6.73     10.81 o
 -10   1  11      170.29      190.42     18.24 o
  -9   1  11       45.34       54.98     12.98 o
  -8   1  11      580.22      573.74     19.81 o
  -7   1  11      131.95      134.95     10.61 o
  -6   1  11      207.35      212.51     12.29 o
  -5   1  11      594.01      589.81     18.60 o
  -4   1  11      779.51      809.30     20.45 o
  -3   1  11      683.92      690.37     26.95 o
  -2   1  11     1437.01     1474.34     28.11 o
  -1   1  11       22.62       21.53      8.67 o
   0   1  11      130.49      114.70     18.23 o
   1   1  11      322.10      292.36     25.55 o
   2   1  11        0.69      -11.46     16.44 o
   3   1  11        2.31        3.03     13.05 o
   4   1  11       82.54       86.71     19.03 o
   5   1  11       39.84       54.47     22.54 o
   6   1  11        0.23       15.07     17.10 o
   7   1  11      664.35      731.87     93.08 o
 -12   2  11       47.15       64.10     13.68 o
 -11   2  11      349.90      386.63     25.15 o
 -10   2  11      251.82      245.04     22.71 o
  -9   2  11      433.84      428.08     25.06 o
  -8   2  11       68.06       70.98      9.90 o
  -7   2  11      295.64      303.88     16.73 o
  -6   2  11       24.99       27.46      7.11 o
  -5   2  11      204.62      205.96     12.07 o
  -4   2  11        8.39        9.36      5.88 o
  -3   2  11      130.79      122.69      8.99 o
  -2   2  11      608.73      538.79     18.81 o
  -1   2  11      399.81      397.94     19.55 o
   0   2  11       12.88       17.17      7.96 o
   1   2  11       29.81        7.31     12.74 o
   2   2  11      137.43      147.99     19.77 o
   3   2  11       79.80       60.90     16.49 o
   4   2  11       28.96       18.90     14.15 o
   5   2  11        0.18       -6.29     35.29 o
   6   2  11      124.07      184.44     20.79 o
   7   2  11       10.94       31.12     15.78 o
 -12   3  11      167.54      152.56     17.75 o
 -11   3  11      118.15      132.47     16.79 o
 -10   3  11      127.27      146.83     16.38 o
  -9   3  11       91.35      103.57     15.30 o
  -8   3  11        2.95       -3.91      7.57 o
  -7   3  11       81.52       57.96      9.27 o
  -6   3  11      376.42      363.31     17.07 o
  -5   3  11      261.55      248.69     13.11 o
  -4   3  11       45.63       49.62      7.55 o
  -3   3  11       25.62       38.39      6.76 o
  -2   3  11      348.21      338.03     15.29 o
  -1   3  11      228.21      248.65     16.84 o
   0   3  11      373.71      336.36     18.30 o
   1   3  11      883.32      885.75     41.17 o
   2   3  11        8.31       18.23     14.20 o
   3   3  11       23.86        5.00     17.26 o
   4   3  11        2.25        0.99     12.44 o
   5   3  11       17.70        8.49     12.46 o
   6   3  11        0.01        1.74     14.14 o
   7   3  11       31.26       30.69     13.08 o
 -12   4  11        2.06       11.51     13.02 o
 -11   4  11        0.37       13.03     12.71 o
 -10   4  11       18.85       34.06     11.78 o
  -9   4  11       18.29       12.19      7.87 o
  -8   4  11        2.80       15.32      7.99 o
  -7   4  11      473.37      491.71     20.57 o
  -6   4  11      557.79      546.89     24.82 o
  -5   4  11       42.53       26.94      7.20 o
  -4   4  11       29.88       44.08      8.50 o
  -3   4  11      138.50      130.06     10.02 o
  -2   4  11       45.41       45.42      8.43 o
  -1   4  11      358.09      342.39     16.42 o
   0   4  11      676.79      717.76     33.50 o
   1   4  11      205.29      253.14     35.73 o
   2   4  11      263.72      263.64     20.07 o
   3   4  11      201.55      166.57     17.58 o
   4   4  11       78.00      117.28     21.57 o
   5   4  11       12.41       24.48     13.15 o
   6   4  11        8.64       31.98     13.77 o
 -12   5  11       12.83       17.78     11.08 o
 -11   5  11      211.84      209.86     20.56 o
 -10   5  11       74.68       93.76     15.17 o
  -9   5  11       56.58       49.93     11.68 o
  -8   5  11      330.09      332.65     17.97 o
  -7   5  11       65.28       55.63      9.35 o
  -6   5  11      174.47      175.93     13.08 o
  -5   5  11      117.86      107.84     10.31 o
  -4   5  11      482.86      471.44     22.11 o
  -3   5  11      112.73      100.14     11.41 o
  -2   5  11       98.11       80.80      8.43 o
  -1   5  11       82.19       85.82      8.46 o
   0   5  11      107.69      101.52     12.71 o
   1   5  11      257.77      250.58     16.95 o
   2   5  11      525.09      522.01     27.53 o
   3   5  11       26.34       27.58     12.21 o
   4   5  11       52.00       75.92     21.82 o
   5   5  11        0.39        7.94     13.93 o
   6   5  11       33.21       18.85     12.04 o
 -12   6  11        0.28      -20.37     16.15 o
 -11   6  11       89.97       88.44     18.73 o
 -10   6  11      388.40      402.55     32.64 o
  -9   6  11       47.04       48.16     10.13 o
  -8   6  11       66.55       61.84     12.04 o
  -7   6  11      667.91      613.29     27.75 o
  -6   6  11     1017.06     1020.27     45.76 o
  -5   6  11        1.55      -25.34     21.30 o
  -4   6  11       14.76       -2.08     12.31 o
  -3   6  11        6.98       -0.34      9.00 o
  -2   6  11      175.75      203.44     14.95 o
  -1   6  11       13.62       10.27      8.87 o
   0   6  11      341.62      312.77     18.88 o
   1   6  11       65.98       64.71     10.45 o
   2   6  11       45.42       58.56     13.62 o
   3   6  11       29.95       22.93     12.10 o
   4   6  11        9.89       -2.27     12.76 o
   5   6  11        7.28      -29.97     19.98 o
   6   6  11       14.63       24.33     14.85 o
 -11   7  11       23.67       -4.10     14.21 o
 -10   7  11        2.70       32.72     12.45 o
  -9   7  11        8.08       39.36     15.16 o
  -8   7  11      328.31      351.00     27.64 o
  -7   7  11       39.30       48.03     15.99 o
  -6   7  11       49.11       51.16     23.67 o
  -5   7  11      138.16      128.31     28.96 o
  -4   7  11      142.97      135.27     30.59 o
  -3   7  11      686.47      758.91     53.53 o
  -2   7  11     1563.11     1553.29     70.53 o
  -1   7  11      570.98      606.90     55.07 o
   0   7  11      869.64      789.95     25.92 o
   1   7  11       10.95        7.69      9.47 o
   2   7  11      116.02      110.02     15.58 o
   3   7  11        0.12        3.36     12.35 o
   4   7  11        7.01       21.42     13.28 o
   5   7  11       96.89      102.84     18.16 o
   6   7  11        3.04        3.85     13.81 o
 -11   8  11       59.30       15.13     32.08 o
 -10   8  11        7.91       31.75     17.61 o
  -9   8  11       31.61       32.95     12.04 o
  -8   8  11       95.25      102.56     31.83 o
  -7   8  11      101.42      145.60     32.69 o
  -6   8  11        1.59      -19.99     19.99 o
  -5   8  11       18.63        5.24     19.94 o
  -4   8  11        0.18       12.24     21.53 o
  -3   8  11       65.72       58.06     23.70 o
  -2   8  11       47.51       75.32     23.98 o
  -1   8  11       28.46       30.27     19.51 o
   0   8  11      305.70      351.37     21.54 o
   1   8  11      150.29      136.84     13.88 o
   2   8  11      201.84      204.11     17.32 o
   3   8  11       66.64       37.75     15.40 o
   4   8  11        7.26       -2.90     12.86 o
   5   8  11        1.65        2.51     11.98 o
 -10   9  11       26.31       19.42     15.98 o
  -9   9  11       69.53      109.13     32.39 o
  -8   9  11      257.17      278.83     44.26 o
  -7   9  11      381.49      386.93     45.86 o
  -6   9  11      148.84      189.38     35.07 o
  -5   9  11      109.68       72.47     26.31 o
  -4   9  11       32.28       36.27     24.20 o
  -3   9  11       14.96       15.32     21.85 o
  -2   9  11        0.94      -31.65     22.34 o
  -1   9  11        0.01       -3.45     19.23 o
   0   9  11      423.72      417.28     30.29 o
   1   9  11        2.04        1.68     11.23 o
   2   9  11      142.72      154.28     16.84 o
   3   9  11       42.80       44.79     13.48 o
   4   9  11        0.92      -19.15     14.06 o
   5   9  11        3.84        6.65     14.18 o
 -10  10  11       26.08       27.33     21.84 o
  -9  10  11        9.42       12.33     16.14 o
  -8  10  11       40.63       98.42     21.37 o
  -7  10  11       54.12       50.51     27.60 o
  -6  10  11      126.01      114.29     32.65 o
  -5  10  11      525.92      532.30     53.81 o
  -4  10  11      256.76      286.62     39.23 o
  -3  10  11      220.95      279.74     40.14 o
  -2  10  11      139.42       84.55     27.65 o
  -1  10  11      245.52      232.69     31.58 o
   0  10  11      358.13      382.12     30.12 o
   1  10  11        9.19       -5.01     14.98 o
   2  10  11      106.05       41.21     30.83 o
   3  10  11       29.03       18.58     15.28 o
   4  10  11      104.39      116.30     18.36 o
  -9  11  11       11.90       30.31     17.30 o
  -8  11  11       26.83       21.27     28.37 o
  -7  11  11       28.25       -6.93     24.74 o
  -6  11  11      160.66      217.39     40.09 o
  -5  11  11      265.82      296.75     43.67 o
  -4  11  11        1.57       10.66     22.52 o
  -3  11  11       18.55       14.42     22.17 o
  -2  11  11       70.88       76.21     29.33 o
  -1  11  11      127.46      132.04     20.96 o
   0  11  11      135.41      168.87     24.14 o
   1  11  11      249.14      252.97     25.69 o
   2  11  11      108.67      107.07     21.21 o
   3  11  11        0.49      -10.13     16.64 o
   4  11  11      134.89      174.94     20.73 o
  -9  12  11       38.43       64.56     22.89 o
  -8  12  11       13.28       -2.22     24.83 o
  -7  12  11        0.02      -24.88     25.83 o
  -6  12  11        0.76        8.84     25.45 o
  -5  12  11        2.22       19.60     28.52 o
  -4  12  11       51.60       66.98     27.51 o
  -3  12  11        8.31       17.32     22.66 o
  -2  12  11       99.06       94.28     30.93 o
  -1  12  11       29.16       21.33     15.74 o
   0  12  11      193.38      237.60     34.38 o
   1  12  11       23.18       46.53     15.11 o
   2  12  11       15.49       23.13     33.92 o
   3  12  11       10.44      -42.45     28.30 o
  -8  13  11       40.89       41.10     28.28 o
  -7  13  11       46.08       59.68     32.27 o
  -6  13  11        0.56       -0.63     26.23 o
  -5  13  11        1.11       19.46     25.68 o
  -4  13  11       32.85       70.29     29.39 o
  -3  13  11      166.12      210.41     37.61 o
  -2  13  11       77.17       24.65     22.36 o
  -1  13  11       54.74       -1.44     21.13 o
   0  13  11       14.03        1.98     18.05 o
   1  13  11        9.59       22.68     14.94 o
   2  13  11        0.06       -0.22     15.03 o
  -6  14  11      101.20       95.44     36.26 o
  -5  14  11      111.73      132.32     36.38 o
  -4  14  11      133.90      111.85     31.86 o
  -3  14  11       23.67       52.50     25.01 o
  -2  14  11       76.30       97.57     32.88 o
  -1  14  11       14.29       64.02     27.85 o
   0  14  11      226.69      222.42     36.54 o
   1  14  11       19.47       20.24     20.98 o
  -4  15  11      144.42      115.88     33.64 o
  -3  15  11       74.67       66.96     25.26 o
  -2  15  11       16.90       57.13     27.81 o
 -12   0  12       68.02      116.50     33.07 o
 -11   0  12        3.24      -12.93     17.33 o
 -10   0  12      314.92      333.04     28.43 o
  -9   0  12       12.52       17.69      8.87 o
  -8   0  12        0.71        6.90      8.83 o
  -7   0  12        3.74        7.25     11.48 o
  -6   0  12      159.45      159.71     18.04 o
  -5   0  12      517.58      512.90     32.08 o
  -4   0  12     1605.08     1675.45     48.09 o
  -3   0  12      509.32      513.40     32.93 o
  -2   0  12     3915.22     3947.23    121.31 o
  -1   0  12      214.07      184.36     29.54 o
   0   0  12     1586.06     1701.48     82.37 o
   1   0  12       39.03       94.39     25.21 o
   2   0  12       76.93       59.44     24.46 o
   3   0  12       10.83      -13.30     20.99 o
   4   0  12      262.99      297.31     38.00 o
   5   0  12        0.03       38.42     22.09 o
   6   0  12       36.84       93.64     28.27 o
 -12   1  12       21.82      -11.89     13.07 o
 -11   1  12        4.95        0.40     10.58 o
 -10   1  12      211.61      182.92     18.58 o
  -9   1  12      184.76      157.21     13.64 o
  -8   1  12      115.71      133.05     11.42 o
  -7   1  12       90.51       79.62      9.07 o
  -6   1  12      179.98      176.19     12.18 o
  -5   1  12      200.16      194.63     11.94 o
  -4   1  12      778.62      806.42     23.77 o
  -3   1  12      423.23      402.49     17.15 o
  -2   1  12      379.42      384.05     19.76 o
  -1   1  12        0.12        8.08     13.92 o
   0   1  12       69.65       66.29     16.77 o
   1   1  12      193.91      175.37     25.71 o
   2   1  12       35.89       40.35     14.52 o
   3   1  12       65.48      107.96     23.80 o
   4   1  12       63.47      105.38     19.73 o
   5   1  12      271.78      328.71     60.54 o
   6   1  12       21.46       46.81     22.19 o
 -12   2  12       23.74        0.83     17.81 o
 -11   2  12       96.42       96.53     15.47 o
 -10   2  12      135.65      133.16     16.24 o
  -9   2  12      815.01      845.18     28.44 o
  -8   2  12      344.97      372.75     19.15 o
  -7   2  12       18.36       20.99      7.21 o
  -6   2  12       31.88       34.04      7.28 o
  -5   2  12      692.11      719.71     20.91 o
  -4   2  12       80.84       82.29      8.40 o
  -3   2  12      123.10      115.56     14.14 o
  -2   2  12      657.14      707.55     26.80 o
  -1   2  12       36.12       69.14     16.95 o
   0   2  12       12.73       -2.03     32.79 o
   1   2  12        0.04      -11.14     13.89 o
   2   2  12        0.13        0.47     17.22 o
   3   2  12        0.74       13.40     18.28 o
   4   2  12       28.97       24.47     24.21 o
   5   2  12       88.19       63.10     17.81 o
 -11   3  12        0.05       -4.59      9.89 o
 -10   3  12       21.30        2.53      9.54 o
  -9   3  12      336.88      319.47     18.38 o
  -8   3  12      500.80      509.72     22.18 o
  -7   3  12       31.24       15.12      9.51 o
  -6   3  12       18.54       16.38      7.33 o
  -5   3  12      448.75      500.57     17.80 o
  -4   3  12       62.49       63.02      7.89 o
  -3   3  12      115.10       81.93      9.74 o
  -2   3  12      277.00      261.84     18.53 o
  -1   3  12      556.88      550.24     34.38 o
   0   3  12      274.31      254.23     25.65 o
   1   3  12       30.37       38.67     25.12 o
   2   3  12       23.63        4.66     28.17 o
   3   3  12      265.21      328.51     40.96 o
   4   3  12       84.09       80.97     19.33 o
   5   3  12       51.49       55.14     17.85 o
 -11   4  12      158.59      138.72     17.88 o
 -10   4  12      456.32      458.17     27.16 o
  -9   4  12        0.63        2.02      8.22 o
  -8   4  12       27.13       22.28      9.37 o
  -7   4  12      326.33      354.96     18.21 o
  -6   4  12        6.32       12.80      7.28 o
  -5   4  12      155.74      165.93     12.43 o
  -4   4  12       27.12       37.20      8.92 o
  -3   4  12       71.40       63.84      9.99 o
  -2   4  12        2.21       15.15      6.67 o
  -1   4  12       80.77       87.12     14.73 o
   0   4  12        8.00        9.48     20.03 o
   1   4  12      495.15      464.26     30.42 o
   2   4  12      252.33      226.79     23.69 o
   3   4  12        0.75       -3.42     26.91 o
   4   4  12      101.20       93.75     16.31 o
   5   4  12        0.00       34.60     14.57 o
 -11   5  12       64.88       79.89     15.16 o
 -10   5  12        4.90       -0.12     12.65 o
  -9   5  12      244.66      234.69     16.84 o
  -8   5  12      124.66      118.30     15.25 o
  -7   5  12      610.53      634.06     23.96 o
  -6   5  12      154.05      157.68     12.93 o
  -5   5  12      229.68      191.52     15.70 o
  -4   5  12        0.07       -8.03     11.34 o
  -3   5  12      115.67      135.09     13.32 o
  -2   5  12       32.77        9.75     11.26 o
  -1   5  12      270.35      284.18     18.09 o
   0   5  12       40.47       37.19     13.82 o
   1   5  12        3.37       -6.37     13.34 o
   2   5  12        2.81       -8.44     25.53 o
   3   5  12        2.32       -3.09     13.36 o
   4   5  12       84.74       79.26     15.05 o
   5   5  12        3.76       26.06     14.31 o
 -11   6  12      153.96      140.40     22.65 o
 -10   6  12       25.41       -9.51     13.15 o
  -9   6  12       86.75       82.04     12.74 o
  -8   6  12       60.56       65.85     15.31 o
  -7   6  12      148.77      183.41     16.83 o
  -6   6  12        2.55      -11.75     16.19 o
  -5   6  12       36.81       33.85     12.44 o
  -4   6  12      113.38       98.83     12.07 o
  -3   6  12      233.68      271.99     17.88 o
  -2   6  12       34.87       -3.86     12.84 o
  -1   6  12     1807.28     1987.44     57.89 o
   0   6  12       84.94       53.65     14.42 o
   1   6  12       72.64       71.53     26.13 o
   2   6  12      109.67      152.76     17.97 o
   3   6  12        5.75       -6.05     15.38 o
   4   6  12        0.09       35.91     13.62 o
   5   6  12       19.76       15.00     13.59 o
 -10   7  12        3.78       15.46     11.66 o
  -9   7  12        2.37        5.31     13.04 o
  -8   7  12       10.96       18.21     12.43 o
  -7   7  12       79.36       83.90     12.65 o
  -6   7  12        0.45        3.35     10.98 o
  -5   7  12       84.36       80.15     11.24 o
  -4   7  12       39.94       37.07     12.45 o
  -3   7  12      147.00      137.78     14.04 o
  -2   7  12       40.16       40.62     17.50 o
  -1   7  12      180.47      184.01     20.88 o
   0   7  12        4.34       -8.77     12.45 o
   1   7  12      155.54      182.77     22.30 o
   2   7  12       62.49       86.34     15.38 o
   3   7  12        0.60      -19.95     13.82 o
   4   7  12       15.18       22.38     13.10 o
 -10   8  12      138.36       95.90     20.46 o
  -9   8  12        0.16       -1.02      9.92 o
  -8   8  12       51.31       51.67     16.38 o
  -7   8  12      283.37      258.63     29.64 o
  -6   8  12       27.46       17.06     16.66 o
  -5   8  12       89.08       88.99     27.42 o
  -4   8  12       97.77      110.20     27.80 o
  -3   8  12      764.68      780.33     58.01 o
  -2   8  12       16.83       -6.02     13.36 o
  -1   8  12       27.74       13.31     14.48 o
   0   8  12       33.64       61.46     24.81 o
   1   8  12        1.11        6.15     28.70 o
   2   8  12      266.83      296.26     23.29 o
   3   8  12        7.81        3.54     18.78 o
   4   8  12       56.05       17.87     16.79 o
 -10   9  12       25.63       49.12     30.29 o
  -9   9  12        0.80       16.86     36.31 o
  -8   9  12       23.48       16.86     17.39 o
  -7   9  12      119.90      137.53     32.85 o
  -6   9  12       67.49       86.34     29.17 o
  -5   9  12      142.15      151.23     32.40 o
  -4   9  12      108.04      113.74     29.75 o
  -3   9  12      631.22      748.07     58.54 o
  -2   9  12       12.91       17.59     19.48 o
  -1   9  12      168.24      239.93     34.59 o
   0   9  12       86.86      107.63     24.84 o
   1   9  12      142.90      156.71     23.49 o
   2   9  12       91.84      118.79     21.46 o
   3   9  12       56.93       56.33     14.76 o
  -9  10  12       56.28       18.36     26.65 o
  -8  10  12        8.20       38.14     27.84 o
  -7  10  12        0.08       10.12     23.05 o
  -6  10  12       22.64       13.12     24.81 o
  -5  10  12       75.32       84.90     26.53 o
  -4  10  12        1.90      -29.56     26.47 o
  -3  10  12        4.04       36.39     24.94 o
  -2  10  12        0.00      -14.98     21.05 o
  -1  10  12        6.72       21.80     20.67 o
   0  10  12      125.27      125.62     19.82 o
   1  10  12        0.99       26.84     24.08 o
   2  10  12      169.22      167.60     26.27 o
   3  10  12        6.79       -7.20     15.46 o
  -8  11  12        4.64       39.46     29.71 o
  -7  11  12        0.72      -12.02     25.90 o
  -6  11  12       21.80       55.16     32.33 o
  -5  11  12      151.81      125.14     32.80 o
  -4  11  12      439.05      528.53     53.96 o
  -3  11  12       51.09       79.33     27.95 o
  -2  11  12       15.03       20.99     20.02 o
  -1  11  12        1.39      -11.94     21.77 o
   0  11  12      158.35      211.97     33.82 o
   1  11  12       21.44       73.76     18.71 o
   2  11  12       23.65        1.97     22.91 o
  -7  12  12        8.60       36.76     25.85 o
  -6  12  12        2.94       14.84     25.05 o
  -5  12  12        3.99      -32.58     27.06 o
  -4  12  12        9.65       27.46     27.65 o
  -3  12  12      370.08      360.22     45.76 o
  -2  12  12       84.96      101.74     28.83 o
  -1  12  12       74.26      142.46     31.40 o
   0  12  12      134.03      151.93     23.93 o
   1  12  12      109.26      118.43     21.72 o
  -6  13  12      163.24      161.13     39.73 o
  -5  13  12       76.06      159.54     37.15 o
  -4  13  12        2.15       -2.46     23.77 o
  -3  13  12       77.51       91.42     32.90 o
  -2  13  12       10.72      -41.66     27.77 o
  -1  13  12       12.16      -27.66     22.05 o
   0  13  12        7.55       13.94     24.40 o
 -11   1  13       42.69       22.67     18.28 o
 -10   1  13       31.78       24.89     10.89 o
  -9   1  13        9.99        5.81      9.82 o
  -8   1  13      143.13      127.12     11.37 o
  -7   1  13        1.82       11.05      9.51 o
  -6   1  13      118.92      109.66     11.31 o
  -5   1  13      822.41      843.55     26.33 o
  -4   1  13      135.29      154.38     15.25 o
  -3   1  13      204.89      254.10     24.74 o
  -2   1  13       33.16       27.35     15.50 o
  -1   1  13        3.08       19.29     14.21 o
   0   1  13       40.87       36.10     16.63 o
   1   1  13       13.18       26.60     15.28 o
   2   1  13        0.10        9.35     15.64 o
   3   1  13       10.00        2.85     14.04 o
   4   1  13       28.11       15.14     14.74 o
 -11   2  13      161.93      144.37     26.15 o
 -10   2  13      424.73      445.20     30.93 o
  -9   2  13       27.23       24.40      8.33 o
  -8   2  13      190.86      180.45     14.60 o
  -7   2  13      235.83      240.68     14.12 o
  -6   2  13      233.98      217.89     13.19 o
  -5   2  13      773.11      768.23     25.96 o
  -4   2  13       21.37       15.58      9.35 o
  -3   2  13      476.30      470.83     31.66 o
  -2   2  13      270.48      278.27     26.43 o
  -1   2  13      412.36      397.31     30.60 o
   0   2  13      283.26      267.35     26.96 o
   1   2  13       69.64       96.00     19.97 o
   2   2  13       96.12      110.30     20.18 o
   3   2  13       39.59       77.87     23.74 o
   4   2  13       83.30       81.05     26.30 o
 -11   3  13        0.03        0.03     14.09 o
 -10   3  13      180.58      164.57     21.96 o
  -9   3  13      180.75      192.79     15.36 o
  -8   3  13       77.53       77.46     11.40 o
  -7   3  13      553.30      579.32     23.10 o
  -6   3  13      169.14      193.16     20.75 o
  -5   3  13      135.54      160.99     14.91 o
  -4   3  13      170.20      170.90     13.13 o
  -3   3  13       86.08       73.58     12.45 o
  -2   3  13      147.16      144.52     21.33 o
  -1   3  13        8.01       34.55     15.04 o
   0   3  13        2.36        8.11     13.37 o
   1   3  13      106.43       98.06     19.82 o
   2   3  13       35.03       67.33     25.19 o
   3   3  13       31.93       58.05     17.51 o
   4   3  13       12.20      -21.12     30.82 o
 -10   4  13       22.37      -15.18     14.58 o
  -9   4  13       41.03       35.59     10.33 o
  -8   4  13       88.92      125.83     12.82 o
  -7   4  13       70.36       89.80     12.49 o
  -6   4  13        1.65        4.62      7.08 o
  -5   4  13       43.75       45.31     10.31 o
  -4   4  13       15.67       20.95     10.63 o
  -3   4  13        2.81       -4.69     14.60 o
  -2   4  13      136.34      111.77     26.75 o
  -1   4  13        0.33       35.49     22.61 o
   0   4  13        8.65       22.95     11.99 o
   1   4  13       25.91       23.63     13.29 o
   2   4  13       38.82       74.28     17.55 o
   3   4  13      185.77      223.48     26.07 o
   4   4  13       10.89      -11.21     21.09 o
 -10   5  13       50.48       22.58     12.07 o
  -9   5  13       52.15       44.31      9.82 o
  -8   5  13      120.21      105.43     12.16 o
  -7   5  13       43.89       44.01      8.79 o
  -6   5  13       89.10      114.67     14.97 o
  -5   5  13       63.33       89.67     12.66 o
  -4   5  13      109.29      116.47     13.32 o
  -3   5  13       65.05       58.17     15.00 o
  -2   5  13        4.34       37.20     22.14 o
  -1   5  13        4.63        2.70     18.74 o
   0   5  13       22.56       21.25     21.07 o
   1   5  13       33.52       47.07     33.60 o
   2   5  13       33.46       27.93     14.77 o
   3   5  13       17.84       30.10     15.64 o
   4   5  13        0.43       -2.94     32.54 o
 -10   6  13       29.98       19.54     12.24 o
  -9   6  13       27.98       48.26     11.31 o
  -8   6  13        5.81       20.43     11.49 o
  -7   6  13        0.12       -3.36      8.50 o
  -6   6  13        0.57        0.26      9.15 o
  -5   6  13       25.48        4.88      8.13 o
  -4   6  13       36.81       29.66      9.82 o
  -3   6  13       33.29       37.92     13.60 o
  -2   6  13        7.68       15.40     39.12 o
  -1   6  13       32.91        3.14     20.51 o
   0   6  13        0.06       11.94     20.04 o
   1   6  13       18.33       41.66     24.24 o
   2   6  13       13.33       30.14     16.74 o
   3   6  13       20.70       39.46     20.86 o
  -9   7  13        0.53       14.31     10.86 o
  -8   7  13      102.16       99.43     14.68 o
  -7   7  13       63.95       91.62     18.61 o
  -6   7  13      112.91       92.63     16.02 o
  -5   7  13       88.72       86.87     12.89 o
  -4   7  13      135.76      106.36     13.10 o
  -3   7  13      182.27      155.41     21.34 o
  -2   7  13      237.81      275.44     25.47 o
  -1   7  13      681.60      770.70     62.49 o
   0   7  13        9.24      -27.52     18.35 o
   1   7  13       24.24      -19.83     24.28 o
   2   7  13       33.61       79.83     29.12 o
   3   7  13        0.03       -2.19     13.31 o
  -9   8  13       99.15       69.70     12.87 o
  -8   8  13        6.54       15.01      9.67 o
  -7   8  13        6.97        2.19      9.06 o
  -6   8  13        2.96        8.06      9.78 o
  -5   8  13        5.19      -12.58      8.51 o
  -4   8  13        0.76       31.71     15.56 o
  -3   8  13       72.39       59.88     27.38 o
  -2   8  13      421.22      473.04     39.96 o
  -1   8  13       68.44       89.44     25.84 o
   0   8  13       56.15      110.36     30.04 o
   1   8  13       66.18      -10.67     19.49 o
   2   8  13       14.52       19.17     21.97 o
  -8   9  13       84.42       74.03     18.80 o
  -7   9  13       66.15      103.85     20.90 o
  -6   9  13        5.56       -4.62     20.32 o
  -5   9  13        4.32        8.80     16.83 o
  -4   9  13      150.38      114.49     19.34 o
  -3   9  13      144.92      156.59     22.44 o
  -2   9  13      178.90      126.69     35.43 o
  -1   9  13       36.89       32.84     21.49 o
   0   9  13       71.65       67.19     28.27 o
   1   9  13      109.36      130.94     31.88 o
   2   9  13       73.24      108.46     21.71 o
  -7  10  13       11.22       13.23     19.72 o
  -6  10  13      150.35      140.65     35.92 o
  -5  10  13      776.03      870.76     67.64 o
  -4  10  13      343.65      433.38     49.20 o
  -3  10  13       39.72       25.89     20.63 o
  -2  10  13      157.95      182.68     32.03 o
  -1  10  13       75.01       97.48     17.86 o
   0  10  13       15.57      -31.84     24.80 o
   1  10  13        4.14      -27.02     18.43 o
  -6  11  13       50.19       51.93     28.82 o
  -5  11  13        0.27       42.07     27.05 o
  -4  11  13       54.58      109.18     32.91 o
  -3  11  13       49.77      113.40     32.09 o
  -2  11  13      451.12      500.85     50.40 o
  -1  11  13       12.13       14.90     19.30 o
   0  11  13       33.39      -23.83     24.87 o
  -4  12  13       57.37       40.97     25.35 o
  -3  12  13        9.10       23.19     23.28 o
  -2  12  13        1.03       12.11     20.03 o
 -10   0  14      177.41      157.92     31.75 o
  -9   0  14      201.49      196.41     22.60 o
  -8   0  14       33.05       21.68     12.34 o
  -7   0  14        0.25       16.76     12.49 o
  -6   0  14      341.14      357.21     41.50 o
  -5   0  14      603.56      601.01     51.61 o
  -4   0  14      209.75      186.10     31.66 o
  -3   0  14       36.32       10.36     20.87 o
  -2   0  14        0.21       46.48     23.09 o
  -1   0  14        1.17      -13.20     19.94 o
   0   0  14       14.41       94.74     30.92 o
   1   0  14      143.96      206.70     36.41 o
   2   0  14      232.02      298.43     45.27 o
   3   0  14       60.27       25.38     20.84 o
 -10   1  14        4.84       12.84     14.22 o
  -9   1  14       92.65      107.73     20.79 o
  -8   1  14        0.11        4.12      8.96 o
  -7   1  14      297.09      332.54     18.91 o
  -6   1  14      120.30      126.27     18.47 o
  -5   1  14       14.14       11.33     13.12 o
  -4   1  14        1.77        3.68     14.34 o
  -3   1  14      119.00       97.26     18.76 o
  -2   1  14       73.12       71.79     22.42 o
  -1   1  14       74.01       45.68     17.31 o
   0   1  14      121.83      132.31     21.36 o
   1   1  14       69.42       95.24     19.81 o
   2   1  14       80.01      101.05     21.08 o
   3   1  14        0.00      -27.50     18.33 o
 -10   2  14      310.47      322.97     24.03 o
  -9   2  14        0.44        3.48      7.90 o
  -8   2  14       11.14        0.61      8.15 o
  -7   2  14       10.02       25.13      9.66 o
  -6   2  14      230.31      211.08     18.14 o
  -5   2  14      190.95      177.97     23.05 o
  -4   2  14      231.96      250.42     26.03 o
  -3   2  14       58.65      103.10     19.50 o
  -2   2  14       22.12       43.49     15.91 o
  -1   2  14       41.08       41.29     38.12 o
   0   2  14       16.54        3.32     15.59 o
   1   2  14        2.82        3.23     16.88 o
   2   2  14        0.48        6.92     15.55 o
  -9   3  14        2.30       -1.12     10.83 o
  -8   3  14      222.82      197.51     15.73 o
  -7   3  14      117.27      104.08     13.51 o
  -6   3  14        3.48        4.06      9.15 o
  -5   3  14      371.68      387.64     21.94 o
  -4   3  14      319.07      319.97     29.18 o
  -3   3  14       84.71       63.29     16.76 o
  -2   3  14       38.65       48.45     16.64 o
  -1   3  14       20.97       19.95     15.51 o
   0   3  14        1.83        8.58     21.61 o
   1   3  14        0.49      -28.28     24.28 o
   2   3  14        1.73       17.68     15.15 o
  -9   4  14       50.25       40.17     10.47 o
  -8   4  14      905.42      905.39     36.19 o
  -7   4  14       81.00       56.78     11.15 o
  -6   4  14        1.33       -3.31      8.24 o
  -5   4  14       54.24       41.15     10.25 o
  -4   4  14       10.90       36.29     21.32 o
  -3   4  14       15.70       54.43     22.86 o
  -2   4  14       45.50       22.38     23.35 o
  -1   4  14      104.83      139.62     32.19 o
   0   4  14      162.91      175.06     34.74 o
   1   4  14       54.12       60.11     25.42 o
   2   4  14      197.89      257.54     27.79 o
  -9   5  14       47.88       49.15     11.75 o
  -8   5  14        1.77       -0.85     10.33 o
  -7   5  14       12.17        6.30      8.37 o
  -6   5  14      250.22      258.49     20.17 o
  -5   5  14        8.69       -2.81      8.85 o
  -4   5  14      240.67      194.62     32.72 o
  -3   5  14        9.18       10.82     19.68 o
  -2   5  14        2.37      -31.94     21.92 o
  -1   5  14        0.05       -2.52     19.35 o
   0   5  14      103.59       91.53     27.59 o
   1   5  14       24.18       79.46     26.81 o
   2   5  14       19.01      -15.19     21.30 o
  -8   6  14        8.68       15.03     12.14 o
  -7   6  14        3.62        1.61     13.87 o
  -6   6  14       25.66       39.96     13.54 o
  -5   6  14      121.07      185.66     36.71 o
  -4   6  14      125.98      115.51     22.02 o
  -3   6  14      404.66      429.27     48.08 o
  -2   6  14        0.77        5.70     21.12 o
  -1   6  14       35.52       71.33     25.76 o
   0   6  14       47.94       30.86     22.29 o
   1   6  14      270.19      273.32     39.84 o
  -8   7  14       12.38       21.06     11.19 o
  -7   7  14        0.00      -14.62     14.14 o
  -6   7  14        8.08        2.63     10.26 o
  -5   7  14      252.40      284.65     26.65 o
  -4   7  14        0.41        7.47     16.68 o
  -3   7  14       25.63       16.26     18.99 o
  -2   7  14        2.81        5.08     19.87 o
  -1   7  14       28.88       69.68     26.32 o
   0   7  14       15.58      -48.09     32.06 o
   1   7  14        0.22      -20.73     24.11 o
  -7   8  14      111.89      154.54     16.76 o
  -6   8  14       10.33        5.28     13.82 o
  -5   8  14       61.74       82.67     18.13 o
  -4   8  14       52.16       61.25     15.89 o
  -3   8  14       27.76       66.68     27.95 o
  -2   8  14        0.11        6.27     21.86 o
  -1   8  14        6.65      -12.05     21.37 o
   0   8  14      137.12      126.52     31.93 o
  -6   9  14      115.85       93.37     16.85 o
  -5   9  14      373.84      451.82     35.24 o
  -4   9  14      343.67      389.87     74.30 o
  -3   9  14      145.89      135.74     33.11 o
  -2   9  14       31.31      -31.59     23.09 o
  -1   9  14        1.54        0.25     23.08 o
  -4  10  14       98.41       84.96     18.83 o
  -3  10  14       30.82       79.63     19.79 o
  -8   1  15        0.36        3.34     10.18 o
  -7   1  15       60.88       61.05     16.31 o
  -6   1  15        0.12        8.86     14.58 o
  -5   1  15       82.40      102.26     20.07 o
  -4   1  15      136.16      107.03     19.94 o
  -3   1  15       86.94       79.17     18.49 o
  -2   1  15       13.29       -2.02     15.33 o
  -1   1  15        0.83      -25.69     17.12 o
   0   1  15       41.33      117.46     32.76 o
  -8   2  15       47.00       63.15     22.91 o
  -7   2  15        1.41      -29.00     23.57 o
  -6   2  15        2.26      -12.82     14.52 o
  -5   2  15       82.61       81.92     21.74 o
  -4   2  15        3.37       -4.77     14.89 o
  -3   2  15       10.72       40.98     16.35 o
  -2   2  15       24.67       17.31     20.26 o
  -1   2  15       21.98       -2.63     28.18 o
   0   2  15       21.39       16.99     27.82 o
  -8   3  15       31.27       16.60      9.89 o
  -7   3  15       11.15       16.70     18.39 o
  -6   3  15      326.91      328.65     42.11 o
  -5   3  15      109.27       51.31     19.06 o
  -4   3  15        5.06       46.25     25.84 o
  -3   3  15        0.04        4.98     18.62 o
  -2   3  15        0.09       12.27     23.76 o
  -1   3  15       15.47      -24.27     25.74 o
   0   3  15        0.94       12.33     22.85 o
  -7   4  15       89.13       58.42     16.56 o
  -6   4  15       10.55       11.23     17.78 o
  -5   4  15       80.58      144.71     29.67 o
  -4   4  15       59.59      108.48     28.43 o
  -3   4  15        0.76        3.61     24.82 o
  -2   4  15      163.53      198.62     37.24 o
  -1   4  15        2.77       -1.42     21.00 o
   0   4  15      143.93      193.80     38.69 o
  -7   5  15       94.38      100.87     14.43 o
  -6   5  15      123.07      140.56     31.06 o
  -5   5  15       22.90        7.39     19.74 o
  -4   5  15      324.70      295.60     41.04 o
  -3   5  15       29.88       36.11     21.73 o
  -2   5  15      334.40      311.32     42.90 o
  -1   5  15      112.59      161.79     34.84 o
  -6   6  15       64.81       84.20     27.76 o
  -5   6  15       14.64       40.35     22.61 o
  -4   6  15        1.20       10.79     19.37 o
  -3   6  15        0.46       46.05     25.44 o
  -2   6  15        0.19       17.40     24.57 o
  -5   7  15        5.01      -11.33     18.80 o
  -4   7  15       14.80      -10.74     26.50 o
  -3   7  15       14.66       22.77     20.77 o
 
